# Supplementary material for: Crystal structure of the coordination polymer catena-poly[[[(acetonitrile-κN)copper(I)]-μ3-1,3-dithiolane-κ3 S:S:S′] hexafluoridophosphate]
Source: Acta Crystallogr E Crystallogr Commun. 2020 Jan 1;76(Pt 1):38–41. doi: 10.1107/S205698901901627X (PMC6944091; doi:10.1107/S205698901901627X)
Supplement: Supplementary file 1 [file e-76-00038-sup1.cif]

##############################################################################
#                                                                            #
# This CIF contains the data in a paper accepted for publication in          #
# Acta Crystallographica Section E. It conforms to the requirements of       #
# Notes for Authors for Acta Crystallographica Section E, and has been       #
# peer reviewed under the auspices of the IUCr Commission on Journals.       #
#                                                                            #
# Full details of the Crystallographic Information File format               #
# are given in the paper "The Crystallographic Information File (CIF):       #
# a New Standard Archive File for Crystallography" by S. R. Hall, F. H.      #
# Allen and I. D. Brown [Acta Cryst. (1991), A47, 655-685].                  #
#                                                                            #
# The current version of the core CIF dictionary is obtainable from          #
# ftp://ftp.iucr.org/pub/cif_core.dic.                                       #
#                                                                            #
# Software is freely available for graphical display of the structure(s)     #
# in this CIF. For information consult the CIF software page                 #
# http://www.iucr.org/resources/cif/software.                                #
#                                                                            #
# This file may be used for bona fide research purposes within the           #
# scientific community so long as proper attribution is given to the journal # 
# article from which it was obtained.                                        #
#                                                                            #
##############################################################################
data_Global
_audit_creation_method
;
Olex2 1.2
(compiled 2018.05.29 svn.r3508 for OlexSys, GUI svn.r5506)
;
_journal_date_recd_electronic     2019-11-19
_journal_date_accepted     2019-12-03
_journal_name_full     'Acta Crystallographica, Section E'
_journal_year     2020
_journal_volume     76
_journal_issue      1
_journal_page_first     38
_journal_page_last     41
_journal_paper_category     GM
_journal_paper_doi     10.1107/S205698901901627X
_journal_coeditor_code     SU5530
_publ_contact_author_name     'Michael Knorr and Carsten Strohmann'
_publ_contact_author_address
;
Institut UTINAM UMR 6213 CNRS
Universit\'e Bourgogne Franche-Comt\'e
16 Route de Gray
25030 Besan\,con Cedex
France
;
_publ_contact_author_email
                'michael.knorr@univ-fcomte.fr, carsten.strohmann@tu-dortmund.de'
_publ_contact_author_fax     ?
_publ_contact_author_phone     ?
_publ_section_title
;\
Crystal structure of the coordination polymer
<i>catena</i>-poly[[[(acetonitrile-\k<i>N</i>)copper(I)]-\m~3~-1,3-\
dithiolane-\k^3^<i>S</i>:<i>S</i>:<i>S</i>'] hexafluoridophosphate]
;
loop_
    _publ_author_name
    _publ_author_footnote
    _publ_author_address
    'Knauer, Lena' .
;
Anorganische Chemie
Technische Universit\"at Dortmund
Otto-Hahn-Strasse 6
D-44227 Dortmund
Germany
;
    'Knorr, Michael' .
;
Institut UTINAM UMR 6213 CNRS
Universit\'e Bourgogne Franche-Comt\'e
16 Route de Gray
25030 Besan\,con Cedex
France
;
    'Viau, Lydie' .
;
Institut UTINAM UMR 6213 CNRS
Universit\'e Bourgogne Franche-Comt\'e
16 Route de Gray
25030 Besan\,con Cedex
France
;
    'Strohmann, Carsten' .
;
Anorganische Chemie
Technische Universit\"at Dortmund
Otto-Hahn-Strasse 6
D-44227 Dortmund
Germany
;
_publ_section_synopsis
;
The title one-dimensional ribbon-like coordination polymer results from the
reaction of [Cu(MeCN)~4~][PF~6~] with 1,3-dithiolane.
;
data_I
_chemical_name_systematic
;\
<i>catena</i>-Poly[[[(acetonitrile-\k<i>N</i>)copper(I)]-\m~3~-\
1,3-dithiolane-\k^3^<i>S</i>:<i>S</i>:<i>S</i>'] hexafluoridophosphate]
;
_chemical_name_common     ?
_chemical_formula_moiety     'C10 H18 Cu2 N2 S4, 2(P F6)'
_chemical_formula_sum     'C10 H18 Cu2 F12 N2 P2 S4'
_chemical_formula_iupac     '[Cu2 (C2 H3 N)2 (C3 H6 S2)2] (P F6)2'
_chemical_formula_weight     711.52
_chemical_melting_point     ?
_chemical_absolute_configuration     unk
_space_group_crystal_system     orthorhombic
_space_group_name_H-M_alt     'P n a 21'
_space_group_name_Hall     'P 2c -2n'
loop_
    _space_group_symop_operation_xyz
    'x, y, z'
    '-x, -y, z+1/2'
    '-x+1/2, y+1/2, z+1/2'
    'x+1/2, -y+1/2, z'
_cell_length_a     11.8409(9)
_cell_length_b     12.9273(9)
_cell_length_c     15.2921(11)
_cell_angle_alpha     90
_cell_angle_beta     90
_cell_angle_gamma     90
_cell_volume     2340.8(3)
_cell_formula_units_Z     4
_cell_measurement_reflns_used     9565
_cell_measurement_theta_min     2.66
_cell_measurement_theta_max     31.77
_cell_measurement_temperature     105(2)
_exptl_crystal_description     block
_exptl_crystal_colour     colourless
_exptl_crystal_size_max     0.328
_exptl_crystal_size_mid     0.323
_exptl_crystal_size_min     0.271
_exptl_crystal_density_diffrn     2.019
_exptl_crystal_density_meas     ?
_exptl_crystal_density_method     ?
_exptl_crystal_F_000     1408
_exptl_absorpt_coefficient_mu     2.408
_exptl_absorpt_correction_type     multi-scan
_exptl_absorpt_process_details     '(<i>TWINABS</i>; Bruker, 2016)'
_exptl_absorpt_correction_T_min     0.607579
_exptl_absorpt_correction_T_max     0.746070
_diffrn_ambient_temperature     105(2)
_diffrn_source     'microfocus sealed X-ray tube'
_diffrn_radiation_type     MoK\a
_diffrn_radiation_wavelength     0.71073
_diffrn_radiation_monochromator     'HELIOS mirror optics'
_diffrn_measurement_device_type     'Bruker D8 VENTURE area detector'
_diffrn_measurement_device     'four-circle diffractometer'
_diffrn_measurement_method     '\w and \f scans'
_diffrn_detector     'Bruker D8 VENTURE area detector'
_diffrn_detector_area_resol_mean     10.4167
_diffrn_reflns_number     40393
_diffrn_reflns_av_R_equivalents     0.0401
_diffrn_reflns_av_unetI/netI     0.0364
_diffrn_reflns_theta_min     2.332
_diffrn_reflns_theta_max     33.139
_diffrn_reflns_theta_full     25.242
_diffrn_measured_fraction_theta_max     0.946
_diffrn_measured_fraction_theta_full     1.000
_diffrn_reflns_limit_h_min     -17
_diffrn_reflns_limit_h_max     17
_diffrn_reflns_limit_k_min     -19
_diffrn_reflns_limit_k_max     18
_diffrn_reflns_limit_l_min     -21
_diffrn_reflns_limit_l_max     23
_diffrn_radiation_probe     x-ray
_refine_special_details
;
 Refined as a two-component inversion twin
;
_reflns_number_total     8122
_reflns_number_gt     7092
_reflns_threshold_expression     'I > 2\s(I)'
_refine_ls_structure_factor_coef     Fsqd
_refine_ls_matrix_type     full
_refine_ls_R_factor_all     0.0460
_refine_ls_R_factor_gt     0.0342
_refine_ls_wR_factor_gt     0.0754
_refine_ls_wR_factor_ref     0.0801
_refine_ls_goodness_of_fit_ref     1.026
_refine_ls_restrained_S_all     1.026
_refine_ls_number_reflns     8122
_refine_ls_number_parameters     293
_refine_ls_number_restraints     1
_refine_ls_hydrogen_treatment     constr
_refine_ls_weighting_scheme     calc
_refine_ls_weighting_details
              'w=1/[\s^2^(Fo^2^)+(0.0388P)^2^+1.7169P] where P=(Fo^2^+2Fc^2^)/3'
_atom_sites_solution_hydrogens     geom
_atom_sites_solution_primary     dual
_atom_sites_solution_secondary     difmap
_refine_ls_shift/su_max     0.001
_refine_ls_shift/su_mean     0.000
_refine_diff_density_max     0.927
_refine_diff_density_min     -0.726
_refine_ls_extinction_method     '(SHELXL-2018/3; Sheldrick, 2015b)'
_refine_ls_extinction_coef     0.0012(3)
_refine_ls_extinction_expression
                                  'Fc^*^=kFc[1+0.001xFc^2^\l^3^/sin(2\q)]^-1/4^'
_refine_ls_abs_structure_details
;
 Refined as an inversion twin.
;
_refine_ls_abs_structure_Flack     0.115(11)
loop_
    _atom_type_symbol
    _atom_type_description
    _atom_type_scat_dispersion_real
    _atom_type_scat_dispersion_imag
    _atom_type_scat_source
    'C' 'C' 0.0033 0.0016
                         'International Tables Vol C Tables 4.2.6.8 and 6.1.1.4'
    'H' 'H' 0.0000 0.0000
                         'International Tables Vol C Tables 4.2.6.8 and 6.1.1.4'
    'Cu' 'Cu' 0.3201 1.2651
                         'International Tables Vol C Tables 4.2.6.8 and 6.1.1.4'
    'F' 'F' 0.0171 0.0103
                         'International Tables Vol C Tables 4.2.6.8 and 6.1.1.4'
    'N' 'N' 0.0061 0.0033
                         'International Tables Vol C Tables 4.2.6.8 and 6.1.1.4'
    'P' 'P' 0.1023 0.0942
                         'International Tables Vol C Tables 4.2.6.8 and 6.1.1.4'
    'S' 'S' 0.1246 0.1234
                         'International Tables Vol C Tables 4.2.6.8 and 6.1.1.4'
_computing_data_collection     'APEX2 (Bruker, 2016)'
_computing_cell_refinement     'SAINT (Bruker, 2016)'
_computing_data_reduction     'SAINT (Bruker, 2016)'
_computing_structure_solution     'ShelXT (Sheldrick, 2015a)'
_computing_structure_refinement     'ShelXL (Sheldrick, 2015b)'
_computing_molecular_graphics
       '<i>OLEX2</i> (Dolomanov et al., 2009) and Mercury (Macrae et al., 2008)'
_computing_publication_material
;
<i>OLEX2</i>(Dolomanov et al., 2009), PLATON (Spek, 2009)
and publCIF (Westrip, 2010)
;
loop_
    _atom_site_type_symbol
    _atom_site_label
    _atom_site_fract_x
    _atom_site_fract_y
    _atom_site_fract_z
    _atom_site_U_iso_or_equiv
    _atom_site_adp_type
    _atom_site_calc_flag
    _atom_site_occupancy
    _atom_site_disorder_assembly
    _atom_site_disorder_group
    Cu Cu1 0.84315(3) 0.78973(3) 0.57850(3) 0.01740(10) Uani d 1 . .
    Cu Cu2 0.59217(4) 0.80128(3) 0.43586(3) 0.01907(10) Uani d 1 . .
    S S1 0.73437(7) 0.71169(7) 0.68074(6) 0.01758(17) Uani d 1 . .
    S S2 0.53256(7) 0.75921(6) 0.57705(6) 0.01552(15) Uani d 1 . .
    S S3 0.47858(7) 0.74560(8) 0.32430(7) 0.02113(18) Uani d 1 . .
    S S4 0.28017(7) 0.75139(6) 0.43792(6) 0.01688(16) Uani d 1 . .
    N N1 0.8599(3) 0.9416(2) 0.5802(3) 0.0218(6) Uani d 1 . .
    N N2 0.6146(3) 0.9531(3) 0.4352(3) 0.0271(7) Uani d 1 . .
    C C1 0.6181(3) 0.6541(3) 0.6216(3) 0.0176(6) Uani d 1 . .
    H H1A 0.572111 0.610665 0.661277 0.021 Uiso calc 1 . .
    H H1B 0.646981 0.609859 0.573648 0.021 Uiso calc 1 . .
    C C2 0.6454(3) 0.8120(3) 0.7273(3) 0.0216(7) Uani d 1 . .
    H H2A 0.595280 0.781936 0.772430 0.026 Uiso calc 1 . .
    H H2B 0.692894 0.865649 0.755319 0.026 Uiso calc 1 . .
    C C3 0.5748(3) 0.8604(3) 0.6548(3) 0.0229(8) Uani d 1 . .
    H H3A 0.619383 0.914115 0.624196 0.027 Uiso calc 1 . .
    H H3B 0.506878 0.893506 0.680033 0.027 Uiso calc 1 . .
    C C4 0.8973(3) 1.0220(3) 0.5899(3) 0.0233(7) Uani d 1 . .
    C C5 0.9471(4) 1.1236(3) 0.6047(3) 0.0337(10) Uani d 1 . .
    H H5A 1.026569 1.122572 0.586966 0.051 Uiso calc 1 . .
    H H5B 0.941772 1.141126 0.666932 0.051 Uiso calc 1 . .
    H H5C 0.906273 1.175400 0.570202 0.051 Uiso calc 1 . .
    C C6 0.6404(4) 1.0373(4) 0.4332(4) 0.0384(10) Uani d 1 . .
    C C7 0.6757(8) 1.1462(5) 0.4299(6) 0.081(3) Uani d 1 . .
    H H7A 0.631809 1.182650 0.385163 0.122 Uiso calc 1 . .
    H H7B 0.756221 1.150048 0.415362 0.122 Uiso calc 1 . .
    H H7C 0.662709 1.178524 0.486982 0.122 Uiso calc 1 . .
    C C8 0.3636(3) 0.6684(3) 0.3662(3) 0.0212(7) Uani d 1 . .
    H H8A 0.393246 0.608356 0.399149 0.025 Uiso calc 1 . .
    H H8B 0.316389 0.642406 0.317440 0.025 Uiso calc 1 . .
    C C9 0.3864(3) 0.8562(3) 0.3071(3) 0.0250(8) Uani d 1 . .
    H H9A 0.431480 0.917698 0.290743 0.030 Uiso calc 1 . .
    H H9B 0.332220 0.841488 0.259437 0.030 Uiso calc 1 . .
    C C10 0.3233(3) 0.8761(3) 0.3924(3) 0.0241(8) Uani d 1 . .
    H H10A 0.256090 0.919716 0.381185 0.029 Uiso calc 1 . .
    H H10B 0.372927 0.912903 0.434195 0.029 Uiso calc 1 . .
    P P1 0.83561(9) 0.41114(8) 0.64167(8) 0.0243(2) Uani d 1 . .
    F F1 0.8514(2) 0.5141(2) 0.5834(2) 0.0352(6) Uani d 1 . .
    F F2 0.8195(2) 0.3098(2) 0.7025(2) 0.0381(7) Uani d 1 . .
    F F3 0.9652(2) 0.3807(2) 0.6263(2) 0.0400(6) Uani d 1 . .
    F F4 0.8733(3) 0.4757(2) 0.72667(18) 0.0373(6) Uani d 1 . .
    F F5 0.7068(2) 0.4413(2) 0.6591(3) 0.0478(8) Uani d 1 . .
    F F6 0.8011(3) 0.3459(3) 0.5585(2) 0.0564(10) Uani d 1 . .
    P P2 0.56386(9) 0.42170(8) 0.34899(7) 0.0242(2) Uani d 1 . .
    F F7 0.6297(4) 0.5004(3) 0.2875(2) 0.0639(11) Uani d 1 . .
    F F8 0.4947(4) 0.3435(3) 0.4073(2) 0.0765(14) Uani d 1 . .
    F F9 0.5737(2) 0.3338(2) 0.27453(18) 0.0295(5) Uani d 1 . .
    F F10 0.6798(2) 0.3850(2) 0.3895(2) 0.0402(7) Uani d 1 . .
    F F11 0.5557(2) 0.5097(2) 0.4233(2) 0.0394(7) Uani d 1 . .
    F F12 0.4494(3) 0.4601(3) 0.3056(3) 0.0836(17) Uani d 1 . .
loop_
    _atom_site_aniso_label
    _atom_site_aniso_U_11
    _atom_site_aniso_U_22
    _atom_site_aniso_U_33
    _atom_site_aniso_U_12
    _atom_site_aniso_U_13
    _atom_site_aniso_U_23
    Cu1 0.01103(17) 0.02016(19) 0.0210(2) -0.00064(14) 0.00107(16) -0.00060(19)
    Cu2 0.01171(18) 0.0229(2) 0.0226(2) -0.00045(15) 0.00019(17) 0.00155(19)
    S1 0.0107(3) 0.0221(4) 0.0200(4) 0.0000(3) -0.0009(3) 0.0023(3)
    S2 0.0092(3) 0.0186(3) 0.0188(4) 0.0002(3) 0.0004(3) 0.0008(4)
    S3 0.0130(4) 0.0303(4) 0.0201(4) 0.0001(3) 0.0025(3) -0.0025(4)
    S4 0.0098(3) 0.0221(4) 0.0187(4) 0.0007(3) 0.0008(3) 0.0005(4)
    N1 0.0211(14) 0.0210(13) 0.0232(15) 0.0036(11) 0.0000(14) -0.0005(14)
    N2 0.0294(17) 0.0244(14) 0.0275(16) -0.0013(13) -0.0028(17) 0.0032(16)
    C1 0.0109(13) 0.0188(15) 0.0232(17) 0.0004(12) -0.0012(13) 0.0041(13)
    C2 0.0162(16) 0.0276(17) 0.0210(18) -0.0007(13) 0.0018(13) -0.0030(15)
    C3 0.0167(16) 0.0221(16) 0.030(2) 0.0020(13) -0.0030(14) -0.0058(15)
    C4 0.0253(18) 0.0239(17) 0.0208(18) 0.0042(14) -0.0024(15) -0.0012(15)
    C5 0.044(3) 0.0210(18) 0.036(2) -0.0023(17) -0.010(2) -0.0038(17)
    C6 0.050(3) 0.030(2) 0.036(2) -0.0020(19) -0.009(2) 0.006(2)
    C7 0.115(7) 0.031(3) 0.097(6) -0.017(3) -0.028(6) 0.022(4)
    C8 0.0131(15) 0.0248(17) 0.026(2) -0.0002(13) 0.0027(13) -0.0048(15)
    C9 0.0189(17) 0.032(2) 0.0241(19) -0.0009(14) -0.0017(14) 0.0094(16)
    C10 0.0189(17) 0.0233(17) 0.030(2) 0.0052(14) 0.0044(15) 0.0058(15)
    P1 0.0237(5) 0.0215(4) 0.0276(5) 0.0015(4) -0.0041(4) 0.0034(4)
    F1 0.0441(15) 0.0313(12) 0.0302(13) 0.0015(11) -0.0016(13) 0.0093(12)
    F2 0.0352(14) 0.0288(13) 0.0505(18) 0.0056(11) 0.0069(13) 0.0147(12)
    F3 0.0305(13) 0.0460(15) 0.0434(16) 0.0103(12) 0.0071(12) 0.0068(14)
    F4 0.0461(16) 0.0389(14) 0.0269(13) -0.0004(13) -0.0021(13) -0.0024(11)
    F5 0.0238(13) 0.0352(14) 0.084(3) 0.0063(11) -0.0003(14) 0.0167(16)
    F6 0.080(3) 0.0400(16) 0.049(2) 0.0039(16) -0.0306(18) -0.0073(14)
    P2 0.0207(4) 0.0254(5) 0.0267(5) 0.0014(4) -0.0027(4) -0.0060(4)
    F7 0.125(3) 0.0390(17) 0.0273(15) -0.034(2) -0.010(2) 0.0043(13)
    F8 0.089(3) 0.086(3) 0.054(2) -0.059(2) 0.040(2) -0.024(2)
    F9 0.0261(12) 0.0282(11) 0.0341(14) 0.0008(10) -0.0020(10) -0.0097(11)
    F10 0.0383(15) 0.0422(15) 0.0400(16) 0.0129(13) -0.0168(13) -0.0089(13)
    F11 0.0354(14) 0.0431(14) 0.0397(17) 0.0112(12) -0.0089(12) -0.0241(13)
    F12 0.061(2) 0.093(3) 0.097(3) 0.052(2) -0.053(2) -0.069(3)
_geom_special_details
;
 All esds (except the esd in the dihedral angle between two l.s. planes)
 are estimated using the full covariance matrix.  The cell esds are taken
 into account individually in the estimation of esds in distances, angles
 and torsion angles; correlations between esds in cell parameters are only
 used when they are defined by crystal symmetry.  An approximate (isotropic)
 treatment of cell esds is used for estimating esds involving l.s. planes.
;
loop_
    _geom_bond_atom_site_label_1
    _geom_bond_atom_site_label_2
    _geom_bond_site_symmetry_2
    _geom_bond_distance
    _geom_bond_publ_flag
    Cu1 N1 . 1.973(3) y
    Cu1 S1 . 2.2630(10) y
    Cu1 S2 4_565 2.3305(9) y
    Cu1 S4 4_565 2.3367(11) y
    Cu2 N2 . 1.980(3) y
    Cu2 S3 . 2.2886(11) y
    Cu2 S4 4_565 2.3281(9) y
    Cu2 S2 . 2.3357(11) y
    S1 C1 . 1.808(4) ?
    S1 C2 . 1.817(4) ?
    S2 C1 . 1.827(4) ?
    S2 C3 . 1.836(4) ?
    S3 C8 . 1.806(4) ?
    S3 C9 . 1.817(4) ?
    S4 C8 . 1.825(4) ?
    S4 C10 . 1.830(4) ?
    N1 C4 . 1.140(5) ?
    N2 C6 . 1.132(6) ?
    C1 H1A . 0.9900 ?
    C1 H1B . 0.9900 ?
    C2 C3 . 1.523(6) ?
    C2 H2A . 0.9900 ?
    C2 H2B . 0.9900 ?
    C3 H3A . 0.9900 ?
    C3 H3B . 0.9900 ?
    C4 C5 . 1.456(6) ?
    C5 H5A . 0.9800 ?
    C5 H5B . 0.9800 ?
    C5 H5C . 0.9800 ?
    C6 C7 . 1.469(7) ?
    C7 H7A . 0.9800 ?
    C7 H7B . 0.9800 ?
    C7 H7C . 0.9800 ?
    C8 H8A . 0.9900 ?
    C8 H8B . 0.9900 ?
    C9 C10 . 1.524(6) ?
    C9 H9A . 0.9900 ?
    C9 H9B . 0.9900 ?
    C10 H10A . 0.9900 ?
    C10 H10B . 0.9900 ?
    P1 F6 . 1.579(3) ?
    P1 F5 . 1.597(3) ?
    P1 F3 . 1.602(3) ?
    P1 F4 . 1.608(3) ?
    P1 F1 . 1.613(3) ?
    P1 F2 . 1.617(3) ?
    P2 F8 . 1.577(4) ?
    P2 F10 . 1.579(3) ?
    P2 F12 . 1.588(3) ?
    P2 F7 . 1.590(4) ?
    P2 F11 . 1.611(3) ?
    P2 F9 . 1.613(3) ?
loop_
    _geom_angle_atom_site_label_1
    _geom_angle_atom_site_label_2
    _geom_angle_atom_site_label_3
    _geom_angle_site_symmetry_1
    _geom_angle_site_symmetry_3
    _geom_angle
    _geom_angle_publ_flag
    N1 Cu1 S1 . . 119.47(11) y
    N1 Cu1 S2 . 4_565 99.97(9) y
    S1 Cu1 S2 . 4_565 115.68(4) y
    N1 Cu1 S4 . 4_565 105.68(12) y
    S1 Cu1 S4 . 4_565 110.65(4) y
    S2 Cu1 S4 4_565 4_565 103.69(4) y
    N2 Cu2 S3 . . 112.75(12) y
    N2 Cu2 S4 . 4_565 99.29(11) y
    S3 Cu2 S4 . 4_565 118.69(4) y
    N2 Cu2 S2 . . 106.03(13) y
    S3 Cu2 S2 . . 115.99(4) y
    S4 Cu2 S2 4_565 . 102.03(4) y
    C1 S1 C2 . . 92.80(17) ?
    C1 S1 Cu1 . . 105.74(13) ?
    C2 S1 Cu1 . . 106.41(13) ?
    C1 S2 C3 . . 97.91(17) ?
    C1 S2 Cu1 . 4_465 109.15(11) ?
    C3 S2 Cu1 . 4_465 116.70(13) ?
    C1 S2 Cu2 . . 110.50(13) ?
    C3 S2 Cu2 . . 110.50(14) ?
    Cu1 S2 Cu2 4_465 . 111.28(4) y
    C8 S3 C9 . . 91.90(18) ?
    C8 S3 Cu2 . . 110.66(14) ?
    C9 S3 Cu2 . . 102.31(14) ?
    C8 S4 C10 . . 97.95(18) ?
    C8 S4 Cu2 . 4_465 109.72(13) ?
    C10 S4 Cu2 . 4_465 121.31(13) ?
    C8 S4 Cu1 . 4_465 104.29(13) ?
    C10 S4 Cu1 . 4_465 117.50(15) ?
    Cu2 S4 Cu1 4_465 4_465 104.54(4) y
    C4 N1 Cu1 . . 161.5(3) ?
    C6 N2 Cu2 . . 172.0(4) ?
    S1 C1 S2 . . 107.58(19) ?
    S1 C1 H1A . . 110.2 ?
    S2 C1 H1A . . 110.2 ?
    S1 C1 H1B . . 110.2 ?
    S2 C1 H1B . . 110.2 ?
    H1A C1 H1B . . 108.5 ?
    C3 C2 S1 . . 109.0(3) ?
    C3 C2 H2A . . 109.9 ?
    S1 C2 H2A . . 109.9 ?
    C3 C2 H2B . . 109.9 ?
    S1 C2 H2B . . 109.9 ?
    H2A C2 H2B . . 108.3 ?
    C2 C3 S2 . . 109.2(3) ?
    C2 C3 H3A . . 109.8 ?
    S2 C3 H3A . . 109.8 ?
    C2 C3 H3B . . 109.8 ?
    S2 C3 H3B . . 109.8 ?
    H3A C3 H3B . . 108.3 ?
    N1 C4 C5 . . 178.2(5) ?
    C4 C5 H5A . . 109.5 ?
    C4 C5 H5B . . 109.5 ?
    H5A C5 H5B . . 109.5 ?
    C4 C5 H5C . . 109.5 ?
    H5A C5 H5C . . 109.5 ?
    H5B C5 H5C . . 109.5 ?
    N2 C6 C7 . . 179.0(7) ?
    C6 C7 H7A . . 109.5 ?
    C6 C7 H7B . . 109.5 ?
    H7A C7 H7B . . 109.5 ?
    C6 C7 H7C . . 109.5 ?
    H7A C7 H7C . . 109.5 ?
    H7B C7 H7C . . 109.5 ?
    S3 C8 S4 . . 107.2(2) ?
    S3 C8 H8A . . 110.3 ?
    S4 C8 H8A . . 110.3 ?
    S3 C8 H8B . . 110.3 ?
    S4 C8 H8B . . 110.3 ?
    H8A C8 H8B . . 108.5 ?
    C10 C9 S3 . . 107.7(3) ?
    C10 C9 H9A . . 110.2 ?
    S3 C9 H9A . . 110.2 ?
    C10 C9 H9B . . 110.2 ?
    S3 C9 H9B . . 110.2 ?
    H9A C9 H9B . . 108.5 ?
    C9 C10 S4 . . 108.2(3) ?
    C9 C10 H10A . . 110.0 ?
    S4 C10 H10A . . 110.0 ?
    C9 C10 H10B . . 110.0 ?
    S4 C10 H10B . . 110.0 ?
    H10A C10 H10B . . 108.4 ?
    F6 P1 F5 . . 91.0(2) ?
    F6 P1 F3 . . 89.9(2) ?
    F5 P1 F3 . . 178.8(2) ?
    F6 P1 F4 . . 178.58(19) ?
    F5 P1 F4 . . 90.19(18) ?
    F3 P1 F4 . . 88.87(17) ?
    F6 P1 F1 . . 91.48(18) ?
    F5 P1 F1 . . 90.12(16) ?
    F3 P1 F1 . . 90.55(16) ?
    F4 P1 F1 . . 89.24(16) ?
    F6 P1 F2 . . 89.98(19) ?
    F5 P1 F2 . . 89.37(16) ?
    F3 P1 F2 . . 89.94(15) ?
    F4 P1 F2 . . 89.31(17) ?
    F1 P1 F2 . . 178.46(18) ?
    F8 P2 F10 . . 92.1(2) ?
    F8 P2 F12 . . 89.6(3) ?
    F10 P2 F12 . . 178.1(3) ?
    F8 P2 F7 . . 177.8(2) ?
    F10 P2 F7 . . 89.9(2) ?
    F12 P2 F7 . . 88.4(3) ?
    F8 P2 F11 . . 91.27(19) ?
    F10 P2 F11 . . 89.26(15) ?
    F12 P2 F11 . . 91.32(16) ?
    F7 P2 F11 . . 89.70(18) ?
    F8 P2 F9 . . 89.15(17) ?
    F10 P2 F9 . . 90.17(15) ?
    F12 P2 F9 . . 89.25(16) ?
    F7 P2 F9 . . 89.90(17) ?
    F11 P2 F9 . . 179.30(16) ?
loop_
    _geom_torsion_atom_site_label_1
    _geom_torsion_atom_site_label_2
    _geom_torsion_atom_site_label_3
    _geom_torsion_atom_site_label_4
    _geom_torsion_site_symmetry_1
    _geom_torsion_site_symmetry_2
    _geom_torsion_site_symmetry_3
    _geom_torsion_site_symmetry_4
    _geom_torsion
    _geom_torsion_publ_flag
    C2 S1 C1 S2 . . . . 40.7(2) ?
    Cu1 S1 C1 S2 . . . . -67.21(18) ?
    C3 S2 C1 S1 . . . . -23.4(2) ?
    Cu1 S2 C1 S1 4_465 . . . -145.34(13) ?
    Cu2 S2 C1 S1 . . . . 91.98(18) ?
    C1 S1 C2 C3 . . . . -48.2(3) ?
    Cu1 S1 C2 C3 . . . . 59.1(3) ?
    S1 C2 C3 S2 . . . . 37.2(3) ?
    C1 S2 C3 C2 . . . . -8.0(3) ?
    Cu1 S2 C3 C2 4_465 . . . 108.1(2) ?
    Cu2 S2 C3 C2 . . . . -123.5(2) ?
    C9 S3 C8 S4 . . . . -41.9(2) ?
    Cu2 S3 C8 S4 . . . . 62.0(2) ?
    C10 S4 C8 S3 . . . . 22.5(2) ?
    Cu2 S4 C8 S3 4_465 . . . 149.92(14) ?
    Cu1 S4 C8 S3 4_465 . . . -98.58(18) ?
    C8 S3 C9 C10 . . . . 51.8(3) ?
    Cu2 S3 C9 C10 . . . . -59.9(3) ?
    S3 C9 C10 S4 . . . . -41.7(3) ?
    C8 S4 C10 C9 . . . . 11.4(3) ?
    Cu2 S4 C10 C9 4_465 . . . -107.6(2) ?
    Cu1 S4 C10 C9 4_465 . . . 122.1(3) ?
loop_
    _geom_hbond_atom_site_label_D
    _geom_hbond_atom_site_label_H
    _geom_hbond_atom_site_label_A
    _geom_hbond_site_symmetry_A
    _geom_hbond_distance_DH
    _geom_hbond_distance_HA
    _geom_hbond_distance_DA
    _geom_hbond_angle_DHA
    _geom_hbond_publ_flag
    C1 H1A F9 2_665 0.99 2.55 3.264(4) 129 yes
    C1 H1A F12 2_665 0.99 2.40 3.277(5) 147 yes
    C2 H2A F9 2_665 0.99 2.50 3.287(5) 136 yes
    C3 H3B F4 4_465 0.99 2.42 3.376(5) 161 yes
    C5 H5C F6 1_565 0.98 2.54 3.426(6) 151 yes
    C8 H8A F11 . 0.99 2.34 3.186(5) 143 yes
    C8 H8B F2 2_664 0.99 2.46 3.323(5) 145 yes
    C10 H10A F7 4_465 0.99 2.31 3.221(5) 152 yes
    C10 H10B F1 4_465 0.99 2.48 3.264(5) 136 yes
_shelx_space_group_comment
;
The symmetry employed for this shelxl refinement is uniquely defined
by the following loop, which should always be used as a source of
symmetry information in preference to the above space-group names.
They are only intended as comments.
;
_shelx_estimated_absorpt_T_min     0.506
_shelx_estimated_absorpt_T_max     0.561
_shelx_hkl_file
;
   2   0   0   13.89    0.60
  -2   0   0   14.80    0.61
   2   0   0   15.71    0.61
   2   0   0   15.06    0.59
  -2   0   0   14.13    0.60
  -2   0   0   14.68    0.59
  -3   0   0   -0.02    0.04
  -3   0   0    0.16    0.07
  -3   0   0    0.06    0.07
   3   0   0   -0.01    0.07
   3   0   0   -0.07    0.04
   3   0   0   -0.02    0.06
   4   0   0  233.14    8.97
   4   0   0  252.61    8.99
  -4   0   0  237.85    8.95
   4   0   0  240.24    8.94
  -4   0   0  233.34    8.97
  -4   0   0  244.93    9.00
  -5   0   0   -0.06    0.11
  -5   0   0   -0.02    0.10
  -5   0   0    0.12    0.09
   5   0   0    0.01    0.08
   5   0   0    0.40    0.14
   5   0   0    0.13    0.15
  -6   0   0   19.34    0.95
   6   0   0   20.87    0.94
  -6   0   0   19.30    0.91
   6   0   0   18.96    0.92
  -6   0   0   20.05    0.88
   6   0   0   20.53    0.87
  -7   0   0   -0.02    0.12
   7   0   0    0.10    0.20
  -7   0   0   -0.04    0.17
  -7   0   0    0.07    0.19
   7   0   0   -0.04    0.13
   7   0   0    0.15    0.20
   8   0   0    7.38    0.56
  -8   0   0    7.06    0.59
   8   0   0    6.37    0.83
  -8   0   0    7.19    0.48
  -9   0   0    0.53    0.20
   9   0   0    0.48    0.26
  -9   0   0    0.32    0.26
 -10   0   0   28.31    1.28
 -10   0   0   26.37    1.40
  10   0   0   26.76    1.37
 -11   0   0    0.47    0.34
 -11   0   0   -0.01    0.23
  11   0   0   -0.15    0.28
 -12   0   0   15.43    1.09
 -12   0   0   15.50    0.93
  12   0   0   14.13    1.05
 -13   0   0    0.34    0.33
  13   0   0   -0.42    0.41
 -14   0   0    0.28    0.48
  14   0   0   -0.02    0.48
 -15   0   0   -0.20    0.58
  15   0   0    0.47    0.59
 -16   0   0   63.41    3.16
  16   0   0   66.16    2.96
  16   0   0   65.22    3.17
 -17   0   0   -0.61    0.83
  17   0   0    0.69    0.63
  -1   1   0   23.39    0.91
  -1  -1   0   23.92    0.89
   1  -1   0   24.85    0.92
   1   1   0   24.14    0.91
  -1  -1   0   22.94    0.90
  -1  -1   0   22.78    0.90
   1   1   0   24.13    0.89
   1   1   0   21.20    0.92
   2   1   0    0.76    0.10
  -2  -1   0    0.83    0.10
   2   1   0    0.91    0.10
   2   1   0    0.91    0.09
   2  -1   0    1.29    0.12
   2  -1   0    0.96    0.09
   2  -1   0    0.89    0.11
  -2  -1   0    1.07    0.09
  -2  -1   0    0.93    0.11
  -2   1   0    0.96    0.09
  -2   1   0    1.03    0.12
  -3  -1   0   98.81    3.70
  -3   1   0   97.74    3.66
  -3  -1   0   95.91    3.66
  -3  -1   0   94.71    3.67
  -3   1   0   99.64    3.68
   3   1   0  102.42    3.69
   3   1   0   92.50    3.67
   3  -1   0   97.32    3.69
   3  -1   0   98.01    3.66
  -3   1   0   97.42    3.69
   3  -1   0   98.46    3.69
   3   1   0   97.32    3.66
   4   1   0  228.46    8.32
  -4  -1   0  226.96    8.34
   4  -1   0  228.78    8.32
  -4   1   0  220.11    8.28
  -4  -1   0  219.29    8.28
   4  -1   0  225.11    8.28
   4  -1   0  224.41    8.32
  -4  -1   0  217.55    8.30
   4   1   0  212.06    8.30
  -4   1   0  222.98    8.33
   4   1   0  225.71    8.28
  -4   1   0  215.83    8.31
  -5   1   0    2.20    0.25
   5   1   0    2.12    0.20
  -5  -1   0    2.09    0.29
   5  -1   0    2.09    0.20
   5   1   0    1.94    0.24
  -5   1   0    2.15    0.26
  -5  -1   0    2.13    0.24
  -5  -1   0    1.93    0.21
  -5   1   0    1.77    0.20
   5  -1   0    2.04    0.26
   5   1   0    1.66    0.25
   6   1   0    1.09    0.20
   6   1   0    1.06    0.16
   6   1   0    1.17    0.21
   6  -1   0    1.35    0.22
  -6  -1   0    1.14    0.17
  -6   1   0    0.82    0.21
   6  -1   0    1.04    0.21
  -6  -1   0    1.22    0.25
  -6  -1   0    1.22    0.22
  -6   1   0    0.65    0.18
  -6   1   0    1.09    0.17
   6  -1   0    1.39    0.18
   7   1   0   38.09    1.69
  -7   1   0   38.46    1.68
  -7  -1   0   40.92    1.74
   7   1   0   39.67    1.69
  -7  -1   0   39.55    1.64
  -7  -1   0   38.88    1.68
  -7   1   0   40.93    1.73
   7  -1   0   39.27    1.70
   7  -1   0   41.41    1.71
  -7   1   0   39.74    1.63
   7   1   0   40.84    1.63
   7  -1   0   39.83    1.63
  -8  -1   0   80.97    3.17
  -8   1   0   81.25    3.27
   8  -1   0   79.50    3.27
  -8  -1   0   83.62    3.29
   8  -1   0   78.10    3.23
  -8   1   0   83.78    3.17
   8   1   0   78.06    3.22
  -9  -1   0    5.41    0.46
   9   1   0    5.25    0.54
  -9   1   0    5.48    0.46
   9  -1   0    4.78    0.54
  -9   1   0    4.49    0.55
  -9  -1   0    5.64    0.59
 -10  -1   0    0.19    0.21
 -10  -1   0    0.63    0.32
 -10   1   0   -0.15    0.27
  10   1   0    0.20    0.29
  10  -1   0   -0.20    0.27
 -10   1   0    0.11    0.21
  11  -1   0   10.18    0.85
 -11  -1   0   11.84    0.75
 -11   1   0   12.01    0.88
 -11   1   0   11.24    0.74
  11   1   0   11.73    0.86
 -11  -1   0   12.79    0.94
  12  -1   0   25.70    1.46
 -12   1   0   27.97    1.48
 -12  -1   0   26.05    1.50
  12   1   0   26.39    1.47
 -13   1   0    0.77    0.58
  13   1   0    1.09    0.49
 -13  -1   0    0.73    0.34
  13  -1   0    0.76    0.47
 -13  -1   0    1.12    0.54
 -14   1   0    0.47    0.50
 -14  -1   0    0.39    0.52
  14   1   0    0.53    0.55
 -14  -1   0    0.18    0.36
  14  -1   0    0.34    0.52
 -15  -1   0    6.97    0.94
  15   1   0    9.00    1.18
 -15   1   0    9.12    1.13
  15  -1   0    7.33    0.89
  15  -1   0    6.40    0.86
 -16   1   0    8.42    1.29
  16   1   0    7.51    0.98
  16  -1   0    8.08    1.03
  16  -1   0    9.27    1.36
 -16  -1   0    7.50    1.01
  17  -1   0    0.17    0.62
 -17  -1   0    1.42    0.90
  17   1   0    1.61    0.65
 -17   1   0    1.27    0.90
   0  -2   0  366.48   14.21
   0   2   0  386.65   14.26
  -1  -2   0  287.57   11.71
  -1   2   0  329.71   11.70
   1  -2   0  312.63   11.72
  -1  -2   0  302.09   11.72
  -1   2   0  324.58   11.72
   1  -2   0  342.77   11.71
  -2  -2   0    8.61    0.41
  -2   2   0    9.75    0.40
  -2  -2   0    8.67    0.39
  -2   2   0    8.83    0.41
   2  -2   0    9.80    0.41
   2   2   0    8.79    0.39
  -2  -2   0    8.82    0.38
   2  -2   0    8.55    0.40
  -2  -2   0    9.39    0.39
   2   2   0    8.95    0.40
   2   2   0    9.23    0.37
   2  -2   0    8.82    0.41
   2   2   0    9.03    0.39
  -2  -2   0    9.48    0.41
   2   2   0    8.66    0.40
  -3  -2   0  125.61    4.71
   3   2   0  126.83    4.72
  -3   2   0  124.46    4.73
  -3   2   0  131.37    4.72
   3  -2   0  128.10    4.73
  -3  -2   0  123.23    4.73
   3  -2   0  126.52    4.69
   3   2   0  121.84    4.70
   3  -2   0  135.83    4.72
  -3  -2   0  123.46    4.69
  -3  -2   0  124.36    4.70
   3   2   0  112.69    4.70
   4  -2   0  111.77    4.19
   4   2   0  114.08    4.19
   4   2   0  113.65    4.22
   4   2   0  109.81    4.23
  -4   2   0  111.40    4.24
   4  -2   0  120.27    4.24
   4   2   0  105.61    4.21
  -4  -2   0  109.54    4.25
  -4  -2   0  107.47    4.21
  -4   2   0  111.76    4.23
   4  -2   0  111.85    4.24
  -4  -2   0  109.79    4.20
   5  -2   0   25.25    1.10
   5  -2   0   25.24    1.09
   5   2   0   24.70    1.08
   5   2   0   23.39    1.06
  -5   2   0   24.09    1.07
   5  -2   0   24.95    1.03
  -5  -2   0   23.55    1.05
   5   2   0   26.48    1.07
  -5  -2   0   25.11    1.11
  -5  -2   0   25.47    1.04
  -5   2   0   23.87    1.09
   5   2   0   25.96    1.02
   6  -2   0    0.70    0.19
  -6   2   0    0.62    0.20
  -6  -2   0    1.03    0.19
   6  -2   0    0.88    0.22
  -6  -2   0    1.00    0.17
   6   2   0    0.91    0.20
   6   2   0    0.80    0.16
  -6  -2   0    0.72    0.21
   6  -2   0    0.93    0.16
   6   2   0    0.70    0.19
  -6   2   0    0.51    0.17
  -7  -2   0   35.86    1.50
   7  -2   0   36.73    1.58
   7   2   0   35.70    1.55
  -7  -2   0   37.41    1.62
   7  -2   0   35.45    1.56
   7   2   0   37.30    1.48
  -7   2   0   35.04    1.55
  -7   2   0   35.72    1.58
   7   2   0   34.61    1.55
  -7  -2   0   36.25    1.54
   7  -2   0   35.77    1.49
  -8  -2   0    6.24    0.58
  -8   2   0    6.12    0.54
   8   2   0    6.31    0.53
   8  -2   0    5.77    0.54
   8  -2   0    6.45    0.60
  -8  -2   0    6.23    0.46
   9  -2   0   14.16    0.85
  -9  -2   0   13.46    0.74
  -9  -2   0   13.22    0.88
  -9   2   0   13.23    0.84
   9   2   0   12.65    0.82
 -10   2   0    1.49    0.37
  10   2   0    1.32    0.35
  10  -2   0    1.93    0.38
 -10  -2   0    1.19    0.39
 -10  -2   0    1.57    0.28
  11   2   0   17.70    1.07
 -11   2   0   19.08    1.12
 -11  -2   0   17.63    0.97
 -11  -2   0   19.01    1.15
  11  -2   0   16.29    1.08
  12  -2   0   15.15    1.09
 -12   2   0   16.56    1.09
 -12  -2   0   16.50    1.17
  12   2   0   16.68    1.11
 -12  -2   0   14.84    1.15
 -13  -2   0    1.16    0.53
 -13   2   0    1.59    0.60
 -13  -2   0    1.99    0.41
  13  -2   0    2.67    0.56
  13   2   0    2.19    0.54
  14  -2   0    1.13    0.43
  14   2   0    1.96    0.57
  14  -2   0    1.79    0.54
 -14  -2   0    1.12    0.41
 -14   2   0    0.16    0.50
 -14  -2   0    1.76    0.60
  15   2   0   15.55    1.38
  15  -2   0   13.78    1.13
 -15  -2   0   14.78    1.13
 -15   2   0   16.83    1.34
  15  -2   0   14.75    1.38
 -15  -2   0   13.97    1.36
  16  -2   0   75.44    3.28
 -16  -2   0   76.45    3.55
 -16  -2   0   72.84    3.25
  16  -2   0   66.51    3.43
  16   2   0   72.93    3.43
 -16   2   0   74.77    3.49
 -17  -2   0    0.97    0.92
  17  -2   0   -0.31    0.64
 -17   2   0    1.85    0.86
  17   2   0    2.55    1.57
  17   2   0    0.83    0.60
   0   3   0    0.12    0.06
   0  -3   0    0.24    0.05
   0   3   0    0.07    0.05
   0  -3   0    0.00    0.06
  -1  -3   0   37.57    1.45
  -1   3   0   37.69    1.45
   1   3   0   36.94    1.45
  -1  -3   0   37.33    1.42
   1  -3   0   39.04    1.44
  -1  -3   0   37.39    1.40
  -1   3   0   33.83    1.46
   1   3   0   37.67    1.41
   2   3   0    0.77    0.09
  -2  -3   0    0.73    0.12
   2   3   0    0.65    0.09
  -2  -3   0    0.55    0.09
   2   3   0    0.56    0.06
   2   3   0    0.61    0.10
  -2  -3   0    0.61    0.07
  -2  -3   0    0.53    0.07
   2  -3   0    0.57    0.10
   2   3   0    0.51    0.07
  -2  -3   0    0.60    0.10
  -2   3   0    0.54    0.09
   2  -3   0    0.51    0.09
   2  -3   0    0.61    0.09
   3  -3   0    8.09    0.42
   3  -3   0    7.90    0.40
   3  -3   0    8.57    0.41
   3   3   0    8.72    0.42
  -3  -3   0    7.88    0.42
  -3  -3   0    8.39    0.38
   3   3   0    7.85    0.40
   3   3   0    8.20    0.40
  -3  -3   0    8.19    0.40
  -3   3   0    7.91    0.43
  -3  -3   0    8.49    0.41
   3   3   0    8.00    0.39
  -3  -3   0    7.01    0.40
  -3   3   0    9.25    0.41
   4   3   0   24.44    0.96
  -4  -3   0   23.13    1.03
   4  -3   0   23.61    0.97
   4   3   0   22.92    0.99
  -4   3   0   23.53    1.02
  -4  -3   0   23.45    0.98
  -4  -3   0   23.77    1.00
  -4  -3   0   23.53    0.97
  -4   3   0   24.36    1.01
   4  -3   0   23.48    1.02
   4   3   0   23.19    1.00
   4  -3   0   25.10    1.02
   4   3   0   24.25    0.99
   5  -3   0   16.15    0.70
   5  -3   0   16.45    0.77
  -5   3   0   15.10    0.78
  -5  -3   0   15.79    0.73
  -5  -3   0   15.68    0.72
   5  -3   0   17.00    0.78
   5   3   0   16.13    0.74
   5   3   0   14.72    0.73
  -5   3   0   15.59    0.74
  -5  -3   0   15.11    0.79
  -5  -3   0   15.45    0.71
   5   3   0   16.09    0.69
   5   3   0   15.81    0.75
  -6  -3   0    0.64    0.21
   6   3   0    1.02    0.16
  -6  -3   0    1.09    0.20
  -6  -3   0    0.81    0.19
   6  -3   0    1.10    0.22
   6  -3   0    1.21    0.18
   6   3   0    0.93    0.21
   6   3   0    1.19    0.21
  -6  -3   0    0.94    0.18
   6   3   0    0.92    0.20
  -6   3   0    1.52    0.24
  -6   3   0    1.01    0.21
   6  -3   0    1.04    0.22
  -7  -3   0  116.02    4.51
   7   3   0  120.23    4.45
  -7  -3   0  115.43    4.40
   7   3   0  110.79    4.44
  -7   3   0  110.38    4.44
   7  -3   0  115.61    4.39
   7  -3   0  117.64    4.48
   7   3   0  108.35    4.44
   7   3   0  118.63    4.38
  -7  -3   0  113.00    4.42
  -7  -3   0  116.44    4.42
  -7   3   0  113.67    4.47
   7  -3   0  116.41    4.47
   8  -3   0   68.56    2.79
   8   3   0   66.59    2.76
  -8  -3   0   69.41    2.85
  -8  -3   0   67.42    2.71
  -8  -3   0   69.05    2.73
  -8   3   0   66.74    2.79
   8   3   0   69.19    2.76
   8   3   0   68.72    2.77
   9   3   0    1.97    0.35
  -9  -3   0    2.56    0.33
  -9   3   0    2.69    0.37
  -9  -3   0    2.83    0.45
   9  -3   0    1.85    0.36
  -9  -3   0    2.97    0.38
  10   3   0    5.01    0.61
 -10  -3   0    3.96    0.45
 -10   3   0    3.26    0.47
  10  -3   0    3.27    0.49
 -10  -3   0    3.22    0.49
 -11  -3   0   30.43    1.46
 -11   3   0   31.44    1.59
 -11  -3   0   30.77    1.64
  11  -3   0   31.48    1.58
  11   3   0   32.52    1.57
  12  -3   0    2.46    0.59
  12  -3   0    2.56    0.46
 -12  -3   0    2.66    0.43
 -12  -3   0    3.22    0.57
 -12   3   0    3.64    0.52
  12   3   0    3.04    0.53
  13  -3   0   12.02    1.07
 -13  -3   0   12.96    0.91
  13  -3   0   12.04    0.94
 -13   3   0   11.69    1.60
  13   3   0   11.59    1.08
 -13  -3   0   14.77    1.20
  14  -3   0    8.79    0.90
 -14  -3   0    9.54    0.87
  14   3   0    8.23    1.08
 -14   3   0    9.15    1.05
 -14  -3   0    9.86    1.16
  14  -3   0    9.71    1.11
  15  -3   0    0.15    0.45
 -15  -3   0   -0.08    0.62
 -15   3   0    0.57    0.62
 -15  -3   0    0.58    0.48
  15   3   0    1.27    0.64
  15  -3   0   -0.04    0.61
  16   3   0    1.14    0.74
 -16  -3   0    0.59    0.56
 -16  -3   0   -0.45    0.73
  16  -3   0    0.97    0.81
  16  -3   0   -0.39    0.56
 -16   3   0   -0.73    0.71
 -17   3   0    4.10    0.97
 -17  -3   0    2.10    1.55
   0  -4   0  148.00    5.61
   0  -4   0  154.93    5.65
   0   4   0  148.82    5.65
  -1   4   0   27.04    1.11
  -1  -4   0   26.26    1.06
   1  -4   0   26.89    1.07
  -1  -4   0   27.37    1.10
  -1  -4   0   27.10    1.03
  -1   4   0   28.88    1.09
   1   4   0   26.30    1.10
   1   4   0   26.93    1.05
  -2   4   0    0.19    0.08
  -2  -4   0    0.15    0.06
  -2   4   0    0.16    0.09
   2  -4   0    0.22    0.08
   2  -4   0    0.22    0.08
   2  -4   0    0.16    0.10
   2   4   0    0.26    0.08
  -2  -4   0    0.24    0.08
   2   4   0    0.24    0.09
   2   4   0    0.10    0.04
  -2  -4   0    0.44    0.10
  -2  -4   0    0.02    0.08
   3   4   0  177.41    6.66
   3  -4   0  182.83    6.72
   3  -4   0  194.00    6.69
  -3  -4   0  176.01    6.65
  -3  -4   0  178.25    6.70
   3   4   0  176.65    6.66
  -3  -4   0  175.54    6.68
   3   4   0  175.46    6.71
  -3  -4   0  169.48    6.71
  -3   4   0  194.40    6.69
   3   4   0  167.65    6.69
   3  -4   0  174.95    6.70
   4   4   0    6.43    0.35
   4  -4   0    5.19    0.36
   4  -4   0    5.24    0.35
  -4  -4   0    6.08    0.33
  -4   4   0    5.72    0.35
  -4   4   0    5.24    0.38
  -4  -4   0    5.27    0.35
   4   4   0    5.55    0.29
  -4  -4   0    5.26    0.31
   4  -4   0    5.07    0.36
  -4  -4   0    5.52    0.39
   4   4   0    5.64    0.33
   4   4   0    4.95    0.34
   5   4   0   16.04    0.68
   5   4   0   15.78    0.73
   5  -4   0   15.23    0.75
  -5  -4   0   15.69    0.72
   5  -4   0   16.20    0.71
  -5  -4   0   15.05    0.80
   5   4   0   15.35    0.75
  -5   4   0   15.91    0.75
  -5  -4   0   15.67    0.74
   5  -4   0   15.54    0.77
  -5   4   0   16.63    0.80
  -5  -4   0   16.36    0.72
   5  -4   0   15.78    0.77
   5   4   0   15.45    0.73
   6  -4   0    0.14    0.15
   6   4   0    0.17    0.17
  -6   4   0    0.27    0.20
   6  -4   0    0.38    0.19
   6   4   0    0.19    0.12
  -6   4   0    0.08    0.17
  -6  -4   0    0.50    0.19
   6  -4   0   -0.01    0.18
  -6  -4   0    0.68    0.15
   6  -4   0    0.20    0.14
  -7   4   0    1.43    0.29
   7   4   0    1.92    0.23
   7  -4   0    1.94    0.28
   7   4   0    1.93    0.29
  -7   4   0    1.91    0.31
   7  -4   0    2.09    0.33
   7   4   0    2.43    0.30
  -7  -4   0    1.69    0.24
  -7  -4   0    2.28    0.31
  -7  -4   0    1.93    0.29
   7  -4   0    1.86    0.25
  -7  -4   0    2.01    0.34
   7  -4   0    2.13    0.32
   8   4   0   45.96    1.95
  -8   4   0   47.42    2.00
   8  -4   0   44.89    1.94
   8   4   0   45.06    1.87
  -8  -4   0   46.52    1.93
  -8  -4   0   45.62    1.90
   8   4   0   45.49    1.95
  -8  -4   0   46.45    2.04
   8  -4   0   46.52    1.99
   9  -4   0    7.93    0.62
  -9   4   0    9.18    0.70
  -9  -4   0    8.38    0.58
   9   4   0    9.45    0.69
  -9  -4   0    8.42    0.76
   9  -4   0    8.38    0.71
  10  -4   0    4.63    0.63
  10  -4   0    4.31    0.51
 -10  -4   0    4.61    0.61
  10   4   0    4.51    0.61
 -10   4   0    4.65    0.60
 -10  -4   0    3.84    0.47
 -11   4   0    4.42    0.68
  11   4   0    5.87    0.70
  11  -4   0    4.62    0.57
  11  -4   0    4.02    0.57
 -11  -4   0    5.06    0.57
 -11  -4   0    6.20    0.77
 -12  -4   0    2.97    0.45
  12  -4   0    3.09    0.55
 -12  -4   0    3.27    0.90
  12   4   0    3.57    0.56
 -12   4   0    4.00    0.57
  13   4   0   18.48    1.30
 -13  -4   0   18.03    1.12
  13  -4   0   18.67    1.17
 -13  -4   0   19.79    1.38
  13  -4   0   17.34    1.27
  14  -4   0    0.35    0.44
  14  -4   0   -0.21    0.56
 -14  -4   0   -0.07    0.40
 -14  -4   0    0.34    0.57
 -14   4   0   -0.51    0.48
  14   4   0    0.72    0.56
 -15  -4   0   21.71    1.42
  15  -4   0   22.78    1.47
 -15   4   0   21.88    1.62
 -15  -4   0   24.57    1.74
  15  -4   0   22.96    1.65
  15   4   0   24.33    1.65
  16   4   0   42.50    2.39
 -16   4   0   41.56    2.39
  16  -4   0   42.61    2.21
 -16  -4   0   41.21    2.16
 -16  -4   0   44.49    2.50
  16  -4   0   38.70    2.39
 -17   4   0    2.26    0.97
   0   5   0    0.21    0.10
   0  -5   0    0.06    0.09
   0   5   0    0.05    0.07
   0  -5   0    0.14    0.07
  -1  -5   0    1.32    0.18
  -1   5   0    0.90    0.16
  -1  -5   0    0.97    0.14
  -1   5   0    0.99    0.13
  -1  -5   0    0.82    0.10
   1  -5   0    0.80    0.12
   1   5   0    0.81    0.14
  -2   5   0    6.44    0.36
   2   5   0    6.16    0.39
  -2  -5   0    5.58    0.36
   2   5   0    6.37    0.31
  -2  -5   0    6.14    0.29
   2  -5   0    6.48    0.35
  -2  -5   0    5.57    0.32
  -2   5   0    5.79    0.37
   2  -5   0    6.60    0.32
  -2  -5   0    6.09    0.37
   3   5   0    8.25    0.37
   3  -5   0    9.74    0.50
   3  -5   0    9.33    0.45
  -3  -5   0    8.27    0.40
  -3  -5   0    8.64    0.47
  -3  -5   0    7.83    0.47
  -3  -5   0    8.16    0.44
   3   5   0    8.35    0.41
  -3   5   0    9.67    0.44
   3   5   0    7.04    0.53
  -4  -5   0   28.82    1.28
   4   5   0   29.06    1.24
   4   5   0   30.50    1.27
  -4   5   0   31.55    1.24
   4   5   0   29.54    1.16
   4  -5   0   29.91    1.26
   4  -5   0   31.73    1.25
  -4  -5   0   29.93    1.23
  -4  -5   0   24.42    1.29
   4  -5   0   29.97    1.27
  -4  -5   0   29.51    1.19
  -4  -5   0   29.68    1.25
   4   5   0   30.87    1.21
   4   5   0   29.69    1.21
   5   5   0   76.94    2.97
   5  -5   0   78.77    2.95
  -5  -5   0   76.31    2.95
  -5  -5   0   76.93    3.00
   5   5   0   78.10    2.96
   5   5   0   78.47    2.91
  -5   5   0   75.41    2.99
  -5  -5   0   75.43    3.05
   5  -5   0   73.81    3.00
   5   5   0   74.84    2.99
  -5   5   0   76.05    3.04
   5  -5   0   78.89    3.01
  -5  -5   0   77.85    2.96
   5  -5   0   75.44    3.02
  -6  -5   0   21.91    1.00
  -6  -5   0   21.89    0.95
   6   5   0   21.35    0.97
   6  -5   0   21.70    1.03
  -6  -5   0   20.29    0.95
   6   5   0   21.48    0.90
   6  -5   0   21.80    0.94
  -6   5   0   22.20    1.05
  -6   5   0   20.53    1.00
  -6  -5   0   19.68    1.05
   6  -5   0   21.33    1.02
   6   5   0   21.64    0.98
   6  -5   0   20.65    0.99
   7   5   0   67.24    2.66
  -7  -5   0   64.10    2.67
   7  -5   0   66.05    2.69
  -7  -5   0   67.52    2.66
  -7  -5   0   67.24    2.77
  -7  -5   0   68.48    2.65
   7  -5   0   67.14    2.72
   7  -5   0   65.73    2.63
   7   5   0   67.82    2.59
   7   5   0   66.37    2.67
  -7   5   0   67.76    2.74
   7  -5   0   65.07    2.72
  -8   5   0    0.71    0.26
  -8  -5   0    0.75    0.21
   8   5   0    0.71    0.28
  -8  -5   0    0.51    0.28
   8  -5   0    0.43    0.27
   8   5   0    0.21    0.19
   8   5   0    0.71    0.26
   8  -5   0    0.69    0.24
   9   5   0   20.53    1.07
   9  -5   0   19.49    1.10
   9  -5   0   20.02    1.05
  -9   5   0   19.65    1.11
  -9  -5   0   20.13    1.17
  -9  -5   0   20.30    1.00
 -10  -5   0    2.34    0.35
 -10  -5   0    2.20    0.46
  10   5   0    4.60    0.61
  10  -5   0    2.46    0.44
 -10   5   0    2.99    0.45
  10  -5   0    2.86    0.39
  11  -5   0   27.49    1.40
  11   5   0   30.24    1.47
 -11  -5   0   26.65    1.56
 -11   5   0   27.76    1.46
  11  -5   0   26.07    1.45
 -11  -5   0   26.38    1.34
 -12  -5   0    6.04    0.90
  12  -5   0    7.12    0.73
  12  -5   0    7.07    0.84
 -12   5   0    7.21    0.85
  12   5   0    6.01    0.85
 -12  -5   0    6.23    0.69
  13   5   0   18.70    1.29
  13  -5   0   18.18    1.30
 -13  -5   0   15.76    1.36
  13  -5   0   18.24    1.16
 -13   5   0   17.30    1.29
 -13  -5   0   18.36    1.13
  14  -5   0    2.41    0.57
  14  -5   0    2.53    0.70
 -14  -5   0    2.03    0.70
  14   5   0    2.75    0.65
 -14  -5   0    4.09    0.58
 -14   5   0    1.73    0.62
 -15   5   0    6.55    0.90
  15  -5   0    8.13    1.02
  15  -5   0    7.01    0.93
 -15  -5   0    7.57    1.01
 -15  -5   0    9.44    1.38
  16  -5   0    5.08    1.04
 -16  -5   0    6.58    1.08
  16   5   0    7.14    1.03
 -16   5   0    7.75    1.01
  16  -5   0    8.17    1.13
 -17   5   0    3.36    1.05
   0   6   0    0.61    0.17
   0  -6   0    0.48    0.15
   0  -6   0    0.56    0.10
   0   6   0    0.47    0.11
  -1   6   0  103.89    4.04
   1   6   0  102.85    4.04
   1  -6   0  105.42    3.98
   1   6   0  105.62    3.97
  -1  -6   0  104.63    3.97
  -1  -6   0  106.33    3.93
  -1  -6   0  105.33    4.04
  -1   6   0  107.82    4.00
  -2   6   0    0.10    0.11
  -2  -6   0    0.06    0.11
  -2  -6   0    0.29    0.08
  -2  -6   0    0.42    0.12
   2   6   0    0.20    0.14
   2   6   0    0.07    0.08
  -2   6   0    0.07    0.12
  -2  -6   0    0.27    0.14
   2  -6   0    0.13    0.10
   3   6   0  135.82    5.03
  -3  -6   0  131.65    5.02
  -3   6   0  131.82    5.11
   3  -6   0  138.38    5.13
  -3  -6   0  126.27    5.10
   3  -6   0  130.34    5.08
  -3  -6   0  126.17    5.05
   3   6   0  132.89    5.12
  -3   6   0  143.11    5.05
   3  -6   0  141.06    5.06
  -3  -6   0  136.40    5.11
   4   6   0  159.10    5.93
   4   6   0  155.38    6.02
  -4  -6   0  157.01    6.00
   4   6   0  157.94    5.88
  -4   6   0  170.19    5.97
  -4  -6   0  152.90    5.96
   4  -6   0  154.97    5.99
  -4  -6   0  150.92    6.02
   4  -6   0  161.18    6.02
   4  -6   0  167.55    5.98
  -4  -6   0  156.10    5.93
  -4  -6   0  152.94    5.91
  -5  -6   0   91.95    3.54
  -5   6   0   95.44    3.54
   5  -6   0   92.97    3.58
  -5  -6   0   89.35    3.49
   5   6   0   90.06    3.45
   5   6   0   92.27    3.51
   5  -6   0   95.42    3.56
  -5  -6   0   89.78    3.56
   5  -6   0   89.10    3.56
  -5  -6   0   93.00    3.50
   5   6   0   95.39    3.50
  -5  -6   0   88.32    3.60
   5   6   0   84.44    3.54
   6   6   0   14.00    0.61
   6   6   0   13.92    0.71
  -6   6   0   12.45    0.73
   6  -6   0   12.39    0.76
  -6  -6   0   13.01    0.68
   6   6   0   13.68    0.68
   6  -6   0   12.63    0.71
   6  -6   0   12.77    0.74
  -6  -6   0   12.44    0.78
  -6   6   0   13.14    0.76
  -6  -6   0   13.68    0.67
  -6  -6   0   13.24    0.73
   6  -6   0   12.76    0.65
  -7   6   0    0.30    0.26
   7  -6   0    0.56    0.24
  -7  -6   0    0.56    0.20
  -7  -6   0    0.83    0.24
   7  -6   0    0.22    0.19
   8  -6   0    5.04    0.58
  -8  -6   0    6.04    0.64
   8  -6   0    4.87    0.49
  -8  -6   0    5.59    0.47
   8   6   0    4.96    0.42
   8   6   0    4.99    0.54
  -8   6   0    3.78    0.55
   8   6   0    4.98    0.53
  -8  -6   0    5.90    0.66
   9  -6   0    2.15    0.39
  -9   6   0    2.03    0.40
   9  -6   0    2.22    0.36
  -9  -6   0    1.83    0.31
  -9  -6   0    2.99    0.47
  10  -6   0    8.93    0.80
 -10  -6   0   10.63    0.92
  10   6   0   10.11    0.81
 -10   6   0    9.81    0.83
 -10  -6   0    8.66    0.67
  10  -6   0    9.66    0.74
 -11   6   0   -0.22    0.36
  11   6   0    1.20    0.40
  11  -6   0   -0.33    0.36
 -11  -6   0   -0.51    0.40
 -11  -6   0   -0.10    0.30
  11  -6   0    0.04    0.49
 -12  -6   0    3.83    0.65
 -12   6   0    2.83    0.57
 -12  -6   0    3.49    0.48
  12   6   0    4.11    0.61
  12  -6   0    5.01    0.68
  12  -6   0    3.31    0.59
  13  -6   0    7.55    0.85
 -13  -6   0   10.17    1.19
  13  -6   0    9.01    1.09
 -13  -6   0    8.31    0.84
 -13   6   0    8.32    1.04
  13   6   0    9.34    1.07
 -14  -6   0   -0.20    0.43
  14  -6   0    0.17    0.58
  14  -6   0    0.50    0.46
  14   6   0    0.68    0.58
 -14   6   0   -0.13    0.58
 -14  -6   0   -0.30    0.60
 -15  -6   0   11.65    1.48
 -15  -6   0   12.73    1.17
  15   6   0   14.46    1.43
  15  -6   0   11.58    1.20
  15  -6   0   11.38    1.45
 -15   6   0   13.22    1.40
 -16   6   0    8.64    1.10
  16  -6   0    9.02    1.17
  16   6   0    7.48    1.09
  16  -6   0    7.74    1.37
 -16  -6   0    5.46    1.11
 -17   6   0    4.27    1.20
   0  -7   0    0.30    0.16
   0   7   0    0.00    0.12
   0   7   0    0.18    0.16
   0  -7   0   -0.04    0.10
  -1  -7   0    3.26    0.20
  -1   7   0    3.09    0.33
  -1   7   0    3.36    0.30
   1   7   0    3.04    0.25
  -1  -7   0    3.23    0.34
   1  -7   0    2.72    0.29
  -1  -7   0    3.01    0.25
   1   7   0    2.40    0.33
   2   7   0   21.97    0.90
  -2  -7   0   21.43    0.99
  -2  -7   0   21.89    0.88
  -2   7   0   22.82    0.97
  -2  -7   0   20.80    0.97
   2   7   0   21.86    1.01
  -2   7   0   20.86    0.99
   2  -7   0   21.92    0.94
  -2  -7   0   21.46    0.92
   3  -7   0   62.96    2.38
  -3  -7   0   59.68    2.44
   3   7   0   60.53    2.47
  -3  -7   0   58.19    2.38
  -3  -7   0   58.63    2.45
  -3   7   0   61.66    2.46
   3  -7   0   61.64    2.47
   3   7   0   62.40    2.35
  -3   7   0   63.52    2.37
   3  -7   0   60.95    2.41
  -3  -7   0   62.36    2.35
  -4  -7   0    0.88    0.23
   4   7   0    0.74    0.20
  -4   7   0    0.61    0.20
   4  -7   0    0.90    0.19
   4  -7   0    0.53    0.24
   4  -7   0    0.74    0.20
  -4  -7   0    1.19    0.21
  -4   7   0    0.75    0.19
   5   7   0   53.43    1.98
   5  -7   0   52.10    2.10
   5  -7   0   50.98    2.11
   5   7   0   51.09    2.15
   5  -7   0   49.66    2.14
  -5  -7   0   50.43    2.17
  -5   7   0   51.64    2.08
  -5  -7   0   50.06    2.03
  -5  -7   0   52.28    2.05
   5   7   0   54.70    2.04
   6  -7   0    0.67    0.22
   6  -7   0    0.77    0.25
   6  -7   0    0.87    0.21
   6   7   0    1.02    0.16
   6   7   0    1.66    0.22
  -6  -7   0    1.74    0.31
  -6   7   0    0.59    0.26
  -6  -7   0    1.06    0.22
  -6  -7   0    1.33    0.22
   6  -7   0    0.98    0.30
  -7  -7   0    2.26    0.32
   7  -7   0    2.28    0.35
  -7  -7   0    2.86    0.37
   7  -7   0    3.02    0.42
   7   7   0    3.55    0.41
   7   7   0    3.13    0.30
  -7  -7   0    4.32    0.57
   7   7   0    3.90    0.47
   8  -7   0   79.37    3.22
  -8  -7   0   76.08    3.15
  -8   7   0   80.60    3.27
   8   7   0   79.75    3.06
  -8  -7   0   79.56    3.33
   8   7   0   83.59    3.19
  -8  -7   0   80.61    3.15
   8   7   0   74.49    3.12
   8  -7   0   78.47    3.22
  -9   7   0   15.18    0.96
   9  -7   0   12.73    0.85
   9   7   0   14.95    0.91
  -9  -7   0   13.88    0.82
  -9  -7   0   14.28    1.03
   9  -7   0   14.56    0.94
  10   7   0    1.04    0.39
 -10  -7   0    0.99    0.31
 -10   7   0    1.39    0.41
  10  -7   0    0.76    0.32
  10  -7   0    0.25    0.36
 -10  -7   0    0.70    0.46
  11   7   0   26.69    1.42
 -11   7   0   25.72    1.46
  11  -7   0   27.63    1.41
  11  -7   0   27.55    1.49
 -11  -7   0   26.52    1.35
 -11  -7   0   24.16    1.57
 -12   7   0    3.97    0.63
 -12  -7   0    4.23    0.75
 -12  -7   0    3.50    0.51
  12  -7   0    3.45    0.61
  12  -7   0    3.38    0.53
  12   7   0    4.08    0.64
  13  -7   0   20.76    1.33
 -13   7   0   19.87    1.43
  13  -7   0   23.38    1.48
 -13  -7   0   20.22    1.62
  13   7   0   20.87    1.41
 -13  -7   0   20.74    1.28
 -14  -7   0    2.23    0.80
  14  -7   0    2.65    0.70
 -14  -7   0    1.88    0.54
 -14   7   0    1.08    0.64
  14   7   0    1.85    0.68
  14  -7   0    2.11    0.58
 -15  -7   0    0.51    0.56
  15  -7   0    0.62    0.77
 -15  -7   0   -0.11    0.81
  15   7   0    0.04    0.75
 -15   7   0    0.70    0.75
  15  -7   0    0.44    0.55
  16   7   0    0.13    0.89
 -16   7   0   -0.63    0.85
   0  -8   0    0.15    0.09
   0  -8   0   -0.03    0.14
   0   8   0    0.17    0.15
   0  -8   0    0.22    0.19
   0   8   0    0.15    0.17
   1  -8   0   52.33    2.05
  -1   8   0   52.46    2.08
  -1   8   0   52.44    2.15
  -1  -8   0   50.20    2.14
   1   8   0   52.45    2.05
   1   8   0   51.57    2.15
  -1  -8   0   51.40    2.05
  -1  -8   0   54.05    1.99
  -2  -8   0   20.12    0.88
  -2   8   0   20.32    0.93
   2   8   0   20.59    0.86
   2  -8   0   19.37    0.89
  -2  -8   0   20.48    0.82
   2   8   0   19.49    0.97
  -2  -8   0   19.69    0.93
  -2   8   0   18.54    0.95
   3  -8   0  106.81    4.07
  -3  -8   0  104.50    4.11
   3   8   0  103.29    4.14
  -3  -8   0  101.95    4.04
   3   8   0  109.95    4.01
  -3   8   0  105.73    4.13
   3  -8   0  108.09    4.15
   4   8   0  102.92    4.12
   4  -8   0  104.83    4.02
  -4   8   0  104.42    4.10
   4  -8   0  105.75    4.12
   4   8   0  109.08    3.98
  -4   8   0  108.69    4.01
  -4  -8   0   95.75    4.11
   4  -8   0  105.44    4.06
  -4  -8   0  103.40    4.10
  -4  -8   0  106.91    3.99
  -5  -8   0   37.44    1.61
   5  -8   0   36.91    1.60
   5   8   0   38.66    1.53
   5   8   0   37.73    1.68
  -5  -8   0   37.47    1.68
   5  -8   0   37.71    1.62
  -5  -8   0   39.57    1.56
  -5   8   0   36.12    1.65
  -5   8   0   39.39    1.60
   6   8   0   23.34    0.95
  -6   8   0   22.86    1.13
  -6   8   0   23.33    1.15
  -6  -8   0   23.33    1.05
   6  -8   0   24.07    1.13
   6  -8   0   23.04    1.12
  -6  -8   0   23.21    1.21
  -6  -8   0   24.49    1.06
   6   8   0   23.18    1.03
   7   8   0   45.78    1.86
   7   8   0   47.28    1.91
   7  -8   0   44.98    1.96
   7  -8   0   45.09    1.96
   7   8   0   45.16    1.78
  -7  -8   0   45.05    2.06
  -7  -8   0   46.20    1.89
  -7  -8   0   43.43    1.88
  -8  -8   0    2.34    0.33
   8  -8   0    2.04    0.35
  -8  -8   0    1.65    0.37
   8  -8   0    1.64    0.38
   9  -8   0    0.62    0.36
   9   8   0    1.45    0.37
   9   8   0    0.44    0.41
  -9  -8   0    0.60    0.43
  -9  -8   0    0.36    0.25
   9  -8   0    0.36    0.28
  10   8   0    0.69    0.39
 -10  -8   0    0.98    0.31
  10  -8   0   -0.27    0.41
  10  -8   0    0.32    0.36
  11  -8   0    7.14    0.75
  11   8   0    7.21    0.82
 -11  -8   0    5.19    0.69
  11  -8   0    5.73    0.84
 -11  -8   0    6.29    0.81
 -12  -8   0   35.97    2.05
  12  -8   0   36.61    1.90
  12  -8   0   35.63    1.80
 -12  -8   0   35.71    1.75
  12   8   0   34.70    1.83
 -12   8   0   35.86    2.09
 -13  -8   0   11.14    0.97
  13  -8   0   11.33    1.01
  13  -8   0    8.86    1.15
 -13   8   0    9.32    1.19
  13   8   0    8.09    1.14
 -13  -8   0    8.81    1.31
 -14  -8   0    3.90    0.91
 -14   8   0    3.35    0.78
 -14  -8   0    4.96    0.69
  14   8   0    3.90    0.79
  14  -8   0    3.08    0.80
  14  -8   0    5.76    0.79
 -15   8   0    2.89    0.88
  15  -8   0    3.59    0.73
 -15  -8   0    2.56    0.76
  15  -8   0    3.28    0.90
  15   8   0    2.61    0.84
 -15  -8   0    2.63    0.92
  16   8   0   -0.44    0.93
 -16   8   0   -0.69    0.91
   0   9   0    0.29    0.19
   0  -9   0    0.12    0.10
   0  -9   0    0.19    0.14
   0   9   0    0.08    0.17
   1   9   0    1.79    0.33
  -1   9   0    1.78    0.26
   1   9   0    1.64    0.23
   1  -9   0    1.84    0.23
  -1   9   0    1.81    0.30
  -1  -9   0    2.28    0.29
  -1  -9   0    1.91    0.21
   2  -9   0    5.61    0.39
  -2  -9   0    5.02    0.41
  -2  -9   0    4.89    0.34
   2   9   0    5.12    0.37
  -2   9   0    4.83    0.47
  -2   9   0    5.10    0.49
  -2  -9   0    5.23    0.45
   2   9   0    4.99    0.50
  -3  -9   0   30.32    1.34
   3   9   0   31.70    1.44
   3  -9   0   30.89    1.34
  -3  -9   0   32.73    1.28
  -3   9   0   30.61    1.43
   3   9   0   32.31    1.30
  -3  -9   0   30.52    1.40
   4  -9   0   27.97    1.26
  -4   9   0   27.11    1.33
  -4  -9   0   30.41    1.21
  -4  -9   0   31.55    1.37
  -4  -9   0   27.13    1.26
   4  -9   0   27.44    1.27
  -4   9   0   28.69    1.23
   4   9   0   27.81    1.36
   4   9   0   29.73    1.20
  -5   9   0    4.51    0.52
   5  -9   0    4.38    0.46
  -5  -9   0    5.10    0.41
  -5   9   0    5.36    0.51
   5   9   0    4.75    0.54
  -5  -9   0    5.39    0.55
   5  -9   0    4.86    0.50
  -5  -9   0    4.21    0.49
   5   9   0    6.10    0.40
  -6   9   0    0.54    0.27
   6   9   0    1.11    0.33
  -6   9   0    0.58    0.32
   6  -9   0    0.60    0.27
   6   9   0    1.02    0.22
  -6  -9   0    0.77    0.23
  -6  -9   0    1.00    0.34
  -6  -9   0    1.18    0.30
   6  -9   0    0.94    0.26
  -7  -9   0    5.34    0.67
   7  -9   0    6.63    0.63
   7   9   0    7.08    0.59
   7  -9   0    6.36    0.57
   7   9   0    6.38    0.39
  -7  -9   0    7.01    0.53
  -7   9   0    5.75    0.61
  -7  -9   0    5.69    0.60
   7   9   0    6.18    0.50
   8   9   0   40.34    1.68
   8  -9   0   41.91    1.91
  -8   9   0   41.52    1.91
  -8  -9   0   44.27    1.84
  -8  -9   0   44.22    2.06
   8   9   0   45.37    1.85
  -8  -9   0   40.75    1.85
   8  -9   0   43.23    1.90
   8   9   0   41.42    1.86
   9  -9   0    1.03    0.40
   9   9   0    0.65    0.35
   9  -9   0    1.01    0.34
  -9  -9   0    1.00    0.29
  -9  -9   0    0.76    0.44
 -10  -9   0    0.76    0.49
  10   9   0    0.67    0.40
  10  -9   0    1.25    0.44
  10  -9   0    0.67    0.36
 -10  -9   0    0.86    0.37
 -11  -9   0    0.97    0.60
  11  -9   0    1.45    0.44
 -11  -9   0    1.43    0.42
  11   9   0    1.59    0.51
  12  -9   0    4.75    0.64
  12   9   0    4.73    0.68
 -12  -9   0    4.77    0.88
  12  -9   0    4.90    0.74
 -12  -9   0    4.17    0.58
  13   9   0    5.68    0.79
  13  -9   0    5.35    0.87
 -13  -9   0    6.01    0.96
 -13  -9   0    7.23    0.94
  13  -9   0    6.43    0.77
 -14  -9   0   25.99    1.59
  14  -9   0   23.54    1.62
  14   9   0   25.02    1.77
 -14  -9   0   25.83    2.00
  14  -9   0   29.21    1.92
  15  -9   0    3.36    1.03
  15   9   0    2.97    1.02
   0 -10   0   18.10    0.77
   0 -10   0   17.94    0.84
   0  10   0   17.78    0.97
   0  10   0   18.13    0.88
  -1  10   0   17.43    0.93
  -1  10   0   16.96    0.86
   1  10   0   16.10    0.81
   1 -10   0   16.47    0.79
   1  10   0   16.52    0.93
  -1 -10   0   16.32    0.79
   2  10   0   13.16    0.82
  -2  10   0   11.56    0.78
  -2 -10   0   14.29    0.62
  -2  10   0   11.43    0.82
   2  10   0   12.98    0.67
   2 -10   0   12.49    0.68
  -2 -10   0   14.43    0.77
   3  10   0    0.27    0.19
   3 -10   0    0.68    0.21
  -3 -10   0    0.76    0.18
  -3  10   0    0.54    0.26
  -3 -10   0    0.77    0.23
  -3 -10   0    0.65    0.24
   3  10   0    0.50    0.29
   4  10   0   83.15    3.18
   4 -10   0   82.96    3.26
  -4 -10   0   80.48    3.24
  -4 -10   0   84.28    3.18
   4  10   0   82.22    3.37
  -4 -10   0   82.16    3.34
  -4  10   0   81.19    3.35
  -5 -10   0    9.22    0.71
   5 -10   0    7.66    0.63
  -5 -10   0    7.49    0.62
  -5 -10   0    8.43    0.54
   5 -10   0    8.49    0.60
  -5  10   0    6.87    0.63
   5  10   0    8.51    0.52
   5  10   0    9.15    0.72
  -5  10   0    8.59    0.68
  -6 -10   0    0.15    0.28
  -6  10   0    0.11    0.27
   6  10   0   -0.03    0.28
  -6  10   0   -0.41    0.31
   6 -10   0    0.20    0.23
  -6 -10   0    0.16    0.22
   6  10   0    0.22    0.21
  -6 -10   0   -0.23    0.27
   6 -10   0    0.16    0.30
   7 -10   0    3.77    0.47
   7  10   0    3.42    0.45
  -7 -10   0    3.57    0.48
  -7 -10   0    3.95    0.56
   7 -10   0    3.07    0.40
  -7  10   0    3.12    0.45
  -8  10   0    2.82    0.46
   8 -10   0    3.47    0.46
  -8 -10   0    5.01    0.55
  -8 -10   0    3.16    0.58
   8 -10   0    3.10    0.50
  -9  10   0    6.91    0.77
   9 -10   0    5.95    0.82
  -9 -10   0    5.43    0.74
   9 -10   0    6.79    0.71
   9  10   0    6.09    0.73
  -9 -10   0    6.85    0.66
  10 -10   0    5.93    0.70
  10 -10   0    7.37    0.77
  10  10   0    5.71    0.81
 -10 -10   0    4.81    0.74
 -10 -10   0    6.01    0.70
 -10  10   0    5.51    0.81
 -11 -10   0    1.72    0.70
 -11 -10   0    4.03    0.56
  11  10   0    3.30    0.62
  11 -10   0    3.25    0.54
  11 -10   0    4.07    0.68
 -11  10   0    4.83    0.66
  12  10   0   63.08    2.77
 -12 -10   0   58.58    3.07
  12 -10   0   61.51    2.81
 -12  10   0   61.08    2.78
 -12 -10   0   61.67    2.73
  12 -10   0   63.70    2.89
 -13 -10   0    1.03    0.81
  13 -10   0    2.84    0.80
  13 -10   0    2.61    0.62
 -13  10   0    3.28    0.70
 -13 -10   0    3.63    0.66
 -14 -10   0   -0.34    0.60
  14 -10   0   -0.32    0.62
  14 -10   0    0.05    0.87
 -14 -10   0    0.79    0.90
 -14  10   0    0.62    0.69
  15 -10   0    0.93    1.12
   0 -11   0    1.35    0.19
   0  11   0    0.03    0.26
   0 -11   0    0.83    0.22
   0  11   0    0.54    0.30
   1  11   0   -0.08    0.24
  -1 -11   0    0.32    0.22
   1 -11   0    0.57    0.20
   1 -11   0    0.58    0.17
  -1 -11   0    0.50    0.22
   1  11   0    0.21    0.24
  -1 -11   0    0.52    0.16
  -1  11   0    0.24    0.29
   2  11   0   13.09    0.89
   2 -11   0   13.84    0.73
  -2 -11   0   15.27    0.77
  -2  11   0   13.23    0.88
  -2 -11   0   14.62    0.66
  -2 -11   0   14.87    0.83
   2  11   0   11.97    0.73
   3  11   0   26.92    1.40
  -3 -11   0   29.22    1.18
   3  11   0   28.41    1.22
  -3  11   0   27.56    1.39
  -3 -11   0   26.16    1.25
  -3 -11   0   27.36    1.34
   3 -11   0   28.25    1.25
  -4 -11   0   53.24    2.12
   4 -11   0   54.90    2.20
  -4  11   0   52.83    2.31
   4  11   0   55.67    2.14
  -4 -11   0   52.93    2.30
   4  11   0   52.66    2.33
  -4 -11   0   49.29    2.19
   5  11   0    1.77    0.40
  -5 -11   0    2.86    0.33
   5 -11   0    2.87    0.36
  -5 -11   0    3.28    0.42
  -5 -11   0    2.50    0.43
   5  11   0    3.01    0.41
  -5  11   0    2.61    0.42
   6 -11   0   14.26    0.84
  -6  11   0   13.10    0.92
   6 -11   0   15.84    0.90
  -6 -11   0   14.72    0.80
  -6 -11   0   14.56    1.02
   6  11   0   13.36    0.75
   6  11   0   15.52    0.98
  -6  11   0   11.61    0.90
  -6 -11   0   13.47    0.88
   7 -11   0    5.30    0.59
  -7  11   0    5.82    0.69
   7 -11   0    4.67    0.55
  -7 -11   0    5.29    0.58
  -7 -11   0    4.01    0.63
  -8 -11   0   96.29    3.79
  -8 -11   0   94.91    4.06
  -8  11   0   96.02    3.92
   8 -11   0   93.76    3.87
  -9  11   0    0.39    0.53
   9 -11   0    0.71    0.47
  -9 -11   0    1.11    0.38
   9 -11   0    0.16    0.34
  -9 -11   0    0.92    0.55
 -10  11   0    6.17    0.92
  10 -11   0    7.32    1.05
  10  11   0    7.02    0.90
 -10 -11   0   10.12    0.84
 -10 -11   0    8.41    1.17
  10 -11   0    7.07    0.83
  11 -11   0    2.61    0.55
  11 -11   0    1.35    0.66
 -11  11   0    1.22    0.56
 -11 -11   0    1.45    0.69
 -11 -11   0    1.73    0.49
 -12 -11   0   -0.05    0.52
  12 -11   0   -0.48    0.72
 -12  11   0   -0.45    0.57
  12 -11   0    0.59    0.52
 -12 -11   0   -0.34    0.71
  13 -11   0    8.79    1.15
 -13 -11   0    8.75    1.12
 -13  11   0    8.31    0.96
  13 -11   0    7.40    1.06
 -13 -11   0    7.99    1.13
 -14  11   0    1.42    0.91
  14 -11   0   -0.56    0.93
   0 -12   0    0.78    0.19
   0  12   0    0.13    0.30
   0 -12   0    1.02    0.25
  -1 -12   0    2.15    0.32
  -1  12   0    1.37    0.39
   1  12   0    1.50    0.39
  -1 -12   0    1.71    0.32
   1 -12   0    2.39    0.25
   1 -12   0    2.51    0.31
   1  12   0    2.07    0.39
  -1 -12   0    1.96    0.24
  -2  12   0   14.09    0.95
  -2 -12   0   15.12    0.74
  -2 -12   0   16.43    0.91
   2  12   0   15.09    0.98
   2 -12   0   15.81    0.82
   2  12   0   15.92    0.86
  -2 -12   0   15.32    0.85
   3 -12   0    0.19    0.21
  -3 -12   0   -0.13    0.26
  -3 -12   0    0.39    0.21
   3  12   0   -0.13    0.35
  -3  12   0   -0.36    0.29
  -3 -12   0    0.81    0.29
   3  12   0    0.58    0.28
   4  12   0   26.19    1.22
   4  12   0   27.57    1.45
  -4 -12   0   24.31    1.27
  -4 -12   0   28.11    1.40
  -4 -12   0   27.42    1.19
  -4  12   0   27.81    1.41
   4 -12   0   27.44    1.27
  -5 -12   0    4.11    0.53
  -5 -12   0    4.18    0.48
   5  12   0    4.25    0.55
  -5  12   0    3.14    0.49
  -5 -12   0    4.05    0.49
   5 -12   0    5.09    0.51
   6  12   0    1.94    0.46
  -6  12   0    1.62    0.46
   6 -12   0    2.15    0.37
  -6 -12   0    2.20    0.35
  -6 -12   0    1.59    0.41
  -7 -12   0    8.98    0.69
   7 -12   0    9.36    0.87
  -7 -12   0    9.04    0.97
   7 -12   0    7.71    0.73
  -7  12   0    8.30    0.96
  -8 -12   0    0.90    0.36
   8 -12   0    0.75    0.37
  -8 -12   0    0.78    0.57
  -8  12   0    0.05    0.44
   9 -12   0    4.31    0.56
  -9  12   0    4.18    0.68
  -9 -12   0    5.18    0.79
  -9 -12   0    3.70    0.53
   9 -12   0    4.02    0.63
 -10 -12   0    0.36    0.44
  10 -12   0   -0.11    0.40
 -10 -12   0    0.46    0.66
  10 -12   0    0.35    0.59
 -10  12   0   -0.13    0.49
 -11 -12   0   -0.35    0.70
  11 -12   0    0.00    0.70
 -11 -12   0    0.06    0.47
  11 -12   0    0.34    0.50
 -11  12   0   -0.52    0.56
  12 -12   0   15.80    1.29
 -12 -12   0   15.34    1.77
 -12  12   0   16.89    1.43
  12 -12   0   15.46    1.60
 -12 -12   0   14.09    1.26
  13 -12   0    2.79    0.99
 -13 -12   0    2.17    0.68
 -13  12   0    1.60    0.82
  14 -12   0    1.01    1.08
   0 -13   0    0.09    0.19
   0  13   0    0.20    0.34
   0 -13   0    0.15    0.24
   1  13   0   15.42    1.09
  -1 -13   0   16.87    0.79
  -1 -13   0   16.52    0.95
  -1 -13   0   15.36    0.89
   1 -13   0   17.31    0.89
  -1  13   0   17.22    1.08
   1 -13   0   17.46    0.79
  -2 -13   0    4.61    0.45
   2 -13   0    6.52    0.47
   2  13   0    5.20    0.75
  -2 -13   0    5.98    0.63
  -2 -13   0    4.90    0.59
  -2  13   0    5.60    0.72
   2 -13   0    5.63    0.54
   3  13   0   -0.81    0.34
  -3  13   0   -0.20    0.36
   3 -13   0    0.39    0.27
  -3 -13   0   -0.02    0.30
  -3 -13   0   -0.27    0.22
  -3 -13   0   -0.08    0.32
  -4  13   0   17.14    1.34
  -4 -13   0   17.11    1.16
   4 -13   0   20.66    1.01
  -4 -13   0   18.58    1.06
  -4 -13   0   19.65    0.95
  -5 -13   0   21.66    1.07
   5 -13   0   24.40    1.14
  -5  13   0   20.16    1.37
  -5 -13   0   20.76    1.28
  -5 -13   0   20.32    1.17
   5  13   0   20.87    1.32
  -6 -13   0    9.52    0.86
   6  13   0   11.30    1.00
  -6 -13   0   10.82    0.75
  -6 -13   0    9.51    0.98
   6 -13   0   10.52    0.78
  -6  13   0    9.27    0.95
   7 -13   0    2.18    0.45
  -7  13   0    2.56    0.56
  -7 -13   0    2.31    0.59
  -7 -13   0    2.77    0.43
  -8  13   0   55.00    2.51
   8 -13   0   53.03    2.36
   8 -13   0   51.98    2.38
  -8 -13   0   52.28    2.63
  -8 -13   0   52.79    2.37
  -9 -13   0    2.25    0.51
  -9 -13   0    2.44    0.72
  -9  13   0    1.94    0.59
   9 -13   0    2.67    0.54
  10 -13   0    8.65    0.95
 -10 -13   0    9.53    1.00
 -10 -13   0    7.05    1.05
  10 -13   0    6.45    0.92
 -10  13   0    7.53    0.93
  11 -13   0    1.28    0.88
 -11  13   0    2.16    0.76
  11 -13   0    2.79    0.64
 -11 -13   0    2.18    0.63
 -11 -13   0    4.64    1.00
 -12  13   0    0.09    0.75
 -12 -13   0   -1.22    1.18
 -12 -13   0    0.79    0.63
  12 -13   0    0.97    0.62
 -13  13   0    2.76    0.91
   0 -14   0    5.58    0.64
   0 -14   0    6.12    0.48
   0 -14   0    5.89    0.60
   0  14   0    5.52    0.70
   1  14   0    3.15    0.59
   1 -14   0    3.03    0.41
  -1 -14   0    2.58    0.32
   1 -14   0    3.25    0.40
  -1 -14   0    3.08    0.44
  -1 -14   0    2.31    0.40
  -1  14   0    2.97    0.54
  -2 -14   0    6.97    0.69
   2  14   0    6.35    0.89
   2 -14   0    8.40    0.55
  -2 -14   0    7.14    0.54
   2 -14   0    6.76    0.62
  -2  14   0    6.49    0.84
  -3  14   0    4.33    0.61
   3  14   0    3.50    0.62
   3 -14   0    3.58    0.51
  -3 -14   0    3.23    0.48
  -3 -14   0    3.55    0.53
  -4 -14   0   13.69    1.06
  -4 -14   0   14.06    0.84
  -4  14   0   14.98    1.13
   4  14   0   14.54    1.16
   4 -14   0   15.64    0.89
  -4 -14   0   12.80    0.97
   5 -14   0    4.73    0.64
  -5 -14   0    4.94    0.63
   5  14   0    4.76    0.70
  -5  14   0    4.76    0.66
  -5 -14   0    6.12    0.85
  -5 -14   0    4.37    0.57
  -6 -14   0    0.04    0.49
   6 -14   0    0.33    0.35
  -6 -14   0    0.06    0.35
   6  14   0    1.49    0.55
  -6  14   0    0.26    0.47
  -6 -14   0    0.71    0.73
  -7 -14   0   18.29    1.38
   7 -14   0   16.98    1.11
  -7 -14   0   19.22    1.10
  -7  14   0   15.79    1.30
   8 -14   0    0.26    0.41
  -8  14   0   -0.10    0.54
  -8 -14   0    0.52    0.67
  -8 -14   0   -0.36    0.44
   9 -14   0    5.40    0.67
  -9 -14   0    6.41    0.94
  -9 -14   0    5.52    0.68
  -9  14   0    5.73    0.79
 -10 -14   0    3.96    0.97
  10 -14   0    5.28    0.74
 -10  14   0    6.44    0.89
 -10 -14   0    6.29    0.76
  11 -14   0   -0.24    0.57
 -11 -14   0    0.46    1.03
 -11 -14   0    0.44    0.63
 -11  14   0   -0.49    0.76
 -12  14   0    9.47    1.17
 -12 -14   0    6.91    0.95
   0  15   0   -0.34    0.44
   0 -15   0   -0.15    0.30
   0 -15   0    0.01    0.33
   0 -15   0   -0.03    0.27
   1 -15   0   -0.02    0.30
  -1 -15   0   -0.06    0.26
  -1  15   0   -0.32    0.43
   1 -15   0   -0.05    0.25
   1  15   0    0.66    0.49
  -1 -15   0   -0.29    0.34
  -1 -15   0    0.56    0.37
  -2 -15   0    0.63    0.30
   2 -15   0   -0.18    0.31
   2 -15   0    0.64    0.29
  -2 -15   0    0.74    0.40
  -2  15   0    0.88    0.52
   2  15   0    0.74    0.52
  -2 -15   0    1.74    0.44
   3 -15   0    1.48    0.33
  -3 -15   0    1.57    0.35
   3  15   0    1.60    0.56
   3 -15   0    1.87    0.39
  -3 -15   0    1.72    0.49
  -3 -15   0    0.53    0.43
  -3  15   0    1.95    0.56
   4 -15   0    5.18    0.65
  -4  15   0    4.96    0.71
  -4 -15   0    4.50    0.63
  -4 -15   0    4.54    0.85
   4  15   0    4.78    0.68
  -4 -15   0    5.07    0.67
  -5 -15   0   13.96    1.13
  -5 -15   0   10.31    0.83
  -5  15   0   12.31    1.20
   5  15   0   11.01    1.16
   5 -15   0   13.54    0.92
  -6 -15   0    2.45    0.50
   6 -15   0    2.30    0.48
  -6 -15   0    1.64    0.65
  -6  15   0    1.96    0.64
   6  15   0    2.46    0.65
  -7 -15   0    4.26    0.60
  -7  15   0    5.45    0.79
   7 -15   0    3.83    0.58
  -7 -15   0    3.24    0.74
   8 -15   0   10.36    1.03
  -8 -15   0   11.64    1.46
  -8 -15   0   12.84    1.09
  -8  15   0   11.02    1.30
  -9  15   0    4.03    0.83
  -9 -15   0    4.52    0.94
  -9 -15   0    4.28    0.72
   9 -15   0    7.77    1.00
 -10  15   0    6.33    0.97
  10 -15   0    6.35    0.80
 -10 -15   0    7.28    0.87
 -11 -15   0   12.94    1.41
 -11  15   0    8.49    1.10
   0 -16   0    0.95    0.44
   0 -16   0    1.78    0.43
   0  16   0    2.32    0.68
   1  16   0    1.88    0.68
  -1  16   0    1.28    0.57
   1 -16   0    1.68    0.44
   1 -16   0    2.25    0.45
  -1 -16   0    1.64    0.48
  -1 -16   0    1.54    0.49
  -2 -16   0    5.20    0.67
   2 -16   0    6.77    0.75
  -2  16   0    4.34    0.75
   2  16   0    5.83    0.86
  -3 -16   0    4.48    0.66
   3  16   0    4.74    0.76
  -3  16   0    4.54    0.76
  -4 -16   0    4.97    0.73
   4  16   0    5.63    0.80
   4 -16   0    5.53    0.76
  -4  16   0    8.18    1.11
  -5  16   0    4.18    0.75
   5 -16   0    4.10    0.56
   5  16   0    3.58    0.73
  -5 -16   0    2.92    0.67
  -6 -16   0    0.96    0.67
   6 -16   0    1.01    0.48
  -6  16   0    2.07    0.70
   6  16   0    1.49    0.67
  -7  16   0   -0.64    0.62
   7 -16   0    0.00    0.48
  -7 -16   0    0.49    0.71
  -8  16   0    0.44    0.74
  -8 -16   0    0.71    0.85
   8 -16   0    1.66    0.57
   9 -16   0    6.84    0.84
  -9  16   0    4.81    0.92
   0 -17   0    0.04    0.45
   0  17   0    0.19    0.59
  -1 -17   0    0.06    0.47
   1 -17   0    1.29    0.49
   1 -17   0    0.59    0.49
  -1  17   0    0.14    0.59
   1  17   0    1.42    0.72
  -2  17   0    2.18    0.70
   2 -17   0    2.46    0.54
  -2 -17   0    3.14    0.62
   2  17   0    2.79    0.83
   3 -17   0    0.68    0.47
  -3  17   0    0.43    0.67
  -3 -17   0    0.88    0.58
   3  17   0   -0.77    0.70
  -4 -17   0    1.34    0.68
   4  17   0    0.91    0.65
   4 -17   0    1.38    0.54
  -4  17   0    1.53    0.74
  -5  17   0    2.03    0.75
   5  17   0    3.72    0.89
   5 -17   0    3.32    0.61
  -5 -17   0    2.51    0.77
  -6 -17   0    2.46    0.83
  -6  17   0    4.78    0.85
   6  17   0    4.52    1.00
   6 -17   0    4.68    0.68
  -7  17   0   -0.43    0.82
  -7 -17   0   -0.68    1.01
   7 -17   0   -0.97    0.55
   8 -17   0    0.65    0.62
   0  18   0   13.25    1.50
   0 -18   0   13.29    1.24
  -1 -18   0    1.10    0.62
  -1  18   0    0.20    0.74
   1  18   0    1.65    0.78
   1 -18   0    0.58    0.55
   2  18   0    1.13    0.81
   2 -18   0    1.37    0.55
  -2 -18   0    0.94    0.66
  -2  18   0    1.45    0.77
   3  18   0    0.96    0.73
  -3 -18   0    0.28    0.65
  -3  18   0    0.55    0.73
  -4 -18   0   -0.63    0.69
  -4  18   0   -0.68    0.83
   5 -18   0    8.06    0.96
  -5 -18   0    7.74    1.35
   6 -18   0    0.85    0.65
   7 -18   0    0.02    0.67
   0 -19   0    0.56    0.70
   1 -19   0    0.80    0.68
  -1 -19   0    1.51    0.75
   2 -19   0    4.21    0.76
   3 -19   0    4.70    0.78
   1   0   1   -0.02    0.02
   1   0  -1    0.01    0.02
   1   0   1    0.01    0.03
  -1   0  -1    0.02    0.03
  -1   0   1   -0.04    0.03
  -1   0  -1    0.00    0.02
   1   0  -1   -0.01    0.03
   1   0  -1   -0.01    0.02
  -2   0  -1  319.22   11.85
   2   0  -1  295.57   11.84
   2   0   1  307.58   11.69
   2   0   1  315.69   11.70
   2   0   1  316.85   11.67
  -2   0   1  299.25   11.68
   2   0  -1  344.11   11.84
  -2   0   1  337.88   11.69
   3   0   1    0.17    0.08
   3   0   1    0.07    0.05
   3   0   1   -0.01    0.06
   3   0  -1    0.09    0.05
   3   0  -1   -0.01    0.06
  -3   0  -1    0.04    0.08
  -3   0  -1   -0.04    0.05
  -3   0   1   -0.07    0.06
  -3   0   1    0.02    0.05
  -3   0   1    0.14    0.07
  -3   0  -1   -0.02    0.07
  -4   0   1  425.04   15.76
   4   0   1  431.95   15.76
   4   0   1  442.27   15.82
   4   0  -1  400.50   15.95
  -4   0  -1  427.32   15.94
   4   0  -1  441.45   15.93
  -4   0   1  429.56   15.80
  -4   0   1  407.31   15.78
   4   0   1  414.82   15.79
  -4   0  -1  433.87   15.99
  -4   0  -1  426.19   15.96
   4   0  -1  449.81   15.96
   5   0   1   -0.03    0.08
  -5   0   1    0.19    0.12
  -5   0   1    0.20    0.13
  -5   0  -1    0.30    0.17
   5   0   1    0.08    0.13
  -5   0   1    0.16    0.10
  -5   0  -1    0.03    0.09
  -5   0  -1    0.07    0.13
   5   0  -1    0.07    0.13
   5   0  -1    0.27    0.10
  -6   0   1   70.82    2.85
   6   0   1   74.38    2.89
   6   0  -1   74.21    2.83
  -6   0  -1   74.31    2.93
   6   0  -1   74.45    2.88
  -6   0  -1   73.16    2.84
  -6   0  -1   74.11    2.89
   6   0   1   69.98    2.86
   6   0  -1   69.49    2.88
  -6   0   1   75.54    2.89
  -6   0   1   72.35    2.82
  -7   0  -1   -0.04    0.13
   7   0  -1   -0.09    0.16
  -7   0  -1   -0.11    0.19
  -7   0   1    0.08    0.13
   7   0  -1   -0.17    0.13
   7   0   1   -0.17    0.13
  -7   0  -1   -0.17    0.17
   7   0  -1    0.02    0.19
   7   0   1   -0.24    0.17
  -7   0   1    0.10    0.18
   7   0   1   -0.03    0.19
  -7   0   1    0.23    0.19
  -8   0   1  164.56    6.26
  -8   0   1  163.85    6.16
   8   0  -1  148.30    5.89
  -8   0  -1  157.62    5.95
  -8   0  -1  155.16    5.83
   8   0   1  157.19    6.22
   8   0  -1  150.68    5.88
  -9   0   1    0.14    0.18
  -9   0  -1   -0.13    0.16
   9   0   1    0.14    0.24
   9   0  -1    0.00    0.23
  -9   0   1    0.37    0.24
 -10   0   1  142.95    5.54
  10   0   1  136.67    5.50
 -10   0  -1  145.06    5.49
 -10   0  -1  143.89    5.63
 -10   0   1  140.23    5.41
  10   0  -1  136.51    5.56
  11   0   1   -0.28    0.28
  11   0  -1   -0.27    0.28
 -11   0  -1    0.45    0.24
 -11   0   1    0.19    0.22
 -11   0   1    0.36    0.34
 -12   0   1   29.39    1.58
 -12   0  -1   30.12    1.59
 -12   0  -1   26.85    1.50
  12   0  -1   28.49    1.53
  12   0   1   28.10    1.55
 -12   0   1   30.93    1.45
 -13   0  -1   -0.08    0.43
 -13   0   1    0.09    0.32
 -13   0   1   -0.24    0.40
  13   0  -1   -0.37    0.42
  14   0   1    3.04    0.68
 -14   0  -1    5.89    0.79
  14   0  -1    4.38    0.69
 -14   0   1    3.12    0.53
 -14   0   1    4.00    0.69
 -15   0   1   -0.28    0.57
  15   0   1   -0.18    0.56
  15   0   1   -0.04    0.44
  15   0  -1    0.93    0.60
 -15   0  -1   -0.20    0.60
  16   0  -1    1.15    0.76
  16   0   1    0.00    0.51
  16   0   1    0.46    0.81
 -16   0   1   -0.11    0.66
 -16   0  -1    0.58    0.67
 -17   0   1    1.64    0.88
  17   0  -1    0.31    0.59
 -17   0  -1   -0.63    0.86
  17   0   1    0.27    0.63
   0  -1  -1   -0.03    0.03
  -1   1   1   36.19    1.31
   1   1  -1   35.89    1.35
   1   1  -1   37.09    1.37
  -1   1   1   35.64    1.29
  -1   1   1   35.68    1.30
   1   1  -1   36.77    1.35
   1  -1   1   37.12    1.32
  -1  -1  -1   33.11    1.37
  -1   1   1   34.26    1.30
   1  -1   1   33.15    1.31
  -1  -1  -1   34.57    1.34
   1   1  -1   36.99    1.36
  -1  -1   1   33.82    1.30
  -1  -1   1   36.02    1.32
   1   1   1   34.50    1.31
   1   1   1   32.65    1.29
   1   1   1   32.52    1.31
   1  -1  -1   36.27    1.36
  -1   1  -1   33.69    1.37
  -1   1  -1   38.96    1.37
  -1  -1   1   32.81    1.30
  -1  -1   1   34.01    1.30
   2   1  -1    5.13    0.26
   2   1  -1    4.94    0.24
   2   1  -1    5.17    0.23
  -2  -1  -1    5.01    0.25
   2  -1   1    4.45    0.23
   2  -1   1    4.63    0.25
  -2  -1  -1    4.62    0.26
  -2   1   1    4.53    0.23
  -2  -1  -1    4.90    0.23
  -2   1   1    4.61    0.22
  -2   1   1    4.75    0.24
   2   1  -1    4.76    0.24
   2  -1   1    4.74    0.26
   2   1   1    4.65    0.22
  -2   1  -1    4.72    0.26
   2  -1  -1    4.98    0.23
  -2  -1   1    4.78    0.24
  -2  -1   1    4.79    0.25
  -2  -1   1    4.89    0.23
  -2  -1   1    4.43    0.23
  -2   1  -1    5.02    0.26
   2  -1  -1    4.95    0.25
   2   1   1    4.61    0.25
   2  -1  -1    5.27    0.25
   2   1   1    4.58    0.24
  -2  -1   1    4.88    0.22
   3   1  -1   63.42    2.29
   3   1  -1   63.73    2.31
  -3   1   1   61.15    2.38
  -3   1   1   62.08    2.38
   3   1  -1   56.96    2.30
  -3  -1  -1   60.07    2.31
   3  -1   1   63.41    2.36
  -3   1   1   62.40    2.36
   3  -1   1   64.03    2.41
   3   1  -1   63.61    2.33
  -3  -1  -1   58.80    2.29
  -3  -1  -1   59.47    2.33
   3  -1   1   65.00    2.39
  -3   1  -1   60.35    2.33
   3  -1  -1   61.69    2.32
   3  -1  -1   61.51    2.29
   3   1   1   56.09    2.37
   3  -1  -1   51.00    2.33
  -3  -1   1   59.91    2.37
  -3   1  -1   63.12    2.32
   3   1   1   60.29    2.38
  -3  -1   1   65.64    2.39
   3   1   1   64.16    2.40
   4  -1   1   47.43    1.82
  -4   1   1   46.83    1.86
  -4  -1  -1   46.59    1.86
   4  -1   1   46.45    1.86
  -4   1   1   47.16    1.82
   4   1  -1   49.07    1.83
   4   1  -1   47.82    1.86
  -4  -1  -1   46.74    1.89
   4   1  -1   43.73    1.85
   4  -1   1   48.84    1.88
  -4  -1  -1   47.38    1.83
  -4   1   1   45.28    1.85
   4  -1  -1   48.47    1.86
  -4   1  -1   48.80    1.84
  -4  -1   1   46.98    1.83
  -4  -1   1   48.36    1.87
   4  -1  -1   48.54    1.83
  -4  -1   1   45.25    1.84
   4   1   1   48.23    1.88
  -4   1  -1   47.06    1.89
  -4   1  -1   47.18    1.87
   4   1   1   46.26    1.85
   4  -1  -1   45.34    1.86
   4   1   1   47.56    1.82
  -5   1   1   11.57    0.56
  -5  -1  -1   13.25    0.61
   5  -1   1   12.62    0.57
   5  -1   1   13.15    0.63
  -5   1   1   12.05    0.60
   5   1  -1   14.32    0.60
   5   1  -1   13.47    0.64
   5   1  -1   11.22    0.68
  -5   1   1   11.82    0.61
  -5  -1  -1   13.02    0.64
   5  -1   1   10.69    0.67
   5   1   1   12.61    0.63
   5  -1  -1   11.14    0.69
   5  -1  -1   14.00    0.65
  -5   1  -1   13.59    0.65
   5   1   1   12.66    0.56
  -5  -1   1   11.91    0.57
   5  -1  -1   13.65    0.60
  -5   1  -1   12.44    0.68
   5   1   1   11.58    0.63
  -5   1  -1   13.13    0.60
  -5  -1   1   11.79    0.59
  -5  -1   1   12.78    0.64
   6  -1   1   15.99    0.72
   6   1  -1   13.76    0.69
  -6  -1  -1   13.81    0.69
  -6  -1  -1   12.75    0.73
  -6   1   1   15.82    0.72
  -6  -1  -1   12.97    0.63
  -6   1   1   14.58    0.76
   6  -1   1   15.69    0.78
  -6   1   1   15.60    0.79
   6   1  -1   12.15    0.62
   6  -1   1   15.81    0.80
   6   1  -1   12.94    0.68
   6  -1  -1   12.72    0.62
   6   1   1   15.58    0.80
   6   1   1   14.56    0.77
   6  -1  -1   14.45    0.69
  -6  -1   1   15.50    0.75
   6   1   1   16.66    0.72
   6  -1  -1   13.15    0.69
  -6  -1   1   15.68    0.72
  -6   1  -1   13.62    0.72
  -6   1  -1   12.43    0.63
  -6  -1   1   14.46    0.79
  -6   1  -1   12.78    0.68
   7  -1   1   40.06    1.59
  -7  -1  -1   37.17    1.62
  -7   1   1   39.11    1.67
   7  -1   1   38.95    1.67
   7   1  -1   38.56    1.56
   7  -1   1   40.89    1.69
   7   1  -1   38.01    1.63
  -7  -1  -1   36.90    1.57
   7   1  -1   37.25    1.62
  -7  -1  -1   39.18    1.69
  -7   1   1   38.81    1.60
  -7   1   1   38.00    1.65
   7  -1  -1   38.84    1.57
   7  -1  -1   37.88    1.63
  -7  -1   1   39.97    1.69
   7   1   1   36.27    1.65
  -7   1  -1   40.97    1.58
   7   1   1   38.62    1.58
   7   1   1   38.00    1.68
  -7   1  -1   36.84    1.63
  -7  -1   1   38.47    1.60
   7  -1  -1   37.52    1.63
  -7  -1   1   37.77    1.64
  -8   1   1   21.55    1.03
  -8   1   1   19.59    0.91
  -8  -1  -1   18.47    1.02
   8  -1   1   17.32    0.98
  -8  -1  -1   19.34    0.91
   8   1  -1   19.02    0.98
  -8  -1   1   19.33    1.03
   8  -1  -1   19.05    0.99
  -8   1  -1   19.31    1.02
  -8  -1   1   18.35    0.91
   8  -1  -1   20.01    1.01
   8   1   1   19.67    1.00
  -8   1  -1   19.15    0.91
  -9   1   1    3.91    0.52
  -9  -1  -1    4.14    0.56
   9  -1   1    4.29    0.52
  -9  -1  -1    3.57    0.41
   9   1  -1    3.67    0.43
  -9   1   1    4.26    0.41
  -9  -1   1    3.60    0.40
  -9   1  -1    3.82    0.40
   9   1   1    3.44    0.50
  -9   1  -1    4.31    0.55
   9  -1  -1    3.54    0.51
  -9  -1   1    4.33    0.56
  10   1  -1   50.40    2.25
 -10   1   1   51.61    2.29
 -10   1   1   53.03    2.18
 -10  -1  -1   51.66    2.16
  10  -1   1   50.12    2.27
 -10  -1  -1   52.57    2.32
 -10  -1   1   52.48    2.19
 -10  -1   1   55.35    2.34
 -10   1  -1   53.24    2.30
  10  -1  -1   49.44    2.24
  10   1   1   50.69    2.28
 -11   1   1    7.20    0.73
 -11   1   1    6.16    0.57
  11   1  -1    6.53    0.68
 -11  -1  -1    7.14    0.59
 -11  -1  -1    6.38    0.74
  11  -1   1    5.19    0.69
 -11  -1   1    6.83    0.75
  11   1   1    6.37    0.70
  11  -1  -1    5.08    0.67
 -11   1  -1    7.35    0.74
 -11  -1   1    8.01    0.59
 -12   1   1    8.19    0.68
 -12   1   1    6.35    0.78
  12  -1   1    6.21    0.81
 -12  -1  -1    6.80    0.84
  12   1  -1    7.47    0.81
  12  -1  -1    6.88    0.83
  12   1   1    7.31    0.84
 -12  -1   1    9.91    0.87
 -12   1  -1    7.81    0.82
 -13  -1  -1    3.29    0.48
 -13   1   1    2.42    0.55
  13   1  -1    3.38    0.59
 -13  -1  -1    2.82    0.62
  13  -1   1    3.02    0.59
 -13  -1   1    2.20    0.41
  13   1   1    3.08    0.59
 -13   1  -1    3.19    0.65
  13  -1  -1    2.74    0.55
  14  -1   1    0.88    0.56
  14   1  -1    1.81    0.57
  14  -1   1    1.77    0.49
 -14   1   1    3.04    0.62
 -14  -1  -1    0.89    0.56
  14   1   1    1.59    0.57
 -14   1  -1    1.71    0.57
  14  -1  -1    1.85    0.55
 -14  -1   1    2.36    0.63
 -14  -1   1    1.91    0.45
  15   1  -1    2.19    0.68
  15  -1   1    3.29    0.57
 -15  -1  -1    2.75    0.73
 -15   1   1    3.42    0.73
 -15   1  -1    2.69    0.74
 -15  -1   1    3.08    0.75
  15   1   1    3.65    0.73
  15  -1  -1    0.87    0.64
 -16   1   1   59.57    3.03
  16  -1   1   61.03    3.07
 -16  -1  -1   64.85    3.12
  16  -1   1   65.04    2.85
  16   1  -1   59.71    3.02
 -16   1  -1   60.57    3.02
 -16  -1   1   60.50    3.05
  16   1   1   60.37    2.81
  16   1   1   63.78    3.08
  16  -1  -1   58.90    3.03
 -17   1   1    0.20    0.82
  17  -1   1    0.30    0.64
 -17  -1  -1   -0.60    0.82
 -17   1  -1   -0.10    0.82
  17  -1  -1    0.63    0.64
  17   1   1   -0.05    0.61
   0   2   1    0.02    0.04
   0  -2  -1    0.06    0.04
   0  -2   1    0.00    0.03
   0   2  -1    0.04    0.04
   0   2  -1    0.00    0.04
   0  -2   1    0.12    0.03
   0  -2  -1    0.03    0.03
   1  -2   1  240.20    9.05
  -1  -2  -1  271.58    9.25
   1  -2   1  259.66    9.05
   1   2  -1  246.79    9.25
   1  -2   1  243.57    9.07
  -1   2   1  240.47    9.05
   1   2  -1  251.96    9.25
  -1   2   1  263.67    9.04
   1   2  -1  252.69    9.27
   1   2  -1  241.25    9.27
  -1  -2  -1  227.14    9.27
  -1  -2   1  247.34    9.04
   1  -2  -1  246.73    9.27
  -1   2  -1  246.02    9.27
   1  -2  -1  245.62    9.26
  -1   2  -1  271.02    9.27
   1   2   1  229.21    9.06
  -1  -2   1  238.47    9.03
   1   2   1  229.32    9.05
  -1  -2   1  244.86    9.05
  -1  -2   1  249.19    9.05
  -2  -2  -1   69.19    2.79
   2   2  -1   71.06    2.77
   2   2  -1   72.47    2.77
   2   2  -1   75.32    2.76
  -2  -2  -1   75.69    2.77
   2  -2   1   70.61    2.71
  -2   2   1   76.92    2.70
  -2  -2  -1   71.35    2.75
   2   2  -1   75.16    2.78
   2  -2   1   76.84    2.71
  -2  -2  -1   71.50    2.79
   2   2  -1   73.96    2.75
   2  -2   1   69.66    2.73
  -2   2   1   70.50    2.70
   2  -2  -1   74.96    2.75
   2   2   1   70.85    2.68
   2  -2  -1   75.95    2.77
   2  -2  -1   73.31    2.77
  -2  -2   1   68.79    2.71
  -2  -2   1   68.98    2.71
  -2  -2   1   69.89    2.69
  -2  -2   1   71.86    2.69
   2   2   1   68.56    2.71
   2   2   1   73.43    2.70
   2   2   1   69.82    2.67
  -2   2  -1   76.85    2.78
  -2   2  -1   73.44    2.78
  -2   2  -1   71.26    2.80
  -2  -2   1   74.41    2.69
  -3  -2  -1  134.59    5.17
   3  -2   1  146.01    5.11
   3   2  -1  136.20    5.14
   3   2  -1  135.53    5.13
  -3  -2  -1  134.37    5.12
  -3  -2  -1  139.64    5.14
   3   2  -1  142.01    5.15
   3  -2   1  139.51    5.11
   3   2  -1  142.52    5.12
  -3   2   1  145.67    5.09
  -3   2   1  134.40    5.09
   3  -2   1  132.32    5.09
  -3  -2   1  137.57    5.08
   3  -2  -1  143.78    5.15
   3   2   1  133.76    5.10
   3  -2  -1  121.77    5.17
  -3   2  -1  146.53    5.16
   3   2   1  133.61    5.08
  -3  -2   1  138.67    5.10
   3   2   1  115.59    5.07
  -3   2  -1  135.70    5.17
  -3  -2   1  135.05    5.10
  -3  -2   1  134.55    5.07
   3  -2  -1  132.33    5.12
   4  -2   1  141.38    5.38
   4  -2   1  137.34    5.40
  -4   2   1  142.09    5.41
  -4   2   1  143.34    5.37
  -4   2   1  142.91    5.41
   4   2  -1  146.51    5.34
   4  -2   1  147.30    5.44
  -4  -2  -1  137.73    5.34
   4   2  -1  145.71    5.37
  -4  -2  -1  142.92    5.36
  -4  -2  -1  141.58    5.41
   4   2  -1  135.00    5.36
   4  -2   1  149.98    5.43
   4   2  -1  143.76    5.38
  -4  -2   1  138.99    5.39
   4   2   1  143.34    5.37
   4  -2  -1  138.46    5.33
  -4   2  -1  145.50    5.38
  -4   2  -1  138.70    5.40
  -4  -2   1  145.36    5.39
   4   2   1  144.20    5.43
   4   2   1  139.67    5.41
  -4  -2   1  146.58    5.43
  -4  -2   1  146.83    5.38
   4  -2  -1  144.58    5.37
   4  -2  -1  149.26    5.38
  -5  -2  -1   41.21    1.64
  -5  -2  -1   39.85    1.66
   5   2  -1   38.44    1.66
   5   2  -1   42.47    1.68
   5   2  -1   42.08    1.63
  -5   2   1   41.07    1.69
   5   2  -1   40.42    1.66
   5  -2   1   43.12    1.72
   5  -2   1   43.54    1.66
   5  -2   1   42.56    1.72
  -5  -2  -1   40.61    1.72
  -5   2   1   41.52    1.69
   5  -2  -1   41.52    1.63
   5  -2  -1   41.87    1.68
   5  -2  -1   42.01    1.68
  -5  -2   1   40.13    1.67
   5   2   1   40.31    1.69
   5   2   1   43.41    1.64
  -5  -2   1   41.92    1.66
  -5   2  -1   42.61    1.68
  -5  -2   1   37.46    1.78
  -5  -2   1   43.01    1.65
   5   2   1   42.07    1.71
   6  -2   1   15.41    0.71
   6   2  -1   13.26    0.71
  -6  -2  -1   13.31    0.64
  -6   2   1   15.58    0.71
  -6  -2  -1   13.42    0.68
   6   2  -1   13.00    0.63
   6  -2   1   15.68    0.79
  -6   2   1   14.60    0.76
   6   2  -1   14.06    0.70
  -6   2   1   14.86    0.75
   6  -2   1   15.42    0.78
  -6  -2  -1   14.33    0.76
   6   2  -1   12.57    0.69
  -6  -2   1   15.22    0.71
   6  -2  -1   13.73    0.71
   6   2   1   15.20    0.77
   6  -2  -1   12.74    0.63
  -6   2  -1   13.99    0.73
  -6  -2   1   14.28    0.73
   6  -2  -1   13.17    0.69
   6   2   1   14.50    0.75
  -6   2  -1   13.61    0.71
  -6  -2   1   15.08    0.79
   6   2   1   15.84    0.70
   7   2  -1   64.51    2.62
   7  -2   1   65.49    2.63
  -7  -2  -1   63.98    2.61
   7   2  -1   67.88    2.56
  -7   2   1   66.27    2.61
   7  -2   1   64.92    2.61
  -7   2   1   65.12    2.54
  -7   2   1   60.51    2.58
  -7  -2  -1   65.51    2.58
  -7  -2  -1   65.21    2.68
   7  -2   1   64.92    2.53
   7   2  -1   68.42    2.64
   7   2  -1   63.58    2.62
   7   2   1   62.25    2.59
   7  -2  -1   66.47    2.56
   7   2   1   62.35    2.61
  -7   2  -1   63.53    2.66
   7  -2  -1   64.52    2.62
  -7  -2   1   64.57    2.54
   7  -2  -1   64.77    2.64
  -7   2  -1   64.51    2.63
  -7  -2   1   63.77    2.57
   7   2   1   66.64    2.52
  -7  -2   1   65.28    2.64
   8   2  -1   24.86    1.24
  -8   2   1   22.97    1.04
   8  -2   1   23.23    1.13
  -8  -2  -1   26.35    1.30
   8   2  -1   27.55    1.29
  -8   2   1   22.97    1.12
  -8  -2  -1   27.53    1.18
   8   2   1   22.89    1.12
  -8   2  -1   26.49    1.28
  -8  -2   1   21.92    1.04
   8  -2  -1   26.67    1.26
  -8  -2   1   24.07    1.17
   8  -2  -1   25.39    1.25
   8   2   1   21.14    1.03
   9   2  -1   19.30    1.05
   9  -2   1   21.53    1.12
  -9  -2  -1   19.50    0.96
  -9  -2  -1   19.67    1.11
  -9   2   1   20.90    1.00
  -9   2   1   21.22    1.10
   9   2   1   19.54    1.08
   9  -2  -1   19.25    1.05
  -9  -2   1   20.95    1.14
  -9   2  -1   20.75    1.09
  -9  -2   1   21.37    1.02
 -10  -2  -1   68.50    2.96
 -10   2   1   70.91    2.88
 -10  -2  -1   69.91    2.80
  10   2  -1   70.71    2.89
  10  -2   1   68.00    2.98
 -10   2   1   69.33    2.98
  10  -2  -1   65.34    2.88
 -10   2  -1   69.58    2.93
  10   2   1   68.30    2.96
 -10  -2   1   70.39    2.89
 -10  -2   1   81.03    3.08
 -11  -2  -1   17.18    1.14
  11  -2   1   17.57    1.08
 -11   2   1   16.87    1.08
 -11  -2  -1   19.11    0.99
  11   2  -1   17.26    1.06
 -11  -2   1   18.63    1.15
  11   2   1   16.66    1.06
  11  -2  -1   17.17    1.08
 -11  -2   1   18.29    0.98
 -11   2  -1   18.53    1.13
  12   2  -1   33.78    1.66
 -12   2   1   29.17    1.53
 -12  -2  -1   30.31    1.61
 -12  -2  -1   33.07    1.72
  12  -2   1   27.39    1.55
  12  -2   1   28.99    1.45
 -12   2  -1   31.66    1.67
 -12  -2   1   26.22    1.55
  12  -2  -1   29.55    1.65
 -12  -2   1   30.80    1.64
  12   2   1   30.06    1.56
 -13  -2  -1    3.53    0.67
  13  -2   1    4.04    0.62
  13   2  -1    4.34    0.68
 -13   2   1    4.04    0.61
  13  -2   1    4.69    0.59
 -13  -2  -1    5.12    0.65
 -13  -2   1    4.54    0.65
  13   2   1    4.96    0.67
 -13   2  -1    6.00    0.87
  13  -2  -1    4.42    0.65
 -13  -2   1    5.97    0.85
 -14  -2  -1    1.98    0.61
  14   2  -1    2.17    0.61
 -14  -2  -1    1.17    0.43
 -14   2   1    2.03    0.57
  14  -2   1    1.23    0.46
  14  -2   1    1.37    0.58
  14  -2  -1    0.98    0.54
 -14  -2   1    1.23    0.60
 -14  -2   1    1.81    0.45
  14   2   1    2.07    0.60
 -14   2  -1    2.00    0.58
  15  -2   1    3.61    0.79
 -15   2   1    5.10    0.82
 -15  -2  -1    4.57    0.65
  15   2  -1    4.31    0.75
  15  -2   1    4.74    0.68
 -15  -2  -1    4.86    0.80
 -15  -2   1    5.49    0.67
  15  -2  -1    4.28    0.77
 -15   2  -1    4.21    0.76
  15   2   1    4.39    0.79
 -15  -2   1    5.07    0.87
  16  -2   1    0.34    0.74
  16  -2   1    1.07    0.57
 -16   2   1    2.08    0.75
 -16  -2  -1    0.48    0.77
  16   2   1    1.53    0.82
  16  -2  -1    0.92    0.56
 -16  -2   1    0.83    0.74
 -16  -2   1    1.28    0.58
 -16   2  -1   -0.37    0.74
  16  -2  -1    1.23    0.74
  16   2   1    0.70    0.54
  17  -2   1    3.37    0.76
 -17   2   1    2.89    0.90
 -17  -2  -1    2.08    1.06
 -17  -2   1    2.60    0.91
  17  -2  -1    2.85    0.80
  17   2   1    3.66    0.74
 -17   2  -1    2.32    0.91
   0  -3   1 1000.00   37.66
   0   3  -1  410.21   16.00
  -1  -3  -1   28.58    1.12
  -1   3   1   28.30    1.13
   1   3  -1   28.87    1.17
   1  -3   1   29.86    1.11
  -1  -3  -1   26.89    1.15
   1   3  -1   30.92    1.13
   1  -3   1   28.90    1.12
   1   3  -1   29.94    1.15
  -1  -3  -1   28.91    1.17
  -1   3  -1   32.73    1.15
   1  -3  -1   28.03    1.13
   1  -3  -1   29.75    1.17
   1   3   1   28.50    1.08
   1   3   1   27.39    1.14
  -1  -3   1   28.42    1.10
   1  -3  -1   30.78    1.15
  -1  -3   1   28.70    1.12
  -1   3  -1   29.64    1.16
  -1  -3   1   29.17    1.13
   2  -3   1   91.15    3.27
  -2   3   1   87.82    3.27
  -2  -3  -1   91.03    3.27
  -2  -3  -1   85.56    3.26
   2   3  -1   86.32    3.27
  -2  -3  -1   84.85    3.25
  -2   3   1   82.56    3.27
   2  -3   1   88.19    3.27
   2   3  -1   86.82    3.29
  -2  -3  -1   86.90    3.31
   2   3  -1   87.33    3.30
   2   3  -1   86.13    3.26
  -2  -3  -1   81.90    3.30
   2  -3   1   88.57    3.30
   2   3   1   85.01    3.29
  -2  -3   1   83.43    3.27
  -2  -3   1   84.86    3.27
   2   3   1   85.31    3.21
   2   3   1   84.04    3.27
   2   3   1   90.69    3.25
   2  -3  -1   92.95    3.29
  -2  -3   1   86.47    3.24
   2  -3  -1   86.70    3.30
   2   3   1   85.20    3.23
  -2  -3   1   87.63    3.27
  -2   3  -1   90.41    3.31
  -2  -3   1   86.01    3.24
  -3   3   1  143.36    5.00
   3   3  -1  126.04    4.71
   3  -3   1  131.74    5.01
  -3  -3  -1  120.85    4.75
   3   3  -1  124.02    4.68
  -3   3   1  130.96    5.00
  -3  -3  -1  123.06    4.68
   3  -3   1  134.96    5.01
  -3  -3  -1  124.01    4.73
   3   3  -1  126.82    4.70
   3   3  -1  121.96    4.72
   3  -3   1  130.47    5.02
  -3  -3  -1  125.77    4.70
   3   3  -1  121.77    4.72
   3   3   1  128.14    5.00
  -3  -3   1  131.13    4.97
   3   3   1  132.75    4.98
  -3   3  -1  125.44    4.76
  -3   3  -1  135.57    4.73
   3  -3  -1  122.28    4.68
   3   3   1  137.28    4.97
  -3  -3   1  130.45    5.01
  -3  -3   1  133.06    4.99
   3  -3  -1  132.90    4.72
  -3  -3   1  132.85    4.98
   3   3   1  130.26    4.95
   3  -3  -1  124.51    4.72
   4   3  -1   19.61    0.85
   4   3  -1   20.22    0.81
   4  -3   1   20.42    0.94
  -4  -3  -1   19.60    0.84
  -4  -3  -1   19.23    0.86
  -4  -3  -1   18.17    0.90
   4  -3   1   21.92    0.95
   4  -3   1   21.68    0.96
  -4   3   1   21.51    0.94
   4   3  -1   19.59    0.85
  -4  -3  -1   18.93    0.82
  -4   3   1   23.29    0.94
   4   3  -1   19.84    0.84
  -4   3  -1   19.42    0.89
  -4  -3   1   22.60    0.92
  -4  -3   1   21.05    0.96
   4  -3  -1   20.62    0.86
   4  -3  -1   19.23    0.81
  -4   3  -1   20.73    0.87
  -4  -3   1   22.10    0.91
  -4  -3   1   22.30    0.91
   4   3   1   20.81    0.94
   4   3   1   21.13    0.92
   4   3   1   22.25    0.88
   4  -3  -1   20.97    0.87
   4   3   1   22.45    0.91
   5  -3   1   19.38    0.88
   5   3  -1   18.61    0.84
   5   3  -1   17.63    0.83
   5  -3   1   18.97    0.84
  -5  -3  -1   18.73    0.89
  -5  -3  -1   17.72    0.83
  -5  -3  -1   18.16    0.82
   5   3  -1   17.83    0.83
   5  -3   1   19.28    0.91
   5   3  -1   18.41    0.78
  -5   3   1   18.93    0.89
   5  -3   1   19.79    0.91
  -5   3   1   19.31    0.88
  -5  -3  -1   18.29    0.80
  -5  -3   1   20.94    0.86
  -5  -3   1   20.53    0.86
   5  -3  -1   18.65    0.79
   5   3   1   20.39    0.87
   5   3   1   18.27    0.87
   5   3   1   20.87    0.83
  -5   3  -1   18.21    0.88
  -5   3  -1   18.57    0.85
  -5  -3   1   18.69    0.86
  -5  -3   1   18.78    0.91
   5  -3  -1   18.92    0.86
   5  -3  -1   17.91    0.84
   5   3   1   19.85    0.90
   6   3  -1   20.32    0.93
  -6   3   1   18.64    0.90
   6   3  -1   19.22    0.91
   6   3  -1   20.23    0.86
   6  -3   1   20.61    0.93
   6  -3   1   19.13    0.84
  -6   3   1   18.63    0.89
  -6  -3  -1   19.93    0.88
   6   3  -1   18.51    0.91
  -6  -3  -1   19.21    0.98
   6  -3   1   18.94    0.93
  -6  -3  -1   19.41    0.91
  -6  -3  -1   20.35    0.92
   6  -3   1   17.74    0.87
  -6   3  -1   19.75    0.94
  -6   3  -1   19.50    0.97
  -6  -3   1   18.42    0.87
   6  -3  -1   20.77    0.95
  -6  -3   1   18.55    0.85
   6  -3  -1   19.82    0.93
   6  -3  -1   20.07    0.87
   6   3   1   18.50    0.87
  -6  -3   1   18.84    0.85
   6   3   1   19.68    0.82
   6   3   1   17.84    0.88
  -6  -3   1   18.43    0.93
   6   3   1   18.80    0.91
  -7   3   1   10.26    0.63
   7   3  -1   11.51    0.66
   7  -3   1    9.54    0.56
  -7  -3  -1   10.88    0.59
   7  -3   1   10.12    0.67
   7   3  -1   10.50    0.65
   7  -3   1   10.75    0.65
  -7   3   1    8.92    0.63
   7   3  -1   11.30    0.67
  -7  -3  -1   11.23    0.64
  -7  -3  -1   10.57    0.71
   7  -3   1   10.62    0.60
   7   3  -1   11.18    0.58
   7   3   1    9.68    0.61
  -7   3  -1   10.84    0.68
   7   3   1    9.40    0.61
  -7   3  -1   10.75    0.69
   7   3   1   10.46    0.55
   7  -3  -1   10.99    0.68
   7  -3  -1   10.58    0.59
  -7  -3   1    9.32    0.56
  -7  -3   1    9.95    0.57
  -7  -3   1   10.19    0.60
  -7  -3   1   11.31    0.69
   7  -3  -1   11.72    0.68
   8   3  -1   17.12    0.92
  -8   3   1   15.90    0.89
  -8  -3  -1   16.26    0.81
  -8  -3  -1   15.76    0.96
   8  -3   1   16.59    0.86
   8  -3   1   16.26    0.92
   8   3  -1   16.60    0.88
   8   3   1   16.45    0.89
  -8  -3   1   16.37    0.82
   8  -3  -1   16.22    0.90
  -8   3  -1   15.86    0.91
   8   3   1   17.50    0.90
  -8  -3   1   17.32    0.97
  -8  -3   1   17.19    0.84
   8   3   1   15.77    0.80
   8  -3  -1   15.43    0.91
  -9  -3  -1    1.71    0.38
   9   3  -1    1.92    0.34
  -9  -3  -1    2.15    0.30
   9  -3   1    1.89    0.32
   9  -3   1    1.90    0.36
  -9   3   1    2.06    0.35
  -9  -3   1    2.80    0.34
  -9  -3   1    2.14    0.40
  -9   3  -1    2.39    0.39
   9   3   1    2.40    0.39
  -9  -3   1    2.00    0.30
   9  -3  -1    1.64    0.34
  10  -3   1   21.17    1.15
 -10  -3  -1   20.75    1.23
 -10  -3  -1   20.47    1.03
  10   3  -1   20.71    1.13
  10  -3   1   19.63    1.06
 -10   3   1   20.48    1.12
 -10  -3   1   20.10    1.03
  10   3   1   20.44    1.13
 -10  -3   1   20.04    1.20
 -10   3  -1   20.77    1.17
  10  -3  -1   19.42    1.14
 -11  -3  -1   15.68    0.92
  11  -3   1   15.74    0.92
  11  -3   1   16.20    1.03
 -11  -3  -1   16.86    1.10
 -11   3   1   14.65    0.99
  11   3  -1   15.99    1.00
 -11   3  -1   15.39    1.04
 -11  -3   1   15.70    0.90
  11  -3  -1   15.34    1.02
  11   3   1   15.99    1.02
 -11  -3   1   14.18    1.04
 -12   3   1    2.64    0.50
  12   3  -1    2.79    0.52
 -12  -3  -1    3.54    0.61
  12  -3   1    2.70    0.43
 -12  -3  -1    2.75    0.43
  12  -3   1    2.49    0.64
 -12  -3   1    3.45    0.58
 -12  -3   1    2.94    0.44
 -12   3  -1    3.12    0.56
  12  -3  -1    1.23    0.69
  13   3  -1    8.00    0.94
 -13  -3  -1    7.81    1.00
 -13  -3  -1    7.38    0.75
  13  -3   1    6.56    0.73
  13  -3   1    5.93    0.74
 -13   3   1    6.47    0.85
 -13  -3   1    5.98    0.75
  13   3   1    6.60    0.92
 -13   3  -1    7.42    0.92
  13  -3  -1    7.95    0.94
 -13  -3   1    5.81    0.70
 -14   3   1    4.82    0.70
 -14  -3  -1    4.74    0.78
  14  -3   1    4.16    0.71
  14   3  -1    4.78    0.72
 -14  -3  -1    3.66    0.57
  14  -3   1    2.61    0.52
  14  -3  -1    3.80    0.66
 -14   3  -1    2.91    0.69
  14   3   1    3.58    0.64
  14  -3  -1    3.97    0.59
 -14  -3   1    4.21    0.74
 -14  -3   1    3.09    0.52
 -15  -3  -1   16.06    1.17
  15  -3   1   14.93    1.43
 -15  -3  -1   15.40    1.44
  15   3  -1   16.89    1.40
 -15   3   1   15.34    1.37
  15  -3   1   16.99    1.21
  15   3   1   16.57    1.42
  15  -3  -1   13.06    1.36
  15  -3  -1   14.65    1.17
 -15  -3   1   15.62    1.45
 -15  -3   1   15.39    1.17
 -15   3  -1   14.93    1.39
  16  -3   1   45.28    2.21
 -16  -3  -1   44.58    2.46
  16  -3   1   41.21    2.45
  16   3  -1   39.57    2.35
 -16  -3  -1   38.49    2.12
 -16   3   1   41.42    2.39
 -16  -3   1   44.22    2.50
  16   3   1   43.29    2.44
  16  -3  -1   40.20    2.36
  16  -3  -1   41.56    2.16
 -16   3  -1   44.10    2.41
 -16  -3   1   41.71    2.17
 -17   3   1    2.32    0.90
 -17   3  -1    0.31    0.86
 -17  -3   1    1.57    0.95
  17   3   1    2.27    0.72
   0   4  -1    0.02    0.06
   0   4   1    0.02    0.05
   0  -4   1    0.01    0.06
   0   4  -1   -0.03    0.06
   0   4   1    0.06    0.07
   0  -4   1    0.04    0.05
   0  -4  -1    0.04    0.07
   0  -4  -1    0.06    0.05
   1   4  -1    1.89    0.19
  -1  -4  -1    2.01    0.19
   1  -4   1    2.69    0.19
  -1  -4  -1    2.50    0.14
  -1   4   1    2.82    0.22
   1   4  -1    2.03    0.16
  -1  -4  -1    1.91    0.17
   1   4   1    2.64    0.15
   1   4   1    2.94    0.22
  -1  -4   1    2.77    0.19
   1  -4  -1    2.36    0.20
  -1   4  -1    2.11    0.18
  -1  -4   1    2.88    0.22
   1  -4  -1    2.48    0.16
  -1   4  -1    1.92    0.19
  -1  -4   1    2.94    0.16
  -2   4   1   30.59    1.20
  -2  -4  -1   27.20    1.11
   2   4  -1   27.62    1.16
   2  -4   1   30.13    1.18
  -2  -4  -1   27.86    1.09
   2  -4   1   29.68    1.19
   2  -4   1   31.16    1.23
   2   4  -1   28.59    1.10
   2   4  -1   29.62    1.13
  -2  -4  -1   27.79    1.17
  -2  -4  -1   27.07    1.16
  -2  -4   1   30.38    1.20
   2   4   1   28.85    1.19
   2   4   1   30.31    1.14
   2   4   1   29.18    1.22
  -2   4  -1   29.85    1.17
  -2  -4   1   28.01    1.20
   2  -4  -1   29.86    1.13
  -2  -4   1   29.38    1.15
  -2  -4   1   28.64    1.19
   2  -4  -1   29.55    1.16
   2  -4  -1   28.68    1.14
  -3  -4  -1   96.88    3.86
   3   4  -1  100.40    3.85
  -3  -4  -1  100.00    3.80
  -3  -4  -1  101.44    3.79
   3   4  -1   98.06    3.78
   3  -4   1  100.14    3.76
   3  -4   1  104.74    3.73
   3   4  -1   98.76    3.80
   3   4  -1  100.72    3.82
   3  -4   1   98.38    3.73
  -3   4   1  106.99    3.72
  -3  -4   1   94.22    3.69
  -3  -4   1   96.22    3.73
  -3   4  -1  102.80    3.86
  -3   4  -1  106.82    3.84
   3   4   1   95.17    3.72
   3  -4  -1  106.04    3.83
   3   4   1   96.56    3.68
   3   4   1  100.09    3.70
   3   4   1   96.82    3.75
   3   4   1   97.33    3.66
  -3  -4   1   93.59    3.69
  -3  -4   1   95.70    3.74
   3  -4  -1   99.49    3.84
  -3  -4   1   96.49    3.72
   3  -4  -1  101.55    3.84
   4   4  -1   96.94    3.70
  -4  -4  -1   96.33    3.73
  -4   4   1  105.31    3.68
   4  -4   1   99.04    3.69
   4   4  -1   93.44    3.71
  -4  -4  -1   95.39    3.76
  -4  -4  -1   97.37    3.67
   4   4  -1   96.77    3.72
   4  -4   1   94.98    3.71
  -4   4   1   97.26    3.69
  -4  -4  -1   96.04    3.68
   4  -4   1   94.42    3.69
   4   4  -1   94.29    3.69
   4   4  -1   96.52    3.66
  -4  -4   1   92.62    3.70
  -4  -4   1   94.64    3.65
   4   4   1   97.72    3.64
  -4  -4   1   95.90    3.67
   4   4   1   94.96    3.61
   4  -4  -1   98.54    3.72
   4   4   1   94.01    3.65
  -4  -4   1   96.11    3.69
   4   4   1   92.67    3.68
   4  -4  -1  103.12    3.72
   4  -4  -1   98.98    3.67
  -4   4  -1   99.27    3.72
   5   4  -1   58.58    2.32
   5  -4   1   62.10    2.52
   5   4  -1   57.51    2.31
   5  -4   1   64.61    2.51
  -5  -4  -1   58.85    2.34
   5  -4   1   61.55    2.50
  -5   4   1   64.85    2.49
   5   4  -1   59.35    2.27
  -5   4   1   61.44    2.51
  -5  -4  -1   56.94    2.38
  -5  -4  -1   58.49    2.29
  -5  -4  -1   59.45    2.30
   5  -4   1   64.59    2.45
   5   4  -1   57.59    2.32
  -5  -4   1   63.26    2.48
   5   4   1   62.09    2.48
   5  -4  -1   57.92    2.28
   5  -4  -1   59.34    2.34
   5   4   1   65.05    2.42
  -5  -4   1   63.62    2.53
   5  -4  -1   61.05    2.34
  -5  -4   1   64.47    2.46
  -5   4  -1   59.66    2.34
   5   4   1   61.58    2.50
  -5   4  -1   59.15    2.38
  -5  -4   1   62.23    2.46
   5   4   1   63.49    2.45
   6   4  -1  176.50    6.70
  -6   4   1  177.27    6.72
   6  -4   1  180.08    6.74
   6  -4   1  178.63    6.66
  -6  -4  -1  174.56    6.69
   6   4  -1  169.18    6.70
   6  -4   1  171.61    6.70
   6   4  -1  174.47    6.70
  -6   4   1  173.30    6.70
   6   4  -1  180.44    6.65
   6  -4   1  178.62    6.72
  -6  -4  -1  179.15    6.72
  -6  -4  -1  174.87    6.78
  -6  -4  -1  172.97    6.67
  -6   4  -1  178.90    6.73
  -6   4  -1  182.29    6.78
  -6  -4   1  179.24    6.68
  -6  -4   1  177.54    6.67
   6   4   1  181.26    6.63
   6  -4  -1  176.59    6.73
  -6  -4   1  172.84    6.67
   6   4   1  170.32    6.70
   6  -4  -1  183.63    6.74
   6   4   1  180.07    6.67
   6   4   1  174.86    6.69
   6  -4  -1  179.22    6.66
  -6  -4   1  178.29    6.76
   7  -4   1   15.24    0.77
   7   4  -1   18.67    0.98
  -7  -4  -1   19.48    1.06
  -7  -4  -1   22.12    1.01
  -7   4   1   16.16    0.85
  -7  -4  -1   20.88    0.94
   7   4  -1   21.89    1.01
   7  -4   1   16.16    0.86
   7   4  -1   21.26    0.92
  -7  -4  -1   19.86    0.97
  -7   4   1   15.43    0.90
   7  -4   1   16.35    0.82
   7  -4   1   16.45    0.90
   7  -4  -1   19.47    1.01
  -7  -4   1   15.68    0.88
  -7  -4   1   15.48    0.77
   7  -4  -1   21.22    0.94
   7   4   1   15.35    0.73
  -7   4  -1   19.92    1.08
   7  -4  -1   21.31    1.03
  -7  -4   1   15.87    0.81
  -7   4  -1   19.92    1.04
  -7  -4   1   14.93    0.78
   7   4   1   15.71    0.81
   7   4   1   16.11    0.83
   8   4  -1    4.51    0.48
   8  -4   1    3.62    0.41
  -8  -4  -1    5.13    0.42
  -8  -4  -1    3.66    0.55
   8   4  -1    5.20    0.56
  -8   4   1    3.20    0.45
   8  -4   1    3.26    0.49
   8   4   1    3.58    0.47
   8   4   1    3.40    0.46
   8  -4  -1    3.95    0.52
   8  -4  -1    4.32    0.56
   8   4   1    3.72    0.38
  -8  -4   1    3.78    0.42
  -8   4  -1    4.47    0.52
  -8  -4   1    5.09    0.56
  -8  -4   1    2.88    0.37
  -9  -4  -1   35.04    1.73
   9  -4   1   31.27    1.41
   9  -4   1   31.37    1.48
  -9  -4  -1   37.46    1.56
  -9   4   1   31.55    1.46
   9   4  -1   35.62    1.62
   9   4   1   29.99    1.44
  -9  -4   1   27.83    1.36
  -9  -4   1   31.17    1.54
   9  -4  -1   34.73    1.64
  -9  -4   1   29.93    1.37
  -9   4  -1   34.60    1.67
  10  -4   1   10.77    0.81
  10   4  -1   10.90    0.81
 -10  -4  -1   10.65    0.70
 -10  -4  -1   11.21    0.89
 -10   4   1    9.85    0.78
  10  -4   1   11.57    0.74
  10   4   1   10.53    0.81
 -10   4  -1   11.01    0.83
  10  -4  -1   11.05    0.83
 -10  -4   1    9.53    0.67
 -10  -4   1   10.99    0.90
  11  -4   1   26.64    1.46
 -11   4   1   28.30    1.44
  11   4  -1   26.24    1.41
 -11  -4  -1   26.77    1.34
 -11  -4  -1   28.47    1.55
  11  -4   1   26.40    1.36
 -11  -4   1   27.49    1.52
 -11  -4   1   25.48    1.32
  11   4   1   28.60    1.43
 -11   4  -1   28.80    1.47
  11  -4  -1   27.78    1.47
  12   4  -1   11.37    0.95
 -12   4   1   10.62    0.89
 -12  -4  -1   10.38    0.79
 -12  -4  -1   10.69    1.31
  12  -4   1   11.23    1.24
  12  -4  -1   10.92    0.85
 -12   4  -1    9.14    0.94
 -12  -4   1   10.58    0.80
 -12  -4   1   11.56    1.06
  12   4   1    9.78    0.95
  13   4  -1    6.00    0.89
 -13   4   1    5.59    0.71
 -13  -4  -1    4.27    0.56
  13  -4   1    4.21    0.57
 -13  -4  -1    6.71    0.99
  13  -4   1    4.22    0.66
 -13  -4   1    5.99    0.80
 -13  -4   1    5.10    0.58
  13   4   1    4.83    0.70
 -13   4  -1    4.12    0.68
  13  -4  -1    4.44    0.57
  13  -4  -1    4.58    0.68
  14   4  -1    6.18    0.83
 -14  -4  -1    5.86    0.87
 -14   4   1    5.83    0.77
  14  -4   1    5.73    0.83
  14  -4   1    6.06    0.80
 -14  -4  -1    7.01    0.82
  14  -4  -1    6.04    0.85
 -14   4  -1    6.42    0.83
  14  -4  -1    5.58    0.83
  14   4   1    6.95    1.03
 -14  -4   1    6.40    0.82
 -14  -4   1    5.58    0.87
  15   4  -1   11.03    1.29
 -15  -4  -1   11.14    1.32
 -15   4   1   13.20    1.27
  15  -4   1   10.91    1.05
  15  -4   1    9.01    1.30
 -15  -4  -1    7.36    0.97
 -15  -4   1    9.69    1.03
 -15  -4   1   10.16    1.31
  15  -4  -1    7.67    1.01
  15   4   1    9.71    1.28
 -15   4  -1   10.06    1.28
  15  -4  -1    9.80    1.29
 -16  -4  -1    1.65    0.61
  16   4  -1    2.35    0.81
 -16   4   1    0.98    0.76
  16  -4   1    1.76    0.65
 -16  -4  -1    1.39    0.84
  16  -4   1   -0.42    0.79
 -16   4  -1    0.47    0.80
  16   4   1    3.27    0.89
  16  -4  -1    0.22    0.80
 -16  -4   1    1.22    0.81
  16  -4  -1    1.65    0.64
 -16  -4   1    0.47    0.58
 -17   4   1    3.98    1.00
  17   4   1    5.01    0.79
 -17   4  -1    2.23    0.97
   0   5   1  235.74    8.55
   0  -5  -1  228.88    8.62
   0  -5  -1  227.89    8.56
   0   5   1  222.22    8.61
   0   5  -1  229.36    8.63
   0  -5   1  229.48    8.56
   0  -5   1  232.64    8.53
   0   5  -1  235.61    8.59
   1   5  -1  138.07    5.16
  -1  -5  -1  134.62    5.14
  -1  -5  -1  128.54    5.18
  -1   5   1  137.94    4.97
  -1   5   1  129.58    5.00
   1  -5   1  132.88    4.97
   1   5  -1  139.72    5.22
   1  -5  -1  138.80    5.16
  -1   5  -1  140.72    5.19
  -1  -5   1  129.86    4.92
  -1   5  -1  139.36    5.22
  -1  -5   1  134.87    5.00
   1  -5  -1  142.91    5.21
  -1  -5   1  130.04    4.96
   1   5   1  128.16    5.01
   1   5   1  133.98    4.93
   2  -5   1    0.16    0.13
  -2  -5  -1    0.26    0.11
  -2   5   1    0.29    0.11
   2   5  -1    0.00    0.06
   2  -5   1    0.22    0.10
  -2  -5  -1    0.31    0.12
  -2  -5  -1    0.18    0.06
   2   5  -1    0.09    0.11
  -2  -5  -1    0.13    0.08
   2  -5   1    0.31    0.10
   2   5  -1    0.17    0.09
   2   5   1    0.31    0.07
  -2  -5   1    0.29    0.09
   2  -5  -1    0.14    0.09
  -2   5  -1    0.08    0.10
  -2   5  -1    0.09    0.09
  -2  -5   1    0.25    0.11
  -2  -5   1    0.14    0.10
  -3   5   1  103.66    3.90
  -3  -5  -1   94.56    3.69
  -3  -5  -1   94.08    3.71
   3   5  -1   95.73    3.68
  -3  -5  -1   92.98    3.77
   3  -5   1  101.64    3.89
   3   5  -1   98.87    3.73
  -3   5   1  110.19    3.87
   3  -5   1  106.62    3.88
   3  -5   1  106.39    3.93
  -3   5  -1  100.04    3.78
   3  -5  -1   96.87    3.76
  -3  -5   1  103.45    3.90
  -3  -5   1   99.24    3.88
  -3  -5   1   99.00    3.90
   3  -5  -1  106.15    3.74
  -3  -5   1  101.99    3.84
   3  -5  -1   99.00    3.77
   3   5   1   99.25    3.88
  -3   5  -1  105.65    3.74
   3   5   1   91.00    3.85
   3   5   1  101.19    3.92
   4   5  -1   48.29    1.97
  -4   5   1   53.35    1.97
   4   5  -1   50.18    1.93
  -4  -5  -1   49.37    1.91
   4  -5   1   52.24    1.99
  -4  -5  -1   47.07    1.99
   4  -5   1   49.12    1.99
   4   5  -1   49.06    1.89
  -4  -5  -1   48.60    1.98
   4   5  -1   46.93    1.91
  -4  -5  -1   48.55    1.91
   4  -5   1   49.48    2.02
  -4  -5   1   49.57    1.94
  -4  -5   1   48.01    1.99
   4   5   1   50.77    1.95
  -4  -5   1   48.41    2.01
   4  -5  -1   50.23    1.97
   4  -5  -1   47.77    1.96
  -4  -5   1   50.11    1.98
   4   5   1   50.14    1.89
   4   5   1   47.52    1.98
  -4   5  -1   49.01    1.95
   4   5   1   50.22    1.93
   4  -5  -1   53.49    1.96
  -4  -5   1   47.62    1.94
  -5  -5  -1   74.44    2.77
  -5  -5  -1   69.08    2.87
   5   5  -1   72.23    2.74
   5  -5   1   71.79    2.80
   5   5  -1   71.52    2.78
  -5  -5  -1   71.78    2.77
   5   5  -1   66.82    2.80
  -5   5   1   71.81    2.77
   5  -5   1   69.11    2.79
   5   5  -1   72.13    2.79
  -5   5   1   72.61    2.81
   5  -5   1   72.25    2.82
  -5  -5  -1   70.65    2.83
   5  -5  -1   70.24    2.82
   5   5   1   68.91    2.78
  -5  -5   1   69.90    2.77
   5   5   1   70.80    2.75
  -5  -5   1   71.06    2.83
   5   5   1   69.60    2.72
   5  -5  -1   72.42    2.82
  -5  -5   1   69.85    2.74
   5  -5  -1   71.65    2.75
  -5   5  -1   71.79    2.87
  -5   5  -1   71.76    2.81
   5   5   1   71.74    2.69
  -5  -5   1   70.91    2.74
   5  -5  -1   76.35    2.83
   6  -5   1   19.80    0.97
  -6  -5  -1   19.94    1.03
  -6   5   1   19.57    0.97
  -6  -5  -1   19.72    0.92
  -6   5   1   19.00    0.94
  -6  -5  -1   19.54    0.97
   6  -5   1   20.28    0.90
   6   5  -1   20.31    0.87
   6  -5   1   19.31    0.94
   6  -5   1   20.42    1.00
  -6  -5  -1   21.74    0.91
   6   5  -1   20.53    0.94
   6   5  -1   19.80    0.94
   6  -5  -1   19.63    0.97
   6   5   1   19.40    0.84
  -6   5  -1   20.20    1.02
  -6  -5   1   19.63    0.91
  -6   5  -1   19.59    0.97
   6  -5  -1   20.25    0.98
   6   5   1   20.15    0.90
   6  -5  -1   20.90    0.90
  -6  -5   1   20.64    1.02
   6  -5  -1   19.85    0.96
   6   5   1   19.42    0.93
  -6  -5   1   19.82    0.90
  -6  -5   1   20.71    0.93
   7   5  -1   33.01    1.40
  -7   5   1   29.44    1.35
  -7  -5  -1   31.79    1.35
   7   5  -1   33.36    1.32
   7  -5   1   28.46    1.34
  -7  -5  -1   32.16    1.50
   7   5  -1   30.99    1.38
  -7  -5  -1   32.26    1.50
  -7  -5  -1   31.18    1.37
   7  -5   1   28.57    1.32
  -7  -5   1   29.70    1.28
   7   5   1   28.70    1.27
   7  -5  -1   30.32    1.33
   7   5   1   29.03    1.22
  -7  -5   1   31.39    1.42
   7   5   1   28.49    1.31
  -7  -5   1   30.47    1.30
   7  -5  -1   29.97    1.42
  -7   5  -1   32.38    1.47
   7  -5  -1   30.06    1.41
   7  -5  -1   30.44    1.40
  -7  -5   1   28.95    1.29
  -8   5   1    4.91    0.51
   8   5  -1    5.05    0.56
   8  -5   1    4.34    0.52
  -8  -5  -1    4.42    0.41
   8   5  -1    4.30    0.49
   8  -5   1    4.35    0.45
  -8  -5  -1    4.64    0.59
   8   5   1    4.04    0.51
   8   5   1    4.85    0.41
  -8  -5   1    4.30    0.43
  -8   5  -1    4.05    0.54
  -8  -5   1    4.09    0.48
  -8  -5   1    4.11    0.56
   8  -5  -1    4.06    0.46
   8   5   1    4.57    0.50
   8  -5  -1    4.25    0.52
  -9   5   1   11.92    0.82
  -9  -5  -1   13.09    0.74
   9   5  -1   12.89    0.81
   9  -5   1   13.25    0.79
  -9  -5  -1   12.26    0.92
   9  -5   1   12.55    0.85
  -9  -5   1   12.02    0.74
  -9   5  -1   12.40    0.87
   9  -5  -1   13.32    0.86
   9   5   1   12.85    0.93
  -9  -5   1   12.84    0.93
   9  -5  -1   11.33    0.77
   9   5   1   13.55    0.84
  10   5  -1   20.67    1.12
  10  -5   1   21.90    1.19
 -10  -5  -1   19.39    1.01
  10  -5   1   19.76    1.09
 -10   5   1   19.32    1.15
 -10  -5  -1   19.02    1.21
 -10  -5   1   20.25    1.06
 -10   5  -1   19.45    1.17
  10  -5  -1   20.23    1.13
 -10  -5   1   20.79    1.25
  10   5   1   23.01    1.18
  10  -5  -1   18.45    1.06
  11   5  -1   13.35    0.91
  11  -5   1   10.14    0.90
 -11  -5  -1   10.50    0.97
  11  -5   1    9.56    0.76
 -11   5   1   11.00    0.88
 -11  -5  -1   10.27    0.75
  11  -5  -1    9.82    0.91
 -11  -5   1   11.77    1.02
  11  -5  -1   11.04    0.82
  11   5   1   10.47    0.87
 -11  -5   1   10.06    0.76
 -12  -5  -1    3.07    0.45
 -12   5   1    5.71    0.77
  12  -5   1    3.69    0.59
 -12  -5  -1    2.86    0.60
  12  -5   1    3.90    0.52
  12   5  -1    4.63    0.62
 -12  -5   1    3.71    0.48
 -12   5  -1    3.85    0.59
  12  -5  -1    3.34    0.48
 -12  -5   1    4.63    0.68
  12  -5  -1    2.98    0.55
  12   5   1    4.13    0.60
  13  -5   1   21.43    1.43
 -13  -5  -1   23.31    1.54
  13   5  -1   22.03    1.41
 -13  -5  -1   20.76    1.24
 -13   5   1   18.63    1.55
  13  -5   1   21.52    1.29
 -13  -5   1   21.79    1.26
 -13  -5   1   23.00    1.54
  13  -5  -1   22.53    1.31
  13   5   1   24.19    1.43
  13  -5  -1   20.88    1.41
 -13   5  -1   20.78    1.44
  14  -5   1   -0.16    0.57
  14   5  -1    1.99    0.64
  14  -5   1    1.33    0.50
 -14   5   1    1.34    0.58
 -14  -5  -1    1.32    0.47
 -14  -5  -1    1.33    0.68
  14  -5  -1    1.55    0.51
  14   5   1    1.16    0.61
 -14   5  -1    1.59    0.60
 -14  -5   1    1.07    0.46
 -14  -5   1    1.25    0.62
  14  -5  -1    1.76    0.66
 -15  -5  -1   13.93    1.49
 -15  -5  -1   12.78    1.15
  15   5  -1   14.45    1.38
  15  -5   1   15.86    1.52
 -15   5   1   13.14    1.37
  15  -5   1   15.04    1.23
  15  -5  -1   13.34    1.19
 -15  -5   1   13.78    1.17
  15  -5  -1   12.52    1.40
  15   5   1   15.98    1.45
 -15   5  -1   13.43    1.39
 -15  -5   1   14.38    1.55
  16  -5   1   14.18    1.26
  16  -5   1   11.76    1.61
  16   5  -1   14.43    1.57
 -16   5   1   13.58    1.49
 -16  -5  -1   12.58    1.61
  16  -5  -1   17.02    1.38
  16   5   1   14.30    1.59
 -16   5  -1   15.74    1.62
 -16  -5   1   10.64    1.55
  16  -5  -1   13.76    1.59
 -17   5   1    8.57    1.19
 -17   5  -1    6.02    1.24
   0   6  -1    0.05    0.12
   0   6  -1    0.13    0.10
   0   6   1   -0.02    0.09
   0  -6  -1    0.12    0.08
   0  -6  -1    0.03    0.12
   0  -6   1    0.06    0.09
   0   6   1    0.03    0.13
   0  -6   1   -0.01    0.07
  -1   6   1   21.12    0.86
   1   6  -1   18.83    0.81
   1  -6   1   20.59    0.86
  -1  -6  -1   18.59    0.87
  -1   6   1   20.26    0.91
   1   6  -1   19.75    0.88
  -1  -6  -1   19.46    0.79
  -1  -6   1   20.44    0.81
  -1   6  -1   19.77    0.84
  -1  -6   1   19.82    0.90
   1   6   1   19.16    0.91
   1  -6  -1   19.52    0.81
   1  -6  -1   19.89    0.87
  -1   6  -1   17.81    0.87
  -1  -6   1   19.94    0.85
   1   6   1   20.20    0.83
   2   6  -1   20.22    0.91
  -2   6   1   18.44    0.86
  -2  -6  -1   20.91    0.79
  -2  -6  -1   19.60    0.83
  -2  -6  -1   20.09    0.91
   2  -6   1   19.26    0.83
  -2  -6  -1   19.31    0.89
   2   6  -1   19.83    0.84
  -2  -6   1   18.48    0.77
  -2   6  -1   20.62    0.89
   2   6   1   19.61    0.76
  -2  -6   1   18.23    0.84
  -2  -6   1   18.13    0.82
   2   6   1   18.07    0.87
  -2  -6   1   18.93    0.85
   2  -6  -1   19.46    0.86
  -3  -6  -1   53.72    2.22
   3   6  -1   56.09    2.15
  -3  -6  -1   51.58    2.14
  -3  -6  -1   55.57    2.12
  -3  -6  -1   52.64    2.21
   3   6  -1   57.37    2.11
   3  -6   1   54.68    2.15
  -3   6   1   58.72    2.11
   3  -6   1   54.42    2.12
   3  -6   1   54.24    2.20
   3   6  -1   54.66    2.22
  -3   6   1   53.88    2.17
   3   6   1   53.00    2.19
   3  -6  -1   55.66    2.19
   3  -6  -1   58.17    2.17
  -3  -6   1   52.97    2.17
   3  -6  -1   56.45    2.22
  -3   6  -1   56.66    2.22
   3   6   1   54.25    2.07
  -3   6  -1   57.73    2.16
  -3  -6   1   55.27    2.17
  -3  -6   1   51.42    2.14
  -3  -6   1   52.93    2.09
  -4  -6  -1    4.55    0.35
  -4  -6  -1    5.10    0.32
  -4   6   1    4.35    0.38
  -4  -6  -1    5.43    0.41
   4  -6   1    4.94    0.38
  -4  -6  -1    5.25    0.43
  -4  -6  -1    5.06    0.35
   4  -6   1    4.73    0.43
   4  -6   1    4.67    0.38
   4   6  -1    4.75    0.41
   4   6  -1    4.82    0.33
  -4   6   1    4.96    0.37
   4  -6  -1    5.31    0.41
  -4  -6   1    5.47    0.42
   4  -6  -1    5.05    0.38
   4   6   1    5.42    0.38
   4   6   1    5.23    0.25
  -4   6  -1    5.48    0.39
   4   6   1    4.68    0.42
  -4  -6   1    4.92    0.39
  -4  -6   1    4.16    0.38
   4  -6  -1    5.05    0.38
  -4  -6   1    4.75    0.33
   4   6   1    4.91    0.30
  -5   6   1   59.76    2.30
   5   6  -1   59.05    2.30
  -5  -6  -1   60.26    2.30
   5  -6   1   60.01    2.32
   5   6  -1   57.78    2.37
   5  -6   1   57.69    2.32
   5  -6   1   56.54    2.35
   5   6  -1   60.23    2.26
   5   6  -1   60.46    2.31
  -5  -6  -1   56.15    2.40
  -5  -6  -1   57.94    2.29
  -5  -6  -1   55.24    2.36
  -5  -6   1   55.81    2.32
   5   6   1   58.97    2.24
  -5   6  -1   58.08    2.34
  -5  -6   1   57.48    2.36
   5  -6  -1   62.12    2.36
   5  -6  -1   57.04    2.35
   5   6   1   57.48    2.26
   5  -6  -1   60.68    2.29
   5   6   1   55.96    2.19
  -5  -6   1   56.06    2.25
   5   6   1   54.32    2.30
  -5  -6   1   58.35    2.31
   5  -6  -1   57.62    2.36
  -5  -6   1   59.19    2.27
   6  -6   1   17.73    0.84
  -6  -6  -1   15.94    0.93
   6   6  -1   17.10    0.83
  -6  -6  -1   17.90    0.81
   6  -6   1   17.49    0.89
   6  -6   1   18.73    0.92
  -6   6   1   17.33    0.90
  -6  -6  -1   16.82    0.82
   6  -6   1   17.47    0.94
   6   6  -1   17.87    0.77
   6   6  -1   17.61    0.84
  -6   6  -1   18.09    0.94
  -6  -6   1   17.89    0.85
  -6  -6   1   18.84    0.85
   6  -6  -1   17.09    0.88
   6  -6  -1   17.60    0.80
   6  -6  -1   16.94    0.86
  -6  -6   1   18.17    0.96
  -6  -6   1   18.49    0.89
   6  -6  -1   17.38    0.90
   6   6   1   17.70    0.77
   6   6   1   17.85    0.82
  -6   6  -1   16.29    0.88
   6   6   1   18.22    0.88
  -7  -6  -1   55.54    2.42
   7   6  -1   57.25    2.21
   7  -6   1   52.23    2.25
   7   6  -1   56.97    2.30
   7  -6   1   52.26    2.23
   7   6  -1   55.91    2.28
  -7   6   1   54.81    2.27
  -7  -6  -1   56.49    2.28
  -7  -6  -1   59.02    2.27
   7  -6  -1   56.94    2.34
   7  -6  -1   55.77    2.33
  -7  -6   1   53.03    2.31
  -7  -6   1   52.19    2.19
  -7  -6   1   54.40    2.19
   7  -6  -1   54.41    2.34
   7   6   1   56.44    2.22
   7   6   1   54.24    2.11
  -7  -6   1   55.15    2.30
   7  -6  -1   55.24    2.26
  -7   6  -1   56.23    2.40
   7   6   1   53.91    2.16
  -8  -6  -1    9.49    0.79
  -8  -6  -1    8.76    0.78
  -8   6   1   10.37    0.72
   8   6  -1   10.54    0.63
   8  -6   1   10.28    0.74
   8  -6   1   11.07    0.69
  -8  -6  -1   10.86    0.62
   8   6  -1    9.73    0.67
   8   6   1    9.66    0.65
   8  -6  -1   10.85    0.69
  -8  -6   1   11.04    0.81
   8   6   1    9.13    0.55
   8  -6  -1    9.74    0.72
   8   6   1    9.62    0.69
  -8  -6   1    9.28    0.62
  -8   6  -1    9.57    0.76
  -9   6   1   36.87    1.68
  -9  -6  -1   36.79    1.79
   9  -6   1   34.99    1.62
  -9  -6  -1   35.43    1.60
   9   6  -1   35.28    1.65
   9  -6   1   36.64    1.68
  -9   6  -1   36.38    1.75
   9  -6  -1   36.65    1.67
   9  -6  -1   38.35    1.72
   9   6   1   36.00    1.63
   9   6   1   34.17    1.66
  -9  -6   1   35.30    1.75
  -9  -6   1   34.61    1.57
 -10  -6  -1   15.51    1.12
  10  -6   1   14.79    0.94
 -10  -6  -1   15.24    0.89
 -10   6   1   16.31    1.02
  10   6  -1   16.89    1.01
  10  -6   1   14.68    1.01
  10   6   1   15.11    0.99
 -10   6  -1   15.27    1.04
  10  -6  -1   17.00    0.97
  10  -6  -1   15.31    1.02
 -10  -6   1   17.59    0.92
 -10  -6   1   15.20    1.09
 -11  -6  -1   11.01    1.40
  11   6  -1   13.48    0.97
 -11  -6  -1   13.94    0.88
  11  -6   1   14.64    1.07
  11  -6   1   13.47    1.28
 -11   6   1   14.52    1.03
  11  -6  -1   11.52    1.23
  11   6   1   15.95    1.03
 -11  -6   1   14.46    1.15
 -11   6  -1   14.29    1.03
  11  -6  -1   14.47    1.03
 -12   6   1    8.95    0.93
 -12  -6  -1   10.60    0.80
 -12  -6  -1    9.31    1.03
  12   6  -1    9.08    0.96
  12  -6   1    8.40    0.81
  12  -6   1    7.70    0.94
 -12   6  -1    8.12    0.95
  12  -6  -1    7.81    0.95
  12  -6  -1    8.79    0.83
 -12  -6   1    8.93    0.80
  12   6   1   10.52    0.97
 -12  -6   1    8.54    1.06
 -13  -6  -1   30.14    1.87
 -13   6   1   26.16    1.89
  13   6  -1   29.75    1.73
  13  -6   1   30.65    1.63
 -13  -6  -1   30.63    1.58
  13  -6   1   30.25    1.75
  13  -6  -1   31.93    1.66
 -13  -6   1   31.92    1.60
 -13  -6   1   31.14    1.86
 -13   6  -1   31.54    1.79
  13  -6  -1   31.15    1.77
  13   6   1   31.34    1.75
 -14  -6  -1   12.03    1.38
  14  -6   1   12.52    1.30
  14   6  -1   11.88    1.26
 -14   6   1   11.43    1.22
 -14  -6  -1   12.45    1.07
  14  -6   1   12.39    1.08
  14   6   1   12.08    1.25
  14  -6  -1   14.53    1.14
 -14  -6   1   12.50    1.37
 -14  -6   1   11.24    1.04
  14  -6  -1   14.46    1.30
 -14   6  -1   13.61    1.30
 -15   6   1    2.06    0.73
  15  -6   1    3.24    0.83
  15  -6   1    2.81    0.63
 -15  -6  -1    1.93    0.58
 -15  -6  -1    2.33    0.85
  15   6  -1    3.29    0.81
 -15   6  -1    2.72    0.78
  15   6   1    2.58    0.75
  15  -6  -1    2.99    0.80
 -15  -6   1    1.79    0.83
  15  -6  -1    3.13    0.64
 -15  -6   1    2.50    0.61
  16   6  -1    0.32    0.81
  16  -6   1    0.78    0.88
 -16   6   1    1.63    0.84
 -16  -6  -1    1.68    0.98
  16  -6   1    0.29    0.77
  16   6   1   -0.75    0.80
  16  -6  -1    0.10    0.85
 -16   6  -1    0.74    0.87
 -16  -6   1    0.95    0.89
 -17   6   1    2.83    1.03
   0   7   1    9.85    0.48
   0   7  -1    8.32    0.43
   0  -7  -1    7.21    0.38
   0   7   1    9.70    0.57
   0  -7   1    9.38    0.43
   0  -7  -1    7.43    0.47
   0   7  -1    6.61    0.47
  -1  -7  -1   79.13    3.04
  -1   7   1   71.64    2.92
   1   7  -1   80.13    3.14
   1   7  -1   80.65    3.07
  -1  -7  -1   79.49    3.13
   1  -7   1   73.15    2.85
  -1   7   1   76.70    2.86
  -1  -7  -1   77.76    3.10
   1  -7  -1   79.15    3.06
   1   7   1   70.50    2.92
   1   7   1   75.35    2.82
  -1  -7   1   75.41    2.80
   1  -7  -1   83.16    3.14
  -1  -7   1   75.05    2.92
  -1   7  -1   81.42    3.10
  -1   7  -1   79.35    3.14
  -1  -7   1   73.88    2.85
  -2  -7  -1    5.69    0.39
   2  -7   1    5.48    0.37
   2   7  -1    5.20    0.33
  -2   7   1    6.42    0.44
  -2  -7  -1    4.75    0.40
   2   7  -1    4.77    0.41
  -2  -7  -1    5.24    0.33
  -2  -7  -1    5.55    0.27
  -2   7  -1    5.04    0.41
  -2  -7   1    5.82    0.32
  -2  -7   1    5.51    0.42
  -2  -7   1    4.94    0.39
   2   7   1    5.81    0.45
   2   7   1    5.76    0.32
  -2  -7   1    5.55    0.39
   2  -7  -1    4.83    0.34
  -2   7  -1    5.14    0.40
   3  -7   1   77.41    3.01
  -3  -7  -1   71.23    2.97
  -3   7   1   79.97    2.96
   3  -7   1   80.38    2.99
  -3  -7  -1   72.01    2.89
   3  -7   1   80.16    3.09
  -3   7   1   77.13    3.05
   3   7  -1   75.07    2.99
   3   7  -1   77.55    2.89
  -3  -7  -1   74.97    2.86
  -3  -7  -1   74.23    2.97
   3   7  -1   71.31    2.86
  -3   7  -1   76.86    2.97
   3  -7  -1   81.43    2.90
   3   7   1   79.93    2.93
  -3  -7   1   74.41    2.96
  -3  -7   1   75.38    3.04
   3   7   1   76.75    3.07
  -3  -7   1   77.37    3.05
   3  -7  -1   79.79    2.99
  -3  -7   1   72.23    3.01
  -3   7  -1   72.48    2.98
   3  -7  -1   75.15    2.93
  -3   7  -1   77.04    2.89
   4  -7   1  106.57    4.04
   4  -7   1  104.09    3.97
  -4  -7  -1   97.36    4.04
   4   7  -1  102.82    4.05
  -4  -7  -1   97.61    4.05
   4   7  -1  107.22    3.91
  -4   7   1  110.80    3.94
  -4   7   1  103.63    4.00
   4  -7   1  103.16    3.97
   4   7  -1  106.90    3.96
  -4  -7  -1  102.23    3.96
  -4  -7  -1  102.96    3.95
  -4  -7   1   99.90    4.01
   4   7   1  102.76    4.02
  -4  -7   1   91.66    3.97
   4  -7  -1  109.83    4.00
   4  -7  -1  103.62    4.01
  -4  -7   1  100.25    3.99
  -4  -7   1  102.12    3.91
  -4   7  -1  107.46    3.98
   4  -7  -1  106.29    4.05
   4   7   1  105.86    3.88
   5   7  -1   54.34    2.10
   5   7  -1   54.58    2.05
   5  -7   1   48.78    2.13
  -5   7   1   51.84    2.10
   5  -7   1   51.09    2.07
   5   7  -1   56.26    2.12
  -5   7   1   51.95    2.06
   5  -7   1   50.14    2.08
  -5  -7  -1   49.57    2.21
   5   7  -1   51.73    2.19
  -5  -7  -1   53.68    2.10
   5   7   1   52.28    1.99
   5   7   1   51.66    1.94
  -5   7  -1   52.64    2.15
  -5  -7   1   50.86    2.01
   5   7   1   51.85    2.02
  -5  -7   1   48.44    2.08
   5  -7  -1   52.90    2.19
  -5  -7   1   48.64    2.09
   5  -7  -1   49.19    2.15
  -5  -7   1   52.07    2.03
   5  -7  -1   55.99    2.16
  -6  -7  -1   17.58    0.93
  -6  -7  -1   15.89    0.75
   6  -7   1   14.09    0.80
  -6  -7  -1   15.54    0.75
  -6   7   1   13.86    0.78
   6   7  -1   14.85    0.77
   6   7  -1   14.43    0.75
   6   7  -1   14.52    0.68
  -6   7   1   14.34    0.80
   6  -7   1   14.33    0.79
   6  -7  -1   15.35    0.83
   6   7   1   17.18    0.79
   6  -7  -1   15.29    0.81
  -6  -7   1   13.43    0.85
  -6  -7   1   14.21    0.73
  -6  -7   1   14.31    0.80
  -6   7  -1   14.16    0.82
   6   7   1   15.83    0.70
   6  -7  -1   13.77    0.85
   6  -7  -1   15.05    0.74
  -6  -7   1   13.60    0.75
   6   7   1   14.68    0.63
  -7  -7  -1   16.68    0.82
   7   7  -1   17.14    0.86
   7   7  -1   15.44    0.75
   7   7  -1   15.73    0.84
  -7  -7  -1   16.59    0.84
  -7  -7  -1   18.38    1.03
   7  -7   1   15.62    0.87
   7  -7   1   15.14    0.89
  -7  -7   1   15.33    0.86
   7   7   1   18.15    0.81
  -7  -7   1   15.89    0.97
  -7  -7   1   14.41    0.81
   7   7   1   16.46    0.73
   7  -7  -1   16.25    0.91
   7   7   1   18.85    0.89
   7  -7  -1   15.27    0.88
   8  -7   1    2.53    0.37
  -8  -7  -1    3.87    0.56
  -8  -7  -1    3.72    0.43
   8  -7   1    2.67    0.39
   8  -7  -1    2.33    0.36
   8  -7  -1    2.46    0.40
  -8  -7   1    3.13    0.43
  -8  -7   1    2.88    0.47
  -8   7  -1    2.35    0.41
  -9  -7  -1   11.70    0.70
   9  -7   1    8.55    0.69
   9  -7   1    9.11    0.78
   9   7  -1   10.91    0.78
  -9  -7  -1   10.57    0.89
  -9   7   1    9.67    0.78
  -9  -7   1    9.82    0.67
   9   7   1   11.56    0.78
   9   7   1    9.50    0.73
   9   7   1    9.50    0.78
   9  -7  -1    9.77    0.82
   9  -7  -1    8.91    0.72
  -9   7  -1   10.06    0.84
  -9  -7   1    9.99    0.86
 -10  -7  -1    6.79    0.60
  10   7  -1    4.89    0.70
  10  -7   1    5.21    0.61
 -10   7   1    3.84    0.53
 -10  -7  -1    6.89    0.88
  10  -7   1    4.71    0.57
  10   7   1    4.68    0.56
  10  -7  -1    6.68    0.66
 -10  -7   1    5.62    0.69
 -10   7  -1    5.91    0.75
  10  -7  -1    5.02    0.70
 -10  -7   1    4.56    0.57
  11   7  -1    2.17    0.45
 -11  -7  -1    1.38    0.52
 -11  -7  -1    1.67    0.45
  11  -7   1    1.17    0.40
 -11   7   1    0.65    0.41
  11  -7   1    1.05    0.44
 -11   7  -1    1.43    0.48
  11   7   1    1.48    0.45
 -11  -7   1    0.80    0.50
 -11  -7   1    1.22    0.37
  11  -7  -1    1.60    0.46
  11  -7  -1    1.66    0.42
  12  -7   1   18.29    1.25
  12   7  -1   15.53    1.17
  12  -7   1   16.17    1.11
 -12  -7  -1   14.60    1.01
 -12   7   1   17.66    1.22
 -12  -7  -1   14.72    1.32
 -12   7  -1   14.62    1.39
 -12  -7   1   16.33    1.06
  12  -7  -1   15.87    1.08
  12  -7  -1   16.52    1.20
 -12  -7   1   16.59    1.38
  12   7   1   16.71    1.23
  13   7  -1   13.97    1.24
 -13   7   1   13.13    1.19
 -13  -7  -1   14.32    1.38
  13  -7   1   14.98    1.27
 -13  -7  -1   15.31    1.07
  13  -7   1   12.85    1.05
  13   7   1   12.07    1.20
  13  -7  -1   14.22    1.25
 -13  -7   1   13.99    1.05
 -13  -7   1   14.51    1.39
 -13   7  -1   15.99    1.31
  13  -7  -1   14.72    1.13
  14  -7   1    0.10    0.64
  14  -7   1    1.06    0.48
 -14  -7  -1    1.50    0.71
  14   7  -1    0.37    0.64
 -14  -7  -1    1.30    0.49
 -14   7   1    0.19    0.60
 -14  -7   1    1.56    0.52
 -14   7  -1    0.33    0.63
  14  -7  -1    0.40    0.65
 -14  -7   1    0.57    0.68
  14  -7  -1    1.68    0.55
  14   7   1    1.46    0.65
  15  -7   1    5.34    0.76
  15  -7   1    4.63    0.97
 -15   7   1    4.93    0.88
 -15  -7  -1    7.02    1.05
  15   7  -1    5.53    0.88
 -15  -7  -1    5.24    0.76
 -15  -7   1    5.46    1.00
  15   7   1    5.51    0.91
 -15  -7   1    5.17    0.76
  15  -7  -1    5.08    0.91
 -15   7  -1    5.14    0.96
  15  -7  -1    5.02    0.78
 -16   7   1    2.93    0.92
  16   7  -1    3.11    0.96
 -16   7  -1    1.45    0.91
  16   7   1    2.26    0.95
   0  -8  -1    0.00    0.11
   0  -8   1    0.07    0.10
   0  -8   1   -0.02    0.13
   0   8   1    0.13    0.18
   0  -8  -1    0.04    0.19
   0   8  -1    0.11    0.17
   0   8  -1    0.12    0.14
   0   8   1    0.13    0.14
  -1  -8  -1    4.10    0.36
  -1  -8  -1    4.64    0.30
  -1  -8  -1    3.87    0.42
  -1   8   1    4.13    0.42
   1  -8   1    4.84    0.34
   1   8  -1    4.00    0.41
   1   8  -1    4.38    0.34
  -1   8   1    4.46    0.37
   1   8   1    4.56    0.32
   1  -8  -1    4.29    0.32
   1   8   1    3.87    0.42
  -1  -8   1    5.82    0.37
  -1   8  -1    4.27    0.38
  -1  -8   1    5.31    0.29
  -1   8  -1    4.55    0.41
  -1  -8   1    3.55    0.42
  -2  -8  -1   28.49    1.09
   2   8  -1   26.62    1.25
  -2  -8  -1   30.01    1.15
   2   8  -1   26.88    1.15
   2  -8   1   26.46    1.16
  -2   8   1   28.01    1.25
  -2  -8  -1   29.17    1.22
   2  -8  -1   26.87    1.16
  -2   8  -1   25.32    1.24
  -2  -8   1   25.71    1.20
  -2   8  -1   26.92    1.22
  -2  -8   1   27.56    1.32
   2   8   1   28.01    1.26
   2   8   1   28.16    1.12
  -2  -8   1   27.30    1.17
  -3   8   1   63.63    2.58
   3   8  -1   63.63    2.33
   3   8  -1   60.45    2.44
   3  -8   1   62.30    2.62
   3  -8   1   62.12    2.52
  -3  -8  -1   57.39    2.41
  -3  -8  -1   60.12    2.28
  -3  -8  -1   55.39    2.32
   3  -8  -1   63.37    2.44
   3  -8  -1   60.18    2.36
   3   8   1   63.80    2.45
  -3  -8   1   64.67    2.53
  -3  -8   1   65.98    2.47
  -3   8  -1   56.64    2.40
  -3   8  -1   58.19    2.43
   3   8   1   60.99    2.59
  -3  -8   1   66.40    2.58
  -4  -8  -1   20.85    1.02
  -4   8   1   20.97    0.95
  -4  -8  -1   24.52    1.14
   4   8  -1   26.48    0.96
   4  -8   1   20.14    0.98
  -4   8   1   19.45    1.01
   4   8  -1   22.85    1.13
  -4  -8  -1   24.46    1.00
   4   8  -1   27.12    1.03
  -4  -8   1   22.17    1.01
   4   8   1   18.86    1.04
   4  -8  -1   22.07    1.06
   4  -8  -1   22.06    1.05
   4  -8  -1   22.51    1.13
  -4  -8   1   23.63    0.94
   4   8   1   22.02    0.89
  -4   8  -1   23.34    1.13
  -4   8  -1   23.04    1.04
  -5   8   1   15.80    0.87
  -5   8   1   15.68    0.83
   5   8  -1   17.05    0.75
   5   8  -1   17.16    0.67
   5  -8   1   16.26    0.84
   5   8  -1   15.35    0.85
  -5  -8  -1   16.68    0.74
   5  -8   1   15.98    0.85
  -5  -8  -1   15.04    0.77
  -5   8  -1   13.39    0.83
  -5  -8   1   15.97    0.86
   5   8   1   17.79    0.93
  -5   8  -1   14.71    0.80
   5  -8  -1   13.75    0.85
  -5  -8   1   16.55    0.78
  -5  -8   1   17.00    0.91
   5  -8  -1   15.27    0.80
   5  -8  -1   14.09    0.79
  -6   8   1    7.56    0.59
   6  -8   1    7.99    0.61
   6   8  -1   10.67    0.79
   6   8  -1    8.45    0.64
   6  -8   1    6.80    0.56
   6   8  -1    8.57    0.44
  -6  -8  -1    8.76    0.53
   6   8  -1    9.64    0.55
  -6  -8  -1    8.29    0.53
  -6   8   1    7.78    0.64
   6  -8  -1    7.68    0.61
   6  -8  -1    6.44    0.53
  -6   8  -1    7.05    0.64
  -6  -8   1    8.29    0.62
   6  -8  -1    7.58    0.57
  -6  -8   1    8.12    0.56
  -6  -8   1    9.28    0.68
  -6  -8   1    7.66    0.52
   7   8  -1   40.38    1.65
   7   8  -1   39.07    1.62
  -7  -8  -1   39.20    1.63
  -7  -8  -1   36.34    1.61
   7   8  -1   38.35    1.54
  -7   8   1   33.53    1.59
   7  -8   1   35.47    1.61
  -7  -8  -1   38.05    1.81
   7  -8   1   34.86    1.60
   7   8   1   35.14    1.41
   7   8   1   39.14    1.57
  -7  -8   1   37.42    1.71
  -7  -8   1   35.42    1.54
   7  -8  -1   36.71    1.69
   7  -8  -1   37.94    1.69
   7   8   1   35.67    1.48
  -7  -8   1   34.22    1.54
   8  -8   1   76.18    3.14
  -8  -8  -1   78.73    3.03
  -8   8   1   78.70    3.13
  -8  -8  -1   72.95    3.02
   8  -8   1   77.13    3.13
  -8  -8  -1   76.03    3.23
   8   8  -1   75.59    3.05
   8   8  -1   73.66    2.93
   8  -8  -1   76.81    3.11
   8   8   1   74.12    3.00
  -8  -8   1   80.09    3.09
  -8  -8   1   74.44    3.09
   8   8   1   80.83    3.10
  -8  -8   1   73.73    3.24
   8   8   1   75.28    2.94
   8  -8  -1   76.52    3.11
  -9  -8  -1   14.84    1.11
   9  -8   1   16.05    0.97
   9   8  -1   15.06    0.92
  -9  -8  -1   14.46    0.83
   9  -8   1   16.70    1.02
   9  -8  -1   13.15    0.94
   9   8   1   17.74    1.00
   9   8   1   13.84    0.76
   9  -8  -1   13.98    0.91
  -9  -8   1   16.55    0.90
  -9  -8   1   16.49    1.14
 -10  -8  -1    1.70    0.76
  10   8  -1    2.05    0.45
  10  -8   1    1.83    0.45
 -10  -8  -1    1.68    0.37
  10  -8  -1    1.26    0.49
  10   8   1    1.41    0.44
  10  -8  -1    1.20    0.40
 -10  -8   1    1.43    0.35
  11  -8   1    0.54    0.49
  11  -8   1    0.55    0.39
  11   8  -1    1.56    0.46
 -11  -8  -1    0.88    0.36
 -11  -8  -1    0.49    0.55
  11   8   1    1.22    0.44
 -11  -8   1    1.35    0.39
  11  -8  -1    0.66    0.38
 -11  -8   1    1.33    0.53
 -11   8  -1    0.85    0.49
  11  -8  -1    0.96    0.47
  12   8  -1    7.24    0.94
  12  -8   1    4.22    0.68
 -12  -8  -1    5.15    0.74
 -12  -8  -1    5.58    0.84
  12  -8   1    5.35    0.77
 -12   8   1    5.07    0.69
  12   8   1    4.28    0.64
  12  -8  -1    6.93    0.85
 -12   8  -1    5.32    0.74
 -12  -8   1    3.82    0.75
 -12  -8   1    4.90    0.59
  12  -8  -1    5.15    0.71
 -13  -8  -1   32.38    1.67
  13   8  -1   31.62    1.78
  13  -8   1   31.76    1.89
  13  -8   1   33.78    1.76
 -13   8   1   31.41    1.85
 -13  -8  -1   30.75    1.99
  13   8   1   32.75    1.84
 -13   8  -1   30.52    1.87
  13  -8  -1   31.82    1.85
  13  -8  -1   32.35    1.75
 -13  -8   1   35.16    2.10
 -13  -8   1   32.05    1.72
  14   8  -1   10.45    1.26
 -14  -8  -1   10.60    1.10
  14  -8   1    8.61    1.07
 -14  -8  -1    9.35    1.19
  14  -8   1    7.54    1.02
 -14   8   1   10.47    1.26
  14   8   1   11.08    1.31
  14  -8  -1   10.22    1.09
 -14   8  -1    9.02    1.34
 -14  -8   1    8.44    1.06
 -14  -8   1    9.14    1.14
  14  -8  -1    9.37    1.31
 -15  -8  -1    4.72    1.04
  15  -8   1    4.25    0.78
  15   8  -1    4.57    0.91
 -15   8   1    4.01    0.90
  15  -8   1    5.01    1.03
 -15  -8  -1    5.20    0.82
 -15   8  -1    6.81    0.99
  15  -8  -1    5.53    0.83
 -15  -8   1    5.70    1.08
  15   8   1    5.10    0.95
 -15  -8   1    5.01    1.04
  15  -8  -1    5.61    0.99
  16   8  -1    1.85    0.94
 -16   8   1    0.63    0.95
 -16   8  -1   -0.12    0.91
  16   8   1    1.23    0.95
   0   9   1   11.61    0.64
   0   9  -1    7.03    0.57
   0  -9  -1    8.47    0.46
   0   9   1   13.34    0.75
   0   9  -1    8.56    0.53
   0  -9   1   12.99    0.64
   1  -9   1    3.71    0.34
   1   9  -1    2.64    0.37
  -1  -9  -1    2.65    0.33
  -1  -9  -1    2.68    0.21
   1   9  -1    3.15    0.34
  -1   9   1    3.71    0.38
  -1  -9  -1    2.84    0.30
  -1   9   1    3.48    0.43
   1  -9  -1    2.88    0.29
  -1  -9   1    4.18    0.34
   1   9   1    4.13    0.46
  -1  -9   1    3.71    0.35
  -1   9  -1    3.02    0.39
   1   9   1    3.99    0.34
  -1   9  -1    2.42    0.33
   2   9  -1    0.18    0.17
  -2   9   1    0.34    0.20
   2   9  -1    0.51    0.23
   2  -9   1    0.32    0.16
  -2   9  -1    0.20    0.23
  -2  -9   1    0.55    0.15
  -2  -9   1    0.61    0.20
   2   9   1    0.70    0.16
  -2  -9   1    0.69    0.20
   2  -9  -1    0.35    0.16
   2   9   1    0.28    0.22
  -2   9  -1    0.39    0.22
  -3   9   1    2.03    0.33
   3  -9   1    2.64    0.33
  -3  -9  -1    2.13    0.26
  -3  -9  -1    2.64    0.34
  -3   9  -1    2.72    0.41
   3   9   1    2.61    0.28
   3  -9  -1    2.28    0.32
   3  -9  -1    2.02    0.35
   3   9   1    2.51    0.34
   4  -9   1   53.99    2.14
   4   9  -1   53.07    2.26
   4   9  -1   53.60    2.12
  -4   9   1   52.30    2.21
  -4  -9  -1   51.47    2.25
  -4  -9  -1   56.51    2.10
  -4  -9  -1   51.89    2.13
   4  -9  -1   53.80    2.16
   4  -9  -1   52.02    2.17
  -4  -9   1   51.38    2.20
  -4   9  -1   53.73    2.13
  -4  -9   1   53.87    2.08
  -4  -9   1   48.50    2.13
   4  -9  -1   56.78    2.40
   4   9   1   51.70    2.23
   4   9   1   54.12    2.04
  -4   9  -1   51.95    2.25
  -5   9   1   21.63    1.10
  -5  -9  -1   18.60    0.86
  -5  -9  -1   16.80    1.10
  -5  -9  -1   18.36    1.02
   5   9  -1   19.02    0.86
   5   9  -1   17.61    1.00
  -5   9   1   22.69    1.04
   5  -9   1   21.85    1.06
   5  -9   1   20.83    1.04
   5  -9  -1   18.89    0.93
  -5  -9   1   22.36    1.00
   5   9   1   21.11    1.14
  -5   9  -1   18.59    0.93
   5  -9  -1   19.49    0.93
   5   9   1   22.28    0.93
  -5   9  -1   17.16    0.98
  -5  -9   1   21.42    1.12
  -5  -9   1   21.56    1.07
   6   9  -1    5.12    0.57
  -6  -9  -1    4.71    0.43
   6   9  -1    5.09    0.46
  -6   9   1    5.45    0.64
   6   9  -1    5.26    0.34
  -6   9   1    6.67    0.59
   6  -9   1    6.41    0.55
   6  -9   1    7.08    0.62
  -6  -9  -1    4.94    0.62
   6  -9  -1    4.65    0.50
  -6  -9   1    7.15    0.62
   6  -9  -1    4.87    0.54
  -6   9  -1    4.68    0.62
   6   9   1    6.38    0.43
  -6  -9   1    7.90    0.52
  -6  -9   1    6.40    0.65
   6  -9  -1    5.46    0.50
  -6   9  -1    4.62    0.56
   7  -9   1   10.41    0.77
  -7  -9  -1    9.32    0.62
  -7  -9  -1    9.39    0.81
   7   9  -1    9.89    0.51
  -7   9   1   10.04    0.74
   7   9  -1    8.61    0.70
   7  -9   1    9.78    0.69
   7   9   1    9.81    0.58
  -7  -9   1    9.80    0.81
   7   9   1    9.97    0.68
   7  -9  -1    9.20    0.72
  -7  -9   1    8.98    0.71
   7  -9  -1    9.10    0.68
  -7  -9   1   10.46    0.66
   8   9  -1    7.14    0.47
   8   9  -1    8.70    0.67
  -8  -9  -1    7.76    0.59
  -8  -9  -1    4.68    0.69
  -8  -9  -1    7.85    0.85
   8  -9   1    7.10    0.74
   8  -9   1    7.68    0.62
  -8   9   1    5.77    0.65
  -8  -9   1    6.42    0.58
   8  -9  -1    5.67    0.70
   8   9   1    6.46    0.40
   8  -9  -1    5.60    0.62
  -8  -9   1    8.31    0.84
   8   9   1    5.16    0.51
  -8  -9   1    5.04    0.55
  -9  -9  -1   -0.46    0.41
   9  -9   1    0.46    0.32
  -9   9   1   -0.04    0.32
   9  -9   1    0.41    0.39
   9   9  -1    0.57    0.36
  -9  -9  -1   -0.05    0.26
  -9  -9   1   -0.14    0.26
   9   9   1    0.10    0.35
  -9  -9   1    0.37    0.42
   9  -9  -1   -0.37    0.34
   9  -9  -1    0.12    0.30
 -10  -9  -1    4.94    0.73
 -10  -9  -1    5.20    0.63
  10  -9   1    5.75    0.70
  10   9  -1    4.56    0.56
  10  -9   1    6.71    0.84
 -10   9   1    4.28    0.55
  10  -9  -1    4.77    0.68
 -10  -9   1    4.57    0.69
  10  -9  -1    5.39    0.80
  10   9   1    5.45    0.77
  11   9  -1    0.75    0.45
 -11   9   1   -0.25    0.39
 -11  -9  -1    0.51    0.37
 -11  -9  -1    0.98    0.57
  11  -9   1    0.23    0.38
  11  -9  -1    1.01    0.42
 -11  -9   1   -0.36    0.49
  11   9   1    0.28    0.47
 -11  -9   1    0.43    0.36
  12  -9   1   20.39    1.49
  12  -9   1   21.65    1.34
 -12  -9  -1   21.52    1.63
  12   9  -1   21.61    1.39
 -12   9   1   21.64    1.32
 -12  -9  -1   21.49    1.29
 -12  -9   1   20.86    1.61
  12   9   1   20.72    1.40
 -12  -9   1   20.02    1.27
  12  -9  -1   21.90    1.47
  12  -9  -1   21.86    1.36
 -13   9   1    2.10    0.59
 -13  -9  -1    1.02    0.76
  13  -9   1    3.14    0.78
  13  -9   1    2.15    0.57
 -13  -9  -1    3.39    0.62
  13   9  -1    2.07    0.68
 -13  -9   1    0.82    0.51
 -13  -9   1    2.04    0.78
  13  -9  -1    2.05    0.70
  13   9   1    2.65    0.70
  13  -9  -1    3.22    0.61
 -14  -9  -1    2.14    0.61
 -14   9   1    1.69    0.77
  14   9  -1    2.09    0.77
  14  -9   1    2.39    0.66
 -14  -9  -1    3.50    0.90
  14  -9   1    1.15    0.87
 -14  -9   1    1.06    0.86
 -14  -9   1    3.21    0.65
  14   9   1    3.27    0.79
  14  -9  -1    2.01    0.66
  14  -9  -1    3.93    0.84
  15  -9   1    3.14    1.00
  15   9  -1    1.98    0.85
  15   9   1    1.03    0.96
  15  -9  -1    2.79    0.96
   0 -10  -1    0.47    0.12
   0 -10  -1    0.31    0.16
   0  10  -1    0.26    0.23
   0 -10   1    0.64    0.18
   0 -10   1    0.51    0.15
   0  10   1   -0.01    0.21
   0  10   1   -0.23    0.19
   0  10  -1    0.27    0.23
   1 -10   1    8.71    0.45
  -1 -10  -1    8.90    0.43
  -1  10   1    6.91    0.61
   1 -10   1    8.18    0.51
  -1  10   1    7.43    0.55
   1  10  -1    8.49    0.56
  -1 -10  -1    8.93    0.51
   1  10  -1    9.42    0.67
  -1 -10  -1    8.99    0.57
  -1  10  -1    8.38    0.65
   1  10   1    8.83    0.51
  -1  10  -1    8.31    0.61
  -1 -10   1    8.48    0.45
   1 -10  -1    9.38    0.51
  -1 -10   1    8.79    0.53
   1  10   1    6.54    0.61
   2  10  -1   64.18    2.57
  -2 -10  -1   66.44    2.49
  -2  10   1   63.08    2.63
   2  10  -1   65.82    2.71
  -2 -10  -1   65.94    2.65
  -2 -10  -1   63.85    2.56
   2 -10   1   63.62    2.52
   2 -10  -1   65.49    2.57
   2  10   1   61.55    2.64
   2  10   1   67.05    2.48
  -2 -10   1   61.22    2.52
  -2  10  -1   63.56    2.69
  -2 -10   1   61.90    2.57
  -2 -10   1   64.08    2.45
   3  10  -1   10.23    0.74
  -3 -10  -1   10.42    0.53
   3  10  -1   10.04    0.60
   3 -10   1   11.76    0.67
  -3 -10  -1   11.01    0.71
  -3  10   1   11.27    0.77
   3 -10  -1   10.42    0.61
  -3  10  -1    9.49    0.71
  -3 -10   1   12.29    0.75
  -3 -10   1   12.01    0.71
  -3 -10   1   12.55    0.62
   3  10   1   12.61    0.81
   3  10   1   12.21    0.61
  -4 -10  -1   20.33    1.07
   4  10  -1   21.20    0.93
   4  10  -1   20.99    1.10
  -4 -10  -1   17.29    1.11
   4 -10   1   20.02    1.00
  -4  10   1   19.96    1.09
  -4 -10  -1   21.15    0.90
  -4  10  -1   18.27    1.06
   4  10   1   20.69    0.91
   4 -10  -1   19.67    0.97
  -4 -10   1   22.94    1.12
   4  10   1   19.71    1.12
  -4 -10   1   20.51    1.04
  -4 -10   1   21.52    0.95
  -5 -10  -1    3.21    0.38
   5 -10   1    3.55    0.44
   5  10  -1    2.97    0.43
   5 -10   1    2.96    0.38
   5  10  -1    3.59    0.41
  -5 -10  -1    3.11    0.37
  -5 -10  -1    2.96    0.44
  -5  10   1    3.03    0.41
   5  10   1    3.11    0.35
  -5 -10   1    3.43    0.40
  -5  10  -1    2.90    0.40
   5 -10  -1    4.16    0.48
   5 -10  -1    4.06    0.45
  -5 -10   1    3.34    0.44
  -5  10  -1    3.08    0.37
  -5 -10   1    3.68    0.51
   5  10   1    4.35    0.56
  -6 -10  -1    9.65    0.76
   6  10  -1    8.30    0.72
  -6  10   1    7.98    0.68
  -6  10   1    6.85    0.71
   6  10  -1    7.73    0.57
   6 -10   1    6.82    0.66
  -6 -10  -1    8.08    0.57
   6 -10   1    8.87    0.62
  -6  10  -1    7.72    0.70
  -6 -10   1    7.43    0.67
   6 -10  -1    7.89    0.62
  -6  10  -1    7.33    0.72
   6  10   1    7.81    0.48
   6 -10  -1    7.79    0.66
  -6 -10   1    8.58    0.58
  -6 -10   1    7.01    0.68
  -7 -10  -1    5.93    0.76
  -7  10   1    5.63    0.65
   7 -10   1    5.61    0.57
   7 -10   1    4.49    0.53
  -7 -10  -1    5.41    0.53
  -7 -10   1    5.81    0.55
  -7 -10   1    5.85    0.75
  -7  10  -1    4.53    0.61
   7 -10  -1    4.54    0.54
   7  10   1    5.43    0.46
   7 -10  -1    4.37    0.63
  -8  10   1   98.17    4.00
  -8 -10  -1   88.94    3.88
   8 -10   1   98.03    4.00
   8  10  -1   95.69    3.65
   8 -10   1   95.65    3.97
  -8 -10  -1   94.85    3.66
  -8  10  -1   89.53    3.76
  -8 -10   1   95.97    4.15
  -8 -10   1  101.93    3.92
   8 -10  -1   93.64    3.74
   8  10   1  103.42    3.91
   8 -10  -1   89.78    3.72
   9 -10   1    3.95    0.58
  -9 -10  -1    4.49    0.70
   9 -10   1    3.83    0.51
   9  10  -1    5.18    0.70
  -9  10   1    4.69    0.69
  -9 -10  -1    6.10    0.64
  -9 -10   1    4.04    0.48
   9  10   1    4.43    0.54
  -9  10  -1    5.13    0.73
  -9 -10   1    4.20    0.66
   9 -10  -1    5.45    0.81
   9 -10  -1    5.21    0.77
  10 -10   1    1.46    0.55
 -10  10   1    1.06    0.45
  10  10  -1    0.55    0.45
 -10 -10  -1    1.93    0.50
  10 -10   1    1.52    0.42
 -10 -10  -1    1.37    0.59
 -10 -10   1    1.01    0.58
 -10 -10   1    1.61    0.41
  10 -10  -1    1.71    0.43
  10  10   1    0.76    0.46
  10 -10  -1    2.40    0.53
  11  10  -1    2.18    0.55
 -11 -10  -1    2.74    0.50
 -11 -10  -1    2.89    0.74
  11 -10   1    3.08    0.53
  11 -10   1    2.48    0.64
 -11  10   1    2.23    0.72
 -11 -10   1    2.50    0.49
  11 -10  -1    2.66    0.61
 -11 -10   1    1.83    0.67
  11  10   1    2.81    0.59
  11 -10  -1    2.66    0.53
 -12 -10  -1    5.49    0.95
  12 -10   1    4.84    0.82
 -12 -10  -1    6.23    0.70
  12 -10   1    4.06    0.65
  12  10  -1    8.69    1.09
 -12  10   1    4.57    0.67
 -12 -10   1    4.07    0.85
 -12 -10   1    4.62    0.64
  12 -10  -1    5.10    0.79
  12  10   1    5.55    0.74
  12 -10  -1    6.67    0.94
 -13 -10  -1    5.07    0.99
  13 -10   1    6.22    0.79
  13  10  -1    4.28    0.91
 -13 -10  -1    7.04    0.96
  13 -10   1    4.36    0.90
 -13  10   1    4.83    0.77
  13 -10  -1    6.37    0.79
  13  10   1    4.02    1.17
  13 -10  -1    6.77    0.94
 -13 -10   1    5.43    0.72
 -13 -10   1    4.62    0.93
  14 -10   1    2.82    0.94
  14 -10   1    3.56    0.75
 -14 -10  -1    2.88    0.69
 -14 -10  -1    3.28    1.02
 -14 -10   1    1.53    0.99
 -14  10  -1    3.29    0.81
  14 -10  -1    2.81    0.73
  14 -10  -1    3.10    0.91
 -14 -10   1    3.31    0.71
  15 -10   1    0.49    1.20
  15 -10  -1   -0.42    1.04
   0 -11   1   24.14    0.99
   0 -11  -1   22.20    0.91
   0  11   1   22.97    1.08
   0 -11   1   22.83    1.06
   0 -11  -1   22.15    0.99
   0  11   1   22.59    1.21
   0  11  -1   21.53    1.15
   1  11  -1    5.57    0.56
  -1 -11  -1    7.78    0.50
   1  11  -1    6.56    0.64
  -1 -11  -1    7.58    0.42
  -1 -11  -1    7.14    0.55
   1 -11   1    6.55    0.43
   1 -11   1    6.57    0.48
  -1  11   1    6.75    0.65
  -1 -11   1    6.15    0.42
   1  11   1    7.11    0.52
   1 -11  -1    7.44    0.49
  -1  11  -1    7.35    0.65
  -1 -11   1    6.37    0.51
   1  11   1    6.21    0.64
   2  11  -1   37.18    1.62
   2 -11   1   37.33    1.59
  -2 -11  -1   38.94    1.70
  -2 -11  -1   40.31    1.53
   2  11  -1   37.24    1.76
  -2  11   1   37.79    1.73
  -2 -11  -1   38.82    1.60
  -2 -11   1   35.83    1.61
   2  11   1   36.44    1.74
  -2  11  -1   36.60    1.74
   2  11   1   39.75    1.57
  -2 -11   1   37.89    1.53
  -2 -11   1   37.22    1.67
   2 -11  -1   37.69    1.59
  -3 -11  -1    6.74    0.54
  -3 -11  -1    7.85    0.64
  -3 -11  -1    8.11    0.46
   3  11  -1    7.56    0.69
   3 -11   1    7.21    0.53
   3  11  -1    6.72    0.55
  -3  11   1    6.13    0.64
   3  11   1    5.90    0.48
  -3 -11   1    7.07    0.47
  -3 -11   1    6.69    0.59
   3  11   1    6.77    0.67
  -3 -11   1    7.24    0.61
  -3  11  -1    7.01    0.65
   3 -11  -1    5.63    0.51
  -4 -11  -1   50.81    1.94
  -4  11   1   44.99    2.03
  -4 -11  -1   46.53    1.99
   4 -11   1   47.17    1.93
   4  11  -1   48.10    2.15
   4  11  -1   48.71    1.98
  -4 -11  -1   46.67    2.11
   4  11   1   45.10    2.06
  -4 -11   1   46.00    2.02
  -4 -11   1   45.80    1.86
  -4 -11   1   42.86    1.94
  -4  11  -1   48.63    2.14
   4 -11  -1   47.50    2.01
   4  11   1   46.64    1.83
   5  11  -1   16.57    0.99
   5  11  -1   14.77    0.82
  -5 -11  -1   15.35    0.87
   5 -11   1   17.40    0.93
  -5  11   1   18.07    1.04
  -5 -11  -1   14.68    0.96
  -5 -11  -1   16.36    0.81
  -5 -11   1   17.00    0.97
  -5  11  -1   15.33    0.97
   5  11   1   17.88    0.83
  -5 -11   1   16.36    1.03
   5 -11  -1   16.84    0.88
   5  11   1   15.74    1.03
  -5 -11   1   18.45    0.88
  -6 -11  -1   18.01    1.16
  -6  11   1   16.12    1.03
  -6 -11  -1   19.42    0.94
   6 -11   1   17.37    0.97
   6  11  -1   19.42    1.12
   6 -11   1   19.03    1.02
  -6  11   1   18.08    1.06
   6 -11  -1   17.94    1.01
  -6  11  -1   19.06    1.09
   6 -11  -1   18.48    0.99
  -6 -11   1   17.35    1.03
  -6 -11   1   16.89    1.11
  -6  11  -1   17.01    1.05
   6  11   1   17.28    1.07
   6  11   1   20.01    1.14
  -6 -11   1   18.70    0.95
   7 -11   1   23.76    1.22
  -7 -11  -1   21.28    1.36
   7 -11   1   23.36    1.26
  -7  11   1   23.06    1.27
  -7 -11  -1   23.24    1.13
  -7 -11   1   24.65    1.17
  -7  11  -1   21.92    1.26
   7 -11  -1   23.19    1.22
   7 -11  -1   23.19    1.19
  -7 -11   1   20.96    1.46
   8 -11   1   10.27    0.99
  -8 -11  -1   10.24    0.75
  -8 -11  -1    9.89    1.05
  -8  11   1   11.78    0.93
   8 -11   1   13.13    1.00
  -8  11  -1   10.97    0.92
  -8 -11   1   12.10    0.82
   8 -11  -1   10.03    0.91
  -8 -11   1   10.88    1.08
   8 -11  -1   11.05    0.84
   9  11  -1    8.51    0.80
   9 -11   1    6.86    0.90
  -9  11   1    9.10    0.89
   9 -11   1    8.38    0.79
  -9 -11  -1    9.41    0.78
  -9 -11  -1    6.91    1.06
  -9  11  -1    7.95    0.89
   9 -11  -1    7.96    0.81
   9 -11  -1    8.71    0.90
  -9 -11   1    7.79    1.04
 -10 -11  -1    3.27    0.71
  10 -11   1    3.39    0.53
  10  11  -1    2.32    0.54
 -10 -11  -1    2.49    0.50
  10 -11   1    3.32    0.65
 -10  11   1    2.52    0.62
  10 -11  -1    3.92    0.66
 -10  11  -1    3.73    0.63
 -10 -11   1    3.70    0.52
  10 -11  -1    4.14    0.57
  10  11   1    1.42    0.61
 -10 -11   1    4.40    0.78
 -11  11   1    2.66    0.62
  11 -11   1    1.91    0.70
 -11 -11  -1    1.85    0.52
  11 -11   1    1.75    0.51
 -11 -11  -1    2.68    0.76
  11 -11  -1    1.45    0.64
 -11 -11   1    2.79    0.56
  11 -11  -1    1.87    0.53
 -11  11  -1    1.99    0.61
 -11 -11   1    2.92    0.75
  12 -11   1   37.02    1.87
 -12 -11  -1   36.16    1.81
 -12 -11  -1   31.67    2.22
 -12  11   1   32.29    1.86
  12 -11   1   31.77    2.02
 -12  11  -1   32.37    1.87
  12 -11  -1   32.30    1.99
 -12 -11   1   35.28    2.24
 -12 -11   1   35.60    1.83
  12 -11  -1   36.01    1.86
  13 -11   1    2.41    0.64
 -13 -11  -1    2.10    0.65
 -13  11   1    2.64    0.74
 -13 -11  -1    1.59    0.88
  13 -11   1    2.17    0.88
 -13  11  -1    1.73    0.75
 -13 -11   1    2.10    0.97
  13 -11  -1    2.23    0.66
 -13 -11   1    1.42    0.62
  13 -11  -1    2.30    0.88
  14 -11   1    1.55    1.01
 -14  11  -1    1.01    0.82
  14 -11  -1   -0.95    0.94
   0 -12   1    0.15    0.17
   0 -12   1   -0.08    0.21
   0  12   1   -0.33    0.29
   0  12   1    0.10    0.29
   0 -12  -1    0.70    0.23
   0 -12  -1    0.94    0.18
   1 -12   1    2.63    0.34
  -1 -12  -1    2.76    0.38
  -1 -12  -1    3.27    0.42
   1  12  -1    2.75    0.49
  -1 -12  -1    3.32    0.33
   1 -12   1    2.38    0.27
  -1  12   1    2.43    0.47
   1 -12  -1    3.14    0.39
  -1 -12   1    2.50    0.35
  -1  12  -1    2.59    0.43
   1  12   1    2.69    0.36
   1 -12  -1    3.41    0.35
   1  12   1    2.68    0.45
  -1 -12   1    2.61    0.35
   2  12  -1    0.42    0.31
  -2 -12  -1    0.31    0.26
  -2 -12  -1    0.76    0.20
  -2 -12  -1    0.89    0.31
   2 -12   1    1.71    0.24
  -2  12   1    0.53    0.34
   2 -12   1    1.25    0.27
   2  12   1    1.06    0.38
  -2 -12   1    1.23    0.30
   2  12   1    0.74    0.28
  -2  12  -1    0.10    0.28
  -2 -12   1    0.53    0.28
  -2 -12   1    1.12    0.23
   2 -12  -1    0.73    0.24
   3 -12   1    8.41    0.59
  -3  12   1    7.25    0.72
   3  12  -1    7.42    0.74
  -3 -12  -1    8.48    0.51
  -3 -12  -1    7.50    0.60
  -3 -12  -1    7.30    0.68
   3  12   1    8.62    0.79
  -3 -12   1    7.58    0.65
   3 -12  -1    8.01    0.59
  -3 -12   1    8.34    0.53
   3  12   1    8.65    0.60
  -3 -12   1    6.85    0.66
  -3  12  -1    8.30    0.75
  -4 -12  -1    0.95    0.33
  -4 -12  -1    1.89    0.40
   4 -12   1    1.32    0.31
  -4 -12  -1    1.25    0.26
   4  12  -1    2.06    0.47
  -4  12   1    1.38    0.39
   4 -12  -1    1.44    0.30
  -4  12  -1    1.90    0.41
   4  12   1    1.12    0.39
  -4 -12   1    1.65    0.29
  -4 -12   1    0.75    0.33
   4  12   1    1.42    0.33
  -4 -12   1    1.39    0.36
  -5 -12  -1    8.07    0.70
  -5 -12  -1    7.86    0.79
   5  12  -1    7.70    0.82
  -5  12   1   10.48    0.85
  -5 -12  -1    7.84    0.59
   5 -12   1    8.74    0.67
  -5  12  -1    9.20    0.82
  -5 -12   1    8.30    0.76
   5 -12  -1    8.91    0.65
  -5 -12   1   10.70    0.85
  -5 -12   1   10.29    0.66
   5  12   1   10.58    0.88
   6  12  -1    1.31    0.41
   6 -12   1    1.50    0.35
  -6  12   1    0.90    0.44
  -6 -12  -1    0.60    0.45
  -6 -12  -1    0.79    0.30
   6 -12  -1    1.47    0.34
  -6  12  -1    0.51    0.36
  -6 -12   1    1.23    0.42
   6  12   1    0.66    0.48
   6 -12  -1    0.52    0.37
  -6 -12   1    1.25    0.57
  -6 -12   1    0.68    0.31
  -7 -12  -1   -0.03    0.29
  -7  12   1    0.70    0.42
  -7 -12  -1    0.46    0.45
   7 -12  -1    0.37    0.40
  -7 -12   1    0.40    0.44
   7 -12  -1    0.13    0.31
  -7  12  -1    1.26    0.58
  -8 -12  -1   60.10    2.35
   8 -12   1   56.04    2.49
  -8 -12  -1   53.05    2.63
  -8  12   1   48.08    3.03
   8 -12   1   59.03    2.48
   8 -12  -1   54.56    2.40
  -8 -12   1   60.55    2.43
  -8 -12   1   56.81    2.69
   8 -12  -1   52.84    2.42
  -8  12  -1   53.20    2.49
   9 -12   1    2.48    0.49
   9 -12   1    0.71    0.56
  -9  12   1    1.64    0.52
  -9 -12  -1    1.78    0.64
   9 -12  -1    0.28    0.52
  -9 -12   1    2.39    0.47
  -9 -12   1    2.45    0.66
   9 -12  -1    0.88    0.46
  -9  12  -1    1.17    0.53
  10 -12   1    7.77    0.86
 -10 -12  -1    5.23    0.88
 -10  12   1    6.93    1.00
 -10 -12  -1    8.02    0.88
  10 -12   1    5.07    0.81
 -10 -12   1    6.80    0.90
  10 -12  -1    8.70    1.14
 -10  12  -1    8.29    1.01
  10 -12  -1    7.82    0.87
 -10 -12   1    8.45    0.88
 -11  12   1    5.46    0.80
  11 -12   1    5.68    0.89
  11 -12   1    5.00    0.67
 -11 -12  -1    5.95    0.98
 -11 -12  -1    5.21    0.68
  11 -12  -1    6.01    0.87
 -11  12  -1    4.67    0.75
  11 -12  -1    4.60    0.69
 -11 -12   1    5.89    1.01
 -11 -12   1    6.21    0.72
 -12 -12  -1    6.53    1.10
 -12  12   1    5.15    0.83
  12 -12   1    6.18    0.77
 -12 -12  -1   10.00    1.10
  12 -12   1    5.91    1.03
 -12 -12   1    8.65    1.17
 -12  12  -1    7.25    0.91
  12 -12  -1   10.54    1.13
  12 -12  -1    7.06    1.01
 -12 -12   1    6.20    0.80
 -13 -12  -1    0.28    0.64
  13 -12   1    1.59    1.01
 -13  12   1    1.45    0.79
 -13  12  -1    1.80    0.83
  13 -12  -1    0.25    0.75
  13 -12  -1    1.46    0.97
 -13 -12   1    0.60    0.65
  14 -12   1    2.50    1.17
 -14  12  -1    1.41    0.86
  14 -12  -1    1.39    1.11
   0 -13   1   30.98    1.31
   0  13  -1   25.68    1.41
   0 -13  -1   25.25    1.25
   0  13   1   31.74    1.60
   0 -13  -1   26.52    1.18
   0 -13   1   30.73    1.41
   0 -13  -1   25.21    1.08
  -1 -13  -1    8.45    0.71
   1 -13   1   10.35    0.59
  -1 -13  -1    9.75    0.56
   1 -13   1    9.88    0.69
   1  13  -1    9.42    0.86
  -1  13   1   11.30    0.90
  -1 -13  -1   10.57    0.67
   1  13   1   10.14    0.88
  -1  13  -1   10.48    0.86
   1 -13  -1   10.58    0.65
  -1 -13   1    9.35    0.70
   1 -13  -1   10.84    0.56
  -1 -13   1    9.73    0.74
  -1 -13   1   10.20    0.60
   2  13  -1   10.48    0.91
  -2 -13  -1   11.48    0.81
  -2  13   1   11.93    0.93
  -2 -13  -1    9.57    0.73
   2 -13   1   11.93    0.65
   2 -13   1   11.86    0.73
  -2 -13  -1   11.21    0.62
   2  13   1   10.61    0.94
  -2 -13   1   10.70    0.78
  -2  13  -1   11.91    0.93
  -2 -13   1   11.36    0.66
  -2 -13   1   11.73    0.84
   2 -13  -1   12.90    0.71
  -3  13   1   23.80    1.33
  -3 -13  -1   22.05    1.15
   3 -13   1   24.44    1.16
   3  13  -1   24.32    1.38
  -3 -13  -1   24.79    1.06
  -3 -13  -1   23.00    1.28
  -3  13  -1   22.71    1.35
  -3 -13   1   24.48    1.08
   3 -13  -1   24.96    1.15
  -3 -13   1   20.63    1.18
  -3 -13   1   23.51    1.26
   3  13   1   23.24    1.62
  -4 -13  -1   33.87    1.72
  -4 -13  -1   35.97    1.48
  -4  13   1   31.15    1.66
  -4 -13  -1   33.09    1.56
   4 -13   1   32.10    1.48
  -4 -13   1   30.06    1.53
   4 -13  -1   35.82    1.57
   4  13   1   34.32    1.78
  -4 -13   1   34.12    1.43
  -5 -13  -1    9.09    0.78
  -5 -13  -1    7.84    0.88
   5  13  -1    9.77    0.92
  -5 -13  -1    9.19    0.66
   5 -13   1    9.47    0.73
   5  13   1    8.17    0.90
   5 -13  -1    9.03    0.70
  -5 -13   1    8.34    0.87
  -5 -13   1    9.24    0.82
  -5  13  -1    7.86    0.86
  -5 -13   1    8.17    0.67
   6  13  -1    3.88    0.61
  -6  13   1    3.76    0.58
  -6 -13  -1    3.82    0.62
  -6 -13  -1    4.25    0.46
   6 -13   1    3.30    0.72
  -6 -13   1    3.66    0.58
   6  13   1    3.82    0.61
  -6 -13   1    3.96    0.57
  -6 -13   1    3.35    0.42
  -6  13  -1    3.58    0.62
   6 -13  -1    3.62    0.47
   7 -13   1    8.75    0.81
  -7 -13  -1    9.41    0.76
  -7  13   1    9.23    0.99
   7  13  -1   11.05    1.05
  -7 -13  -1    8.86    1.06
   7 -13  -1    9.24    0.81
  -7 -13   1   10.44    1.09
  -7 -13   1   12.36    0.85
  -7  13  -1   10.84    1.01
  -8 -13  -1    3.43    0.70
  -8  13   1    3.04    0.60
  -8 -13  -1    3.04    0.49
   8 -13   1    2.58    0.48
   8 -13  -1    2.95    0.61
   8 -13  -1    2.92    0.51
  -8 -13   1    2.62    0.55
  -8 -13   1    2.92    0.67
  -8  13  -1    1.94    0.59
  -9 -13  -1   10.72    1.31
   9 -13   1    7.64    0.86
  -9 -13  -1    7.01    0.87
  -9  13   1    7.73    1.05
  -9 -13   1    9.15    0.91
  -9  13  -1    7.35    1.04
  -9 -13   1    8.14    1.25
   9 -13  -1    8.83    0.90
  10 -13   1    5.09    0.68
 -10  13   1    4.39    0.75
 -10 -13  -1    4.66    0.90
 -10 -13  -1    7.10    0.94
 -10  13  -1    4.28    0.80
  10 -13  -1    6.76    0.90
  10 -13  -1    3.23    0.81
 -10 -13   1    5.16    0.67
 -10 -13   1    2.48    0.80
  11 -13   1    1.38    0.87
  11 -13   1    1.41    0.57
 -11 -13  -1    1.94    0.86
 -11  13   1    1.46    0.71
 -11 -13  -1    1.36    0.59
 -11  13  -1    0.91    0.71
 -11 -13   1    1.41    0.89
  11 -13  -1    0.30    0.85
 -11 -13   1    1.38    0.57
  11 -13  -1    0.51    0.53
  12 -13   1   20.09    1.46
  12 -13   1   15.11    1.87
 -12 -13  -1   20.00    1.47
 -12  13   1   20.58    1.67
 -12  13  -1   17.84    1.63
 -12 -13   1   20.95    1.50
  12 -13  -1   19.75    1.45
 -13  13  -1    1.67    0.90
   0  14  -1    0.23    0.40
   0 -14  -1    0.25    0.21
   0 -14  -1    0.19    0.29
   0  14   1   -0.07    0.42
   0 -14   1    0.05    0.24
   0 -14   1    0.32    0.30
   0 -14  -1   -0.14    0.28
   1  14  -1    2.27    0.52
   1 -14   1    2.48    0.38
   1 -14   1    2.88    0.33
  -1 -14  -1    2.50    0.30
  -1 -14  -1    2.55    0.44
  -1  14   1    2.93    0.56
  -1 -14  -1    2.52    0.38
   1 -14  -1    2.45    0.36
   1 -14  -1    3.00    0.39
  -1 -14   1    2.56    0.41
   1  14   1    2.45    0.52
  -1 -14   1    2.47    0.32
  -1  14  -1    2.66    0.54
  -2  14   1    4.86    0.67
  -2 -14  -1    4.96    0.47
  -2 -14  -1    3.06    0.51
   2 -14   1    5.08    0.58
   2  14  -1    4.33    0.62
  -2 -14  -1    4.23    0.48
   2 -14   1    5.15    0.50
  -2 -14   1    4.78    0.54
  -2  14  -1    3.94    0.59
   2 -14  -1    5.58    0.47
   2 -14  -1    6.44    0.57
  -2 -14   1    4.72    0.51
   2  14   1    4.48    0.64
  -2 -14   1    5.29    0.70
   3 -14   1    3.24    0.41
  -3 -14  -1    2.44    0.33
  -3 -14  -1    2.93    0.55
   3 -14   1    2.47    0.35
   3  14  -1    2.45    0.60
  -3 -14  -1    2.88    0.44
  -3  14   1    2.80    0.55
   3  14   1    2.16    0.53
  -3 -14   1    2.68    0.48
   3 -14  -1    2.56    0.38
  -3 -14   1    2.67    0.36
  -3 -14   1    2.18    0.44
  -3  14  -1    2.21    0.53
  -4 -14  -1    3.10    0.39
   4 -14   1    2.54    0.42
   4  14  -1    3.85    0.66
  -4 -14  -1    3.10    0.46
  -4  14   1    4.19    0.62
  -4 -14  -1    2.50    0.51
   4 -14  -1    2.87    0.41
  -4 -14   1    3.13    0.55
  -4  14  -1    2.62    0.59
   4  14   1    2.64    0.63
  -4 -14   1    2.33    0.37
  -4 -14   1    2.39    0.50
  -5 -14  -1    5.64    0.64
  -5 -14  -1    5.01    0.70
   5  14  -1    7.09    0.94
  -5  14   1    6.50    0.92
  -5 -14   1    5.83    0.83
   5 -14  -1    6.87    0.68
  -5 -14   1    5.54    0.73
   5  14   1    6.60    0.92
  -5  14  -1    6.43    0.90
  -5 -14   1    6.30    0.65
   6 -14   1    5.40    0.71
  -6 -14  -1    6.96    0.70
  -6 -14  -1    6.31    0.81
   6  14  -1    5.37    0.76
  -6  14   1    5.46    0.75
   6  14   1    4.54    0.70
  -6 -14   1    6.53    0.91
  -6  14  -1    5.85    0.78
  -6 -14   1    5.84    0.76
   6 -14  -1    6.58    0.71
   7  14  -1    2.35    0.62
  -7 -14  -1    3.47    0.50
   7 -14   1    2.98    0.51
  -7 -14  -1    2.85    0.69
  -7  14   1    1.47    0.57
  -7 -14   1    2.32    0.65
  -7 -14   1    3.34    0.81
  -7  14  -1    2.35    0.59
   7 -14  -1    3.11    0.50
  -8 -14  -1   29.95    1.64
  -8 -14  -1   30.20    1.98
  -8  14   1   33.89    1.88
   8 -14   1   33.43    1.72
  -8 -14   1   36.21    1.70
  -8  14  -1   33.37    1.85
   8 -14  -1   34.88    1.67
  -8 -14   1   32.44    2.02
  -9 -14  -1    2.66    0.83
   9 -14   1    1.72    0.53
  -9  14   1    1.41    0.70
  -9 -14  -1    1.72    0.54
  -9 -14   1    1.15    0.78
  -9 -14   1    1.31    0.54
  -9  14  -1    0.99    0.68
   9 -14  -1    2.18    0.55
 -10  14   1    1.16    0.67
 -10 -14  -1    1.34    0.84
  10 -14   1    1.96    0.58
 -10 -14  -1    0.07    0.56
 -10  14  -1    0.89    0.67
 -10 -14   1    1.94    0.62
  10 -14  -1    2.04    0.59
 -10 -14   1    2.12    0.87
  11 -14   1    8.29    1.09
 -11  14   1    7.36    0.97
 -11 -14  -1    9.19    1.18
 -11 -14  -1    6.32    1.55
 -11  14  -1    5.33    0.92
  11 -14  -1    6.53    0.85
 -11 -14   1    7.10    0.85
 -12 -14  -1   -0.24    0.72
 -12  14   1   -0.07    0.87
 -12  14  -1    0.17    0.86
 -12 -14   1   -0.47    1.11
   0 -15   1   17.38    1.09
   0 -15  -1   14.53    0.90
   0 -15  -1   14.63    1.00
   0  15  -1   16.12    1.19
   0 -15  -1   13.32    0.76
   0 -15   1   17.51    1.03
   0  15   1   17.79    1.27
   0 -15   1   18.02    0.92
  -1  15   1    2.77    0.60
  -1 -15  -1    3.13    0.44
   1 -15   1    4.03    0.52
  -1 -15  -1    2.91    0.35
  -1 -15  -1    2.51    0.50
   1 -15   1    3.69    0.47
   1  15  -1    2.57    0.57
  -1 -15   1    3.75    0.52
   1  15   1    3.64    0.62
   1 -15  -1    2.85    0.33
   1 -15  -1    3.56    0.43
  -1 -15   1    3.34    0.39
   1 -15  -1    3.28    0.53
  -1 -15   1    3.81    0.50
  -1  15  -1    3.36    0.61
   2 -15   1    2.18    0.40
  -2  15   1    1.68    0.59
   2 -15   1    1.31    0.32
  -2 -15  -1    1.01    0.40
  -2 -15  -1    1.02    0.41
  -2 -15  -1    1.22    0.30
   2  15  -1    1.34    0.53
  -2 -15   1    1.17    0.42
   2  15   1    1.43    0.56
  -2 -15   1    1.54    0.33
  -2  15  -1    1.04    0.50
   2 -15  -1    1.60    0.37
   2 -15  -1    1.06    0.29
  -2 -15   1    1.53    0.45
   3 -15   1    3.34    0.47
   3  15  -1    2.12    0.60
  -3  15   1    2.26    0.62
  -3 -15  -1    2.26    0.37
  -3 -15  -1    2.72    0.53
   3 -15   1    3.88    0.41
  -3 -15   1    3.65    0.42
   3  15   1    3.07    0.61
  -3 -15   1    3.59    0.59
   3 -15  -1    2.61    0.36
   3 -15  -1    3.26    0.43
  -3 -15   1    3.54    0.56
  -3  15  -1    2.51    0.59
  -4  15   1    5.32    0.72
  -4 -15  -1    7.85    0.72
  -4 -15  -1    7.90    0.95
   4 -15   1    5.94    0.70
   4  15  -1    8.34    1.04
   4 -15  -1    8.90    0.75
   4  15   1    6.79    1.01
  -4 -15   1    5.30    0.66
  -4 -15   1    5.91    0.65
  -4  15  -1    7.57    1.01
  -4 -15   1    5.26    0.72
   5 -15   1   10.82    0.85
  -5  15   1    7.81    1.07
  -5 -15  -1   11.28    1.09
  -5 -15  -1    9.69    0.81
   5  15  -1   10.06    1.12
  -5 -15   1   11.77    0.85
  -5 -15   1    8.87    1.03
  -5 -15   1    8.98    1.24
  -5  15  -1    9.71    1.12
   5  15   1    8.98    1.10
   5 -15  -1    8.80    0.81
  -6 -15  -1    3.05    0.70
   6  15  -1    1.88    0.66
  -6  15   1    0.26    0.58
  -6 -15  -1    2.26    0.46
   6 -15   1    1.12    0.43
  -6 -15   1    1.09    0.60
  -6 -15   1    0.74    0.43
   6 -15  -1    1.76    0.46
  -6  15  -1    1.42    0.59
   6  15   1    0.16    0.64
  -7  15   1    3.55    0.72
   7 -15   1    2.81    0.54
  -7 -15  -1    3.09    0.76
  -7 -15  -1    4.02    0.75
  -7 -15   1    3.49    0.56
   7 -15  -1    3.70    0.58
  -7 -15   1    3.61    0.75
  -7  15  -1    1.52    0.63
  -8 -15  -1    0.49    0.75
   8 -15   1   -0.03    0.48
  -8  15   1   -0.45    0.59
  -8 -15  -1   -0.14    0.53
  -8 -15   1    1.25    0.53
  -8  15  -1    0.25    0.65
   8 -15  -1    0.32    0.49
  -8 -15   1   -0.58    0.67
  -9 -15  -1    8.63    1.09
   9 -15   1    7.13    1.01
  -9 -15  -1    5.12    1.04
  -9  15   1    6.79    0.92
  -9 -15   1    8.78    1.10
   9 -15  -1    7.97    1.01
  -9  15  -1    5.45    0.91
  -9 -15   1    5.35    1.00
  10 -15   1    2.78    0.69
 -10  15   1    1.22    0.82
 -10 -15  -1    2.11    0.74
 -10  15  -1    2.51    0.84
  10 -15  -1    2.58    0.64
 -10 -15   1    3.84    0.72
 -11 -15  -1    3.67    1.08
 -11  15   1    2.01    0.90
 -11 -15   1    1.64    0.78
 -11  15  -1    1.92    1.00
   0  16   1    0.06    0.52
   0  16  -1   -0.17    0.57
   0 -16   1    0.75    0.41
   0 -16  -1    0.19    0.39
   0 -16   1   -0.16    0.36
   0 -16  -1    0.21    0.42
   0 -16   1    0.23    0.42
   1 -16   1    5.42    0.75
  -1  16   1    6.08    0.86
   1 -16   1    5.27    0.61
   1  16  -1    7.17    1.05
  -1 -16  -1    5.03    0.65
   1 -16  -1    6.57    0.80
  -1  16  -1    5.91    0.78
  -1 -16   1    3.71    0.58
  -1 -16   1    4.76    0.65
  -1 -16   1    5.40    0.71
   1  16   1    7.34    1.04
   1 -16  -1    5.44    0.69
  -2 -16  -1    3.39    0.58
   2 -16   1    6.22    0.78
   2  16  -1    4.20    0.73
  -2  16   1    4.93    0.81
   2 -16   1    4.66    0.59
  -2 -16   1    4.66    0.62
   2 -16  -1    5.34    0.69
  -2 -16   1    5.10    0.69
   2  16   1    5.32    0.83
  -2  16  -1    3.76    0.70
  -2 -16   1    4.16    0.61
   3 -16   1    0.84    0.55
  -3  16   1    2.22    0.63
   3  16  -1    2.34    0.71
   3 -16   1    1.90    0.46
  -3 -16  -1    1.09    0.51
  -3 -16   1    2.15    0.55
   3 -16  -1    1.54    0.43
  -3 -16   1    1.98    0.84
  -3 -16   1    0.48    0.42
  -3  16  -1    1.65    0.62
   3  16   1    1.20    0.59
  -4 -16  -1    0.70    0.54
   4 -16   1    0.76    0.43
   4  16  -1    0.55    0.61
   4 -16   1    2.25    0.65
  -4  16   1    0.78    0.63
  -4 -16   1    1.05    0.44
  -4 -16   1    1.39    0.56
  -4  16  -1    1.40    0.62
   4 -16  -1   -0.04    0.40
   4  16   1    0.98    0.66
  -5 -16  -1   11.23    1.24
   5 -16   1   11.97    1.36
   5  16  -1   10.63    1.25
  -5  16   1    9.94    1.27
   5 -16   1   12.94    0.99
  -5 -16   1   10.98    1.04
  -5  16  -1   10.19    1.27
   5 -16  -1   10.91    0.94
   5  16   1   12.97    1.32
  -5 -16   1   11.99    1.23
  -6 -16  -1    2.07    0.71
  -6  16   1    0.75    0.69
   6 -16   1    2.18    0.52
   6  16  -1    1.33    0.67
  -6 -16   1    1.63    0.68
   6  16   1    1.33    0.78
   6 -16  -1    1.00    0.49
  -6 -16   1    0.69    0.58
  -6  16  -1    1.72    0.70
   7 -16   1    2.77    0.60
  -7 -16  -1    1.57    0.80
  -7  16   1    2.41    0.77
  -7 -16   1    2.97    0.83
  -7  16  -1    2.30    0.76
  -7 -16   1    2.88    0.79
   7 -16  -1    3.40    0.59
  -8 -16  -1    4.47    0.97
   8 -16   1    5.86    0.73
  -8  16   1    5.65    0.98
  -8  16  -1    4.84    0.93
  -8 -16   1    6.23    1.08
   8 -16  -1    8.20    1.01
  -8 -16   1    4.76    0.98
   9 -16   1    1.58    0.64
  -9  16   1    1.60    0.83
  -9  16  -1    1.91    0.89
   9 -16  -1    2.71    0.69
 -10  16   1    3.51    1.15
   0 -17   1    8.60    0.96
   0 -17   1    6.71    0.91
   0  17  -1    7.60    0.96
   0 -17  -1    6.44    0.94
   0  17   1    8.42    1.24
   1 -17   1    2.73    0.59
   1 -17   1    2.78    0.54
  -1 -17  -1    3.07    0.61
  -1  17   1    2.25    0.70
   1  17  -1    4.24    0.78
  -1 -17   1    2.71    0.56
  -1  17  -1    4.82    0.79
   1 -17  -1    3.89    0.59
   1  17   1    3.31    0.83
   2  17  -1    0.69    0.68
  -2  17   1    1.92    0.69
  -2 -17  -1    0.42    0.53
   2 -17   1    1.36    0.50
   2  17   1    0.41    0.62
   2 -17  -1    0.26    0.47
   2 -17  -1   -0.05    0.81
  -2  17  -1    0.40    0.63
  -2 -17   1    1.09    0.54
  -3  17   1    1.04    0.67
   3  17  -1    0.96    0.66
  -3 -17  -1   -0.27    0.59
   3 -17   1    0.51    0.49
  -3  17  -1    0.54    0.68
   3 -17  -1   -0.21    0.46
   3  17   1   -0.54    0.58
  -3 -17   1    1.16    0.58
   4 -17   1    1.84    0.57
  -4 -17  -1    1.47    0.67
  -4  17   1    1.12    0.68
   4  17  -1    1.77    0.75
  -4 -17   1    1.27    0.61
   4 -17  -1    1.66    0.54
  -4  17  -1    2.00    0.77
   4  17   1    2.03    0.81
   5 -17   1    3.15    0.60
  -5  17   1    1.73    0.82
  -5 -17  -1    1.69    0.74
   5  17  -1    2.98    0.87
   5  17   1    3.04    0.79
  -5 -17   1    3.25    0.74
  -5  17  -1    3.25    0.77
   5 -17  -1    3.19    0.60
   6 -17   1    0.85    0.55
  -6  17   1    1.71    0.81
  -6 -17  -1    0.59    0.77
   6  17  -1    1.80    0.88
  -6  17  -1   -0.35    0.74
   6 -17  -1    0.93    0.55
  -6 -17   1    0.51    0.75
  -7 -17  -1    1.31    0.87
   7 -17   1    0.20    0.57
  -7  17   1   -0.46    0.80
   7 -17  -1    0.83    0.61
  -7  17  -1    0.31    0.82
   8 -17   1    0.26    0.61
  -8  17   1    1.35    1.49
   8 -17  -1    0.78    0.64
   0 -18  -1    0.37    0.59
   0 -18   1   -0.72    0.53
   0  18  -1   -0.90    0.69
   0  18   1    0.06    0.78
  -1  18   1    5.06    0.94
   1  18  -1    5.44    1.00
  -1 -18  -1    8.12    1.16
   1 -18  -1    5.82    0.76
  -1  18  -1    4.56    0.91
   1  18   1    4.64    0.98
  -1 -18   1    5.01    0.73
   2  18  -1    2.08    0.85
  -2 -18  -1    1.19    0.67
  -2  18   1    1.98    0.81
   2 -18   1    1.28    0.56
   2 -18  -1    0.88    0.58
  -2  18  -1    2.22    0.85
  -2 -18   1    1.93    0.65
   2  18   1    0.88    0.72
  -3  18   1    3.83    0.88
   3  18  -1    3.11    0.83
   3 -18   1    3.46    0.75
  -3 -18  -1    5.23    0.88
  -3  18  -1    5.13    0.96
   3  18   1    4.16    1.01
   3 -18  -1    3.83    0.70
  -3 -18   1    5.24    0.81
   4 -18   1    4.08    0.71
  -4 -18  -1    3.77    0.89
  -4  18   1    5.14    1.04
   4  18  -1    1.40    1.27
  -4  18  -1    1.51    1.17
  -4 -18   1    3.88    0.85
  -5 -18  -1    2.69    0.91
   5 -18   1    3.35    0.73
   6 -18   1    1.32    0.66
   7 -18   1    3.14    0.78
   0 -19   1    4.39    0.84
   0 -19  -1    3.99    0.82
  -1 -19  -1    0.51    0.74
   1 -19   1    0.93    0.66
   1 -19  -1    1.26    0.69
  -1 -19   1    0.45    1.12
  -2 -19  -1    0.69    0.77
   2 -19   1    0.08    0.64
   2 -19  -1    0.54    0.66
   3 -19   1   -0.73    0.65
   3 -19  -1   -0.32    0.65
   4 -19  -1    1.05    0.68
   0   0  -2   41.63    1.56
   0   0   2   43.72    1.78
   0   0   2   47.78    1.78
   0   0   2   51.68    1.80
  -1   0   2    0.05    0.02
   1   0  -2   -0.01    0.04
  -1   0   2    0.03    0.04
   1   0   2    0.04    0.04
  -1   0  -2    0.02    0.04
  -1   0   2    0.08    0.05
  -1   0  -2    0.08    0.03
   1   0  -2    0.01    0.05
  -1   0   2    0.04    0.03
   1   0  -2    0.04    0.03
   1   0   2    0.05    0.03
  -2   0  -2  195.10    7.26
   2   0   2  201.54    7.18
  -2   0   2  201.09    7.14
   2   0   2  191.91    7.14
   2   0   2  169.31    7.20
   2   0  -2  202.95    7.25
  -2   0  -2  193.90    7.29
   2   0  -2  187.93    7.27
   2   0   2  196.41    7.14
  -2   0   2  193.63    7.14
   2   0  -2  197.32    7.25
   3   0  -2    0.18    0.07
   3   0  -2    0.05    0.08
   3   0  -2    0.08    0.07
  -3   0  -2    0.09    0.08
   3   0  -2    0.03    0.06
  -3   0  -2    0.07    0.08
  -3   0   2    0.01    0.07
   3   0   2    0.06    0.06
  -3   0   2    0.01    0.05
  -3   0   2    0.13    0.08
   3   0   2    0.08    0.08
   3   0   2    0.02    0.08
   3   0   2    0.09    0.05
  -4   0  -2   32.89    1.39
   4   0   2   36.45    1.36
  -4   0   2   32.52    1.38
   4   0  -2   34.45    1.32
  -4   0   2   34.56    1.38
  -4   0  -2   33.27    1.33
   4   0  -2   34.14    1.34
  -4   0   2   34.48    1.36
   4   0  -2   31.02    1.35
   4   0   2   33.09    1.40
  -4   0  -2   34.43    1.37
   4   0   2   34.63    1.42
   5   0  -2    0.23    0.10
  -5   0   2    0.09    0.12
  -5   0   2    0.09    0.10
   5   0  -2    0.30    0.13
   5   0   2    0.09    0.09
  -5   0   2   -0.04    0.12
   5   0   2    0.05    0.13
  -5   0  -2    0.13    0.10
   5   0  -2    0.22    0.13
   5   0   2    0.14    0.12
  -5   0  -2    0.22    0.15
  -5   0  -2    0.09    0.14
  -6   0  -2  181.46    6.84
  -6   0  -2  178.79    6.88
   6   0  -2  190.12    6.78
  -6   0   2  170.71    6.57
   6   0  -2  171.94    6.83
   6   0   2  179.93    6.57
  -6   0   2  175.53    6.64
  -6   0  -2  178.53    6.79
   6   0   2  177.84    6.65
   6   0  -2  181.21    6.81
  -6   0   2  171.57    6.61
   6   0   2  171.13    6.62
   7   0   2   -0.19    0.14
  -7   0   2    0.12    0.13
   7   0   2   -0.30    0.16
   7   0  -2    0.04    0.17
   7   0   2   -0.31    0.20
  -7   0  -2    0.02    0.12
  -7   0  -2    0.28    0.21
  -7   0   2   -0.05    0.17
   7   0  -2   -0.02    0.18
  -7   0   2    0.16    0.19
   7   0  -2   -0.19    0.13
  -8   0   2    6.21    0.55
   8   0   2    5.05    0.52
  -8   0  -2    5.38    0.43
  -8   0  -2    5.43    0.55
   8   0  -2    6.02    0.53
   8   0  -2    5.86    0.53
  -8   0   2    5.36    0.43
  -9   0  -2    0.09    0.18
   9   0  -2    0.22    0.25
  -9   0  -2   -0.12    0.25
  -9   0   2    0.00    0.17
   9   0   2    0.27    0.27
  -9   0   2    0.35    0.26
 -10   0  -2   99.84    3.96
  10   0   2   96.79    4.02
 -10   0  -2  102.89    4.12
 -10   0   2  101.46    4.05
 -10   0   2  100.98    3.94
  10   0  -2   98.59    4.05
  11   0   2   -0.44    0.31
 -11   0   2   -0.20    0.22
  11   0  -2   -0.11    0.29
 -11   0  -2   -0.36    0.29
 -11   0   2   -0.31    0.29
  12   0  -2    1.06    0.41
 -12   0  -2    1.54    0.49
 -12   0   2    1.35    0.35
 -12   0   2    1.01    0.42
  12   0   2    1.15    0.41
  13   0   2    0.23    0.43
 -13   0   2    0.85    0.35
 -13   0  -2    0.01    0.44
  13   0  -2   -0.14    0.41
  13   0   2   -0.37    0.30
 -13   0   2    0.22    0.42
  14   0  -2    3.04    0.63
 -14   0   2    3.29    0.53
 -14   0   2    3.12    0.63
  14   0   2    1.91    0.60
 -14   0  -2    2.56    0.65
  14   0   2    2.58    0.48
 -15   0   2   -0.67    0.56
  15   0  -2    0.29    0.60
 -15   0   2   -0.45    0.44
  15   0   2    0.81    0.43
 -15   0  -2   -0.30    0.58
  15   0   2   -0.64    0.58
  16   0   2   37.59    1.95
  16   0   2   36.77    2.21
 -16   0  -2   35.09    2.18
 -16   0   2   35.33    2.15
  16   0  -2   34.74    2.13
 -17   0   2   -0.39    0.81
 -17   0  -2    0.81    0.85
  17   0   2    0.25    0.58
   0  -1  -2    0.03    0.03
   0  -1  -2    0.04    0.02
   0   1   2    0.01    0.03
   0  -1  -2    0.08    0.03
   0  -1   2    0.05    0.03
   0   1   2    0.01    0.02
   0  -1  -2    0.05    0.03
   0   1  -2    0.04    0.03
   0  -1   2    0.01    0.03
   0   1  -2    0.06    0.03
   1   1  -2   79.02    3.01
  -1  -1  -2   77.37    2.97
  -1   1   2   86.20    3.00
  -1   1   2   81.56    3.00
   1  -1   2   80.13    3.02
   1   1  -2   78.38    2.99
   1  -1   2   79.55    3.04
  -1   1   2   87.02    3.04
   1   1  -2   77.63    2.98
  -1  -1  -2   76.21    2.98
  -1  -1  -2   77.13    3.00
   1  -1  -2   83.49    3.01
   1   1   2   79.41    3.03
  -1   1  -2   77.80    3.02
   1   1   2   73.83    2.99
  -1  -1   2   81.68    3.04
   1   1   2   81.82    3.00
   1  -1  -2   88.48    3.01
   1  -1  -2   79.89    2.97
  -1   1  -2   80.06    3.00
  -1  -1   2   81.12    3.04
   1   1   2   79.68    3.00
   1  -1  -2   84.72    2.98
  -1  -1   2   77.41    3.02
   2   1  -2   57.96    2.12
   2   1  -2   56.73    2.21
  -2  -1  -2   56.23    2.18
  -2  -1  -2   57.40    2.17
  -2   1   2   65.66    2.17
   2  -1   2   60.67    2.22
   2   1  -2   55.25    2.16
   2  -1   2   55.10    2.22
   2   1  -2   58.63    2.14
   2  -1   2   55.82    2.19
   2   1  -2   53.47    2.14
  -2  -1  -2   54.49    2.13
  -2   1   2   58.32    2.17
   2   1   2   58.51    2.21
   2   1   2   56.50    2.17
  -2  -1   2   55.68    2.15
  -2  -1   2   55.75    2.18
   2   1   2   55.38    2.16
   2  -1  -2   59.20    2.13
   2  -1  -2   58.74    2.16
  -2  -1   2   58.35    2.22
  -2  -1   2   55.94    2.18
  -2   1  -2   54.49    2.20
   3   1  -2   32.25    1.23
   3   1  -2   28.83    1.18
   3   1  -2   28.26    1.20
  -3   1   2   29.68    1.19
  -3  -1  -2   33.91    1.22
   3   1  -2   31.00    1.18
   3  -1   2   29.93    1.20
  -3   1   2   30.36    1.22
  -3   1   2   29.77    1.20
   3  -1   2   29.65    1.25
   3  -1   2   29.58    1.21
   3  -1   2   30.93    1.24
  -3  -1  -2   31.15    1.18
   3   1   2   31.38    1.23
   3  -1  -2   27.60    1.20
  -3  -1   2   31.12    1.22
  -3  -1   2   31.25    1.17
  -3   1  -2   30.78    1.22
  -3  -1   2   31.19    1.20
   3  -1  -2   29.45    1.18
  -3  -1   2   29.18    1.22
   3  -1  -2   30.09    1.18
   3   1   2   32.80    1.20
  -3   1  -2   27.82    1.23
   4  -1   2  318.85   12.22
  -4  -1  -2  344.70   12.49
   4  -1   2  336.28   12.27
   4   1  -2  345.83   12.45
   4   1  -2  316.18   12.48
   4  -1   2  326.40   12.20
   4  -1   2  339.17   12.25
   4   1  -2  346.63   12.51
  -4  -1  -2  328.21   12.45
  -4   1   2  314.10   12.23
  -4   1   2  326.42   12.20
  -4  -1  -2  337.04   12.52
   4   1  -2  333.38   12.46
  -4   1   2  326.13   12.22
   4   1   2  322.55   12.24
  -4  -1   2  346.95   12.24
  -4  -1   2  325.84   12.21
  -4  -1   2  331.97   12.17
   4  -1  -2  320.24   12.48
   4  -1  -2  337.67   12.45
   4   1   2  334.15   12.20
   4  -1  -2  337.88   12.47
   4   1   2  334.55   12.26
  -4  -1   2  316.96   12.22
  -4   1  -2  345.29   12.50
  -4   1  -2  331.53   12.52
   5   1  -2   14.51    0.80
   5   1  -2   15.99    0.77
  -5  -1  -2   15.68    0.80
   5   1  -2   16.46    0.70
   5  -1   2   14.80    0.74
   5   1  -2   16.08    0.73
  -5   1   2   14.81    0.70
  -5  -1  -2   15.89    0.71
   5  -1   2   14.88    0.73
   5  -1   2   15.13    0.66
  -5   1   2   14.29    0.70
   5  -1   2   14.03    0.69
  -5   1   2   14.77    0.66
  -5  -1  -2   16.42    0.76
  -5  -1   2   14.42    0.67
   5  -1  -2   15.15    0.75
  -5   1  -2   15.43    0.76
   5  -1  -2   16.05    0.73
  -5  -1   2   15.17    0.72
  -5  -1   2   13.39    0.69
   5   1   2   15.21    0.74
   5   1   2   15.49    0.66
   5  -1  -2   16.24    0.70
  -5   1  -2   16.02    0.79
   6  -1   2  197.04    7.29
   6   1  -2  210.01    7.55
  -6   1   2  185.94    7.32
   6  -1   2  197.17    7.37
   6   1  -2  200.24    7.50
  -6  -1  -2  195.49    7.48
   6   1  -2  187.70    7.51
   6   1  -2  207.34    7.48
  -6  -1  -2  197.55    7.57
  -6  -1  -2  199.01    7.53
   6  -1   2  194.15    7.35
  -6   1   2  193.69    7.29
  -6  -1   2  200.47    7.36
  -6   1  -2  192.76    7.56
   6  -1  -2  192.23    7.52
   6  -1  -2  205.98    7.51
   6  -1  -2  203.09    7.47
   6   1   2  200.56    7.37
   6   1   2  197.37    7.28
  -6  -1   2  189.20    7.32
   6   1   2  187.48    7.34
  -6   1  -2  198.24    7.54
  -6  -1   2  191.03    7.29
   7   1  -2   17.52    0.89
  -7   1   2   18.50    0.84
  -7  -1  -2   18.83    0.92
  -7  -1  -2   18.01    0.85
   7   1  -2   19.71    0.95
  -7   1   2   16.87    0.89
   7  -1   2   17.76    0.92
   7   1  -2   18.44    0.85
  -7   1   2   18.77    0.91
   7  -1   2   18.30    0.84
  -7  -1  -2   18.39    0.97
   7   1  -2   18.29    0.92
   7  -1  -2   18.52    0.85
  -7   1  -2   17.42    0.93
  -7  -1   2   17.98    0.84
  -7  -1   2   19.81    0.95
  -7   1  -2   19.32    0.97
  -7  -1   2   17.34    0.89
   7   1   2   18.75    0.83
   7  -1  -2   17.53    0.90
   7   1   2   17.18    0.91
   7  -1  -2   18.42    0.92
   7   1   2   17.21    0.94
  -8   1   2   17.52    0.89
  -8   1   2   15.10    0.79
   8   1  -2   18.29    0.95
  -8  -1  -2   20.01    0.90
   8   1  -2   17.84    0.96
  -8  -1  -2   19.36    1.03
   8  -1   2   15.54    0.88
  -8  -1   2   16.23    0.90
   8   1   2   15.44    0.87
  -8  -1   2   15.87    0.80
   8  -1  -2   18.77    0.97
  -8   1  -2   17.72    1.00
   8  -1  -2   18.04    0.96
  -9  -1  -2   52.57    2.14
   9  -1   2   50.11    2.20
   9   1  -2   49.66    2.21
  -9   1   2   50.97    2.11
  -9   1   2   52.67    2.20
  -9  -1  -2   52.04    2.28
  -9  -1   2   52.07    2.23
  -9   1  -2   51.95    2.27
   9   1   2   49.55    2.18
  -9  -1   2   50.51    2.11
   9  -1  -2   52.07    2.22
 -10  -1  -2   69.95    2.74
  10   1  -2   66.58    2.82
 -10   1   2   65.75    2.82
 -10   1   2   66.99    2.72
  10  -1   2   66.13    2.82
 -10  -1  -2   67.68    2.89
 -10  -1   2   69.29    2.73
  10   1   2   66.05    2.81
 -10   1  -2   65.13    2.86
 -10  -1   2   66.53    2.85
  10  -1  -2   65.34    2.82
 -11   1   2    0.79    0.27
 -11  -1  -2    0.99    0.40
 -11   1   2    1.25    0.38
  11  -1   2    0.99    0.38
  11  -1   2    1.10    0.30
  11   1  -2    1.13    0.37
 -11  -1  -2    1.48    0.32
  11   1   2    0.96    0.36
 -11  -1   2    1.14    0.30
  11  -1  -2    0.98    0.36
 -11   1  -2    1.18    0.37
 -11  -1   2    1.27    0.39
  12  -1   2   57.41    2.44
 -12   1   2   55.86    2.40
 -12  -1  -2   47.73    2.74
  12  -1   2   54.05    2.53
 -12  -1  -2   59.50    2.63
  12   1  -2   57.80    2.54
 -12   1   2   54.74    2.52
 -12  -1   2   59.20    2.58
  12   1   2   56.37    2.53
  12  -1  -2   56.88    2.55
 -12   1  -2   58.25    2.60
 -13  -1  -2    1.16    0.51
  13  -1   2    0.95    0.49
 -13   1   2    0.68    0.35
 -13   1   2    0.82    0.44
  13   1  -2    0.72    0.44
 -13  -1   2    0.53    0.35
  13  -1  -2    0.36    0.47
 -13  -1   2    0.11    0.45
 -13   1  -2    0.75    0.47
  13   1   2    0.71    0.47
  14  -1   2    2.09    0.47
 -14  -1  -2    2.95    0.70
 -14   1   2    1.61    0.54
  14   1  -2    2.04    0.58
  14  -1   2    1.11    0.58
  14   1   2    1.55    0.61
  14  -1  -2    2.25    0.58
  14   1   2    1.33    0.42
 -14   1  -2    1.88    0.59
 -14  -1   2    1.86    0.44
 -14  -1   2    1.33    0.57
  15  -1   2    0.27    0.61
  15   1  -2    1.45    0.66
 -15  -1  -2    2.48    0.73
 -15   1   2    1.74    0.61
  15  -1   2    2.21    0.52
 -15  -1   2    1.37    0.50
  15  -1  -2    0.22    0.62
 -15   1  -2    1.37    0.68
  15   1   2    1.87    0.49
  15   1   2    0.65    0.69
 -15  -1   2    2.05    0.65
  16  -1   2    5.09    0.92
  16  -1   2    6.05    0.78
 -16   1   2    5.56    0.95
  16   1  -2    7.26    0.93
 -16  -1  -2    4.50    0.89
  16   1   2    4.84    0.73
 -16  -1   2    6.97    0.81
  16  -1  -2    4.07    0.86
 -16   1  -2    4.29    0.88
 -16  -1   2    5.53    0.90
  16   1   2    4.21    0.93
 -17  -1  -2    1.63    1.00
 -17   1   2    1.24    0.80
  17  -1   2    0.15    0.62
 -17   1  -2    1.93    0.93
 -17  -1   2    0.23    0.80
  17   1   2    1.63    0.64
   0   2  -2   95.55    3.55
   0   2  -2  101.24    3.53
   0  -2  -2   96.81    3.54
   0   2   2   90.34    3.55
   0  -2  -2   93.98    3.55
   0  -2  -2   85.77    3.52
   0  -2   2   96.35    3.55
   0  -2   2   97.53    3.53
  -1  -2  -2   42.49    1.65
   1  -2   2   47.39    1.87
  -1  -2  -2   41.72    1.69
   1   2  -2   45.63    1.68
  -1   2   2   49.09    1.86
   1   2  -2   44.07    1.68
   1   2  -2   45.37    1.69
  -1   2   2   51.27    1.88
   1  -2  -2   44.45    1.68
   1  -2  -2   46.10    1.65
  -1  -2   2   50.69    1.89
  -1  -2   2   51.07    1.88
   1   2   2   44.89    1.86
  -1  -2   2   50.04    1.86
   1  -2  -2   44.07    1.69
  -2   2   2    0.13    0.05
  -2   2   2    0.11    0.05
  -2  -2  -2    0.12    0.07
   2   2  -2    0.12    0.07
  -2  -2  -2    0.09    0.05
   2  -2   2    0.18    0.08
  -2   2   2    0.20    0.04
   2  -2   2    0.02    0.06
  -2  -2  -2    0.03    0.07
   2   2  -2    0.00    0.05
   2   2  -2   -0.02    0.07
  -2   2   2   -0.01    0.07
   2  -2   2    0.12    0.07
   2   2   2    0.16    0.04
  -2  -2   2    0.13    0.06
   2  -2  -2    0.19    0.06
  -2   2  -2   -0.04    0.07
   2   2   2    0.14    0.07
  -2  -2   2    0.11    0.08
  -2  -2   2    0.15    0.05
  -2  -2   2    0.17    0.09
  -2   2  -2    0.13    0.07
   2  -2  -2    0.10    0.07
  -2   2  -2    0.01    0.08
   2  -2  -2    0.12    0.05
  -2  -2   2    0.10    0.05
   3   2  -2   35.83    1.36
  -3   2   2   29.77    1.20
   3  -2   2   30.56    1.27
  -3  -2  -2   33.96    1.39
   3   2  -2   36.49    1.36
   3   2  -2   36.98    1.40
   3   2  -2   33.63    1.37
   3  -2   2   30.29    1.24
  -3  -2  -2   33.16    1.35
  -3   2   2   31.73    1.22
   3  -2   2   32.50    1.26
  -3   2   2   33.39    1.25
  -3  -2  -2   32.36    1.41
   3   2  -2   34.02    1.38
  -3   2  -2   37.60    1.41
  -3   2  -2   34.20    1.39
   3  -2  -2   35.67    1.35
   3  -2  -2   35.55    1.37
   3   2   2   31.34    1.26
  -3  -2   2   31.08    1.20
   3  -2  -2   34.60    1.39
  -3  -2   2   31.20    1.26
  -3  -2   2   31.72    1.24
  -3  -2   2   31.84    1.24
   3   2   2   30.20    1.24
   3   2   2   26.12    1.21
  -3  -2   2   31.42    1.22
  -4  -2  -2   17.80    0.85
  -4   2   2   17.44    0.75
   4   2  -2   18.55    0.79
   4  -2   2   16.81    0.76
  -4   2   2   16.03    0.72
   4  -2   2   16.61    0.72
   4  -2   2   16.76    0.74
   4   2  -2   17.20    0.80
   4  -2   2   17.64    0.78
  -4   2   2   16.30    0.70
   4   2  -2   19.41    0.78
   4   2  -2   19.85    0.83
  -4  -2  -2   17.79    0.77
  -4  -2  -2   18.85    0.82
   4   2   2   17.10    0.70
   4  -2  -2   18.01    0.77
  -4  -2   2   16.71    0.74
  -4   2  -2   19.99    0.84
  -4  -2   2   15.16    0.75
  -4  -2   2   17.76    0.76
   4  -2  -2   19.67    0.82
  -4  -2   2   17.06    0.70
   4  -2  -2   17.49    0.79
   4   2   2   15.56    0.74
   4   2   2   16.58    0.77
  -4   2  -2   18.29    0.85
   5  -2   2   51.37    1.98
  -5  -2  -2   47.72    1.94
  -5  -2  -2   49.47    1.98
  -5  -2  -2   48.73    2.03
   5  -2   2   49.80    2.01
   5  -2   2   52.09    2.05
   5   2  -2   51.45    1.94
   5  -2   2   51.33    2.06
   5   2  -2   50.30    2.00
  -5   2   2   48.27    2.00
   5   2  -2   49.66    1.96
  -5   2   2   48.85    2.02
   5   2   2   51.13    1.97
   5   2   2   48.88    2.04
  -5  -2   2   52.61    1.97
   5  -2  -2   50.07    1.94
  -5   2  -2   47.71    2.02
  -5  -2   2   49.94    2.01
  -5   2  -2   50.99    2.00
   5  -2  -2   48.93    1.99
  -5  -2   2   52.33    2.00
   5  -2  -2   50.33    1.97
  -6   2   2    9.55    0.56
   6  -2   2    9.35    0.51
   6   2  -2    8.59    0.54
  -6  -2  -2    8.19    0.58
   6   2  -2    8.94    0.48
   6  -2   2   10.32    0.61
  -6  -2  -2    8.87    0.49
   6   2  -2    9.12    0.57
  -6   2   2    7.85    0.60
   6   2  -2    9.10    0.52
  -6  -2  -2    9.06    0.55
   6  -2   2    9.46    0.59
   6  -2   2    9.19    0.53
  -6   2   2    9.62    0.50
   6  -2  -2    9.41    0.49
  -6  -2   2    9.57    0.55
   6  -2  -2    9.73    0.57
   6  -2  -2   10.63    0.55
   6   2   2    9.76    0.50
   6   2   2    9.20    0.57
  -6  -2   2   10.28    0.49
  -6   2  -2    8.79    0.58
   6   2   2    9.32    0.58
  -6  -2   2    9.67    0.52
  -6   2  -2    9.07    0.56
  -6  -2   2    9.70    0.59
  -7  -2  -2   97.13    3.85
   7  -2   2   93.66    3.74
  -7   2   2   97.55    3.76
  -7   2   2   88.25    3.75
   7  -2   2   98.66    3.81
  -7   2   2   97.37    3.70
   7   2  -2   94.49    3.78
   7   2  -2   97.13    3.72
  -7  -2  -2   97.14    3.73
   7  -2   2   98.04    3.79
  -7  -2  -2   95.73    3.78
   7  -2   2   96.26    3.71
   7   2  -2   97.03    3.76
   7   2  -2   97.86    3.80
  -7   2  -2   95.86    3.83
  -7  -2   2  100.16    3.81
   7   2   2   91.25    3.78
   7  -2  -2   95.40    3.79
  -7  -2   2  100.64    3.69
  -7   2  -2   95.32    3.80
   7  -2  -2   97.62    3.77
  -7  -2   2   92.57    3.74
   7   2   2   94.44    3.77
   7  -2  -2   98.64    3.72
   7   2   2  100.52    3.70
  -8   2   2   13.93    0.71
  -8   2   2   13.84    0.79
   8  -2   2   14.18    0.75
   8   2  -2   12.60    0.76
   8  -2   2   14.10    0.83
  -8  -2  -2   13.43    0.84
  -8  -2  -2   13.43    0.70
  -8  -2   2   13.95    0.73
   8   2   2   13.31    0.72
   8  -2  -2   12.02    0.77
  -8  -2   2   13.79    0.69
   8   2   2   12.79    0.80
  -8  -2   2   14.39    0.85
  -8   2  -2   13.51    0.81
   8  -2  -2   12.99    0.78
   9  -2   2   12.57    0.82
  -9  -2  -2   14.65    0.77
  -9   2   2   12.49    0.70
   9   2  -2   14.07    0.84
  -9  -2  -2   13.90    0.91
   9  -2   2   12.58    0.73
  -9   2   2   12.02    0.77
  -9  -2   2   12.75    0.72
   9   2   2   11.09    0.79
   9  -2  -2   13.44    0.86
  -9  -2   2   11.87    0.68
  -9  -2   2   14.07    0.86
  -9   2  -2   13.21    0.87
  10  -2   2  100.09    3.95
 -10   2   2   97.98    3.99
  10  -2   2   95.66    4.01
 -10  -2  -2   98.42    4.05
 -10  -2  -2   99.38    3.88
 -10   2   2  100.49    3.91
  10   2  -2   97.83    3.96
  10  -2  -2   96.14    3.97
 -10  -2   2  103.87    4.07
 -10  -2   2   98.78    3.92
  10   2   2   96.56    3.99
 -10  -2   2   99.80    3.87
 -10   2  -2   98.75    4.02
 -11   2   2    2.13    0.36
 -11   2   2    2.15    0.41
 -11  -2  -2    1.59    0.43
  11  -2   2    2.05    0.43
  11  -2   2    2.52    0.37
 -11  -2  -2    1.21    0.31
  11   2  -2    1.03    0.35
 -11  -2   2    2.09    0.36
  11   2   2    1.29    0.39
 -11   2  -2    1.65    0.43
 -11  -2   2    1.53    0.43
  11  -2  -2    1.38    0.38
  12  -2   2    0.07    0.29
  12   2  -2    0.75    0.39
 -12  -2  -2    0.56    0.42
  12  -2   2    0.49    0.45
 -12   2   2    0.28    0.33
 -12  -2  -2    0.39    0.30
  12   2   2    0.11    0.36
 -12  -2   2    0.87    0.42
  12  -2  -2   -0.32    0.40
 -12  -2   2    0.40    0.30
 -12   2  -2    0.23    0.38
 -13  -2  -2    6.14    0.90
 -13  -2  -2    3.79    0.50
  13   2  -2    3.31    0.61
  13  -2   2    4.62    0.67
 -13   2   2    6.71    0.81
  13  -2   2    5.33    0.69
 -13  -2   2    6.06    0.68
  13  -2  -2    3.62    0.63
 -13   2  -2    4.57    0.69
  13   2   2    5.96    0.73
 -13  -2   2    4.61    0.98
  14  -2   2    2.06    0.61
  14  -2   2    1.44    0.44
 -14   2   2    0.82    0.54
  14   2  -2    1.95    0.62
 -14  -2  -2    1.72    0.46
 -14  -2  -2    1.23    0.58
 -14  -2   2    1.42    0.59
  14   2   2    1.53    0.61
  14  -2  -2    2.07    0.58
 -14  -2   2    1.56    0.45
 -14   2  -2    1.02    0.54
  15   2  -2    2.28    0.67
 -15  -2  -2    2.05    0.72
  15  -2   2    1.78    0.73
  15  -2   2    2.96    0.59
 -15   2   2    1.62    0.60
  15  -2  -2    0.89    0.63
  15   2   2    1.83    0.69
 -15  -2   2    1.87    0.67
 -15  -2   2    2.29    0.54
 -15   2  -2    1.25    0.63
  15   2   2    2.09    0.52
 -16   2   2   18.03    1.55
  16  -2   2   19.58    1.36
  16   2  -2   16.54    1.59
  16  -2   2   17.34    1.66
 -16  -2  -2   20.47    1.71
  16   2   2   20.34    1.69
  16  -2  -2   18.35    1.61
 -16   2  -2   18.92    1.68
 -16  -2   2   20.08    1.66
 -16  -2   2   14.82    1.31
  16   2   2   18.13    1.28
 -17   2   2    2.52    0.92
  17  -2   2    3.71    0.77
  17   2   2    3.32    0.72
 -17   2  -2    3.38    0.98
 -17  -2   2    2.99    0.99
   0  -3   2    0.03    0.06
   0  -3  -2    0.02    0.03
   0  -3  -2    0.06    0.06
   0  -3  -2    0.15    0.05
   0   3  -2    0.10    0.06
   0  -3   2    0.14    0.05
   0   3   2    0.03    0.06
  -1   3   2   27.35    1.15
  -1  -3  -2   30.43    1.21
   1  -3   2   29.41    1.15
   1   3  -2   31.06    1.20
  -1  -3  -2   27.70    1.19
   1   3  -2   30.22    1.20
   1   3  -2   29.56    1.18
   1   3  -2   31.67    1.17
  -1   3   2   29.56    1.14
   1   3   2   28.08    1.17
   1  -3  -2   30.56    1.20
  -1  -3   2   30.39    1.16
  -1  -3   2   29.94    1.16
  -1   3  -2   32.44    1.20
   1  -3  -2   29.27    1.18
  -1  -3   2   29.19    1.13
  -1   3  -2   31.29    1.21
  -2  -3  -2  154.73    6.39
  -2  -3  -2  172.63    6.37
  -2  -3  -2  164.41    6.34
  -2   3   2  167.01    6.28
   2  -3   2  175.55    6.30
  -2  -3  -2  164.83    6.40
   2   3  -2  174.05    6.37
   2   3  -2  170.05    6.35
   2   3  -2  166.99    6.38
   2   3  -2  174.52    6.38
  -2   3   2  183.08    6.29
   2  -3   2  163.87    6.29
   2  -3   2  167.24    6.32
   2   3   2  159.98    6.28
  -2  -3   2  170.45    6.28
   2  -3  -2  178.71    6.34
  -2   3  -2  179.35    6.39
  -2  -3   2  160.04    6.29
  -2  -3   2  172.15    6.31
  -2  -3   2  164.73    6.27
  -2  -3   2  166.86    6.28
   2  -3  -2  175.35    6.37
  -2   3  -2  168.84    6.40
   2  -3  -2  176.38    6.37
   3   3  -2   68.57    2.49
   3  -3   2   61.15    2.46
   3  -3   2   63.10    2.48
  -3  -3  -2   61.39    2.55
  -3   3   2   61.96    2.44
   3   3  -2   70.33    2.51
  -3  -3  -2   64.97    2.51
  -3   3   2   68.01    2.47
  -3   3   2   62.86    2.44
   3   3  -2   69.16    2.51
  -3  -3  -2   64.01    2.54
  -3  -3  -2   63.77    2.48
  -3  -3   2   71.27    2.49
   3   3   2   59.62    2.40
  -3   3  -2   66.05    2.54
  -3  -3   2   62.54    2.47
   3   3   2   59.82    2.41
  -3  -3   2   65.75    2.44
  -3  -3   2   70.72    2.46
  -3  -3   2   67.29    2.44
   3  -3  -2   66.08    2.52
   3   3   2   59.42    2.46
  -3   3  -2   65.80    2.54
  -3   3  -2   62.67    2.57
   3  -3  -2   64.26    2.49
   3   3   2   61.38    2.45
   4  -3   2   90.91    3.58
  -4   3   2   98.94    3.55
  -4   3   2   92.68    3.53
   4   3  -2  100.04    3.65
   4   3  -2   95.58    3.61
   4   3  -2   91.95    3.62
   4   3  -2   97.76    3.60
  -4  -3  -2   92.82    3.65
  -4  -3  -2   96.32    3.63
   4   3  -2   94.24    3.63
  -4  -3  -2   94.92    3.60
   4  -3   2   97.34    3.57
  -4  -3   2   94.87    3.51
  -4   3  -2   97.51    3.66
  -4   3  -2   87.77    3.76
   4  -3  -2   97.87    3.64
   4   3   2   93.07    3.49
  -4  -3   2   94.18    3.54
   4   3   2   85.58    3.54
   4  -3  -2   95.62    3.62
   4   3   2   91.28    3.56
   4  -3  -2   95.17    3.59
   4   3   2   88.97    3.54
  -4  -3   2   91.79    3.57
  -4  -3   2   91.19    3.53
  -4  -3   2   94.38    3.57
   5  -3   2   75.35    2.98
  -5  -3  -2   79.46    3.12
  -5  -3  -2   78.79    3.08
   5   3  -2   81.14    3.08
  -5   3   2   75.46    2.97
   5   3  -2   79.18    3.11
  -5   3   2   75.03    2.98
   5  -3   2   77.22    3.03
   5   3  -2   83.83    3.14
   5  -3   2   76.35    2.95
  -5  -3  -2   77.51    3.17
   5  -3   2   80.40    3.02
   5   3   2   72.14    2.99
  -5  -3   2   78.20    2.94
   5   3   2   77.82    2.93
  -5   3  -2   82.76    3.15
  -5   3  -2   78.43    3.18
  -5  -3   2   81.02    3.03
   5  -3  -2   82.42    3.14
   5  -3  -2   81.42    3.08
   5  -3  -2   81.52    3.12
   5   3   2   76.45    3.01
  -5  -3   2   75.61    2.96
  -5  -3   2   76.51    2.97
   6   3  -2   68.69    2.64
   6  -3   2   69.73    2.68
   6   3  -2   64.65    2.61
   6  -3   2   68.83    2.69
   6  -3   2   65.83    2.64
   6   3  -2   68.10    2.57
  -6  -3  -2   63.89    2.69
  -6   3   2   64.97    2.64
   6   3  -2   63.93    2.62
  -6  -3  -2   65.74    2.58
   6  -3   2   66.16    2.60
  -6  -3  -2   66.17    2.63
  -6  -3   2   67.20    2.61
  -6   3  -2   67.85    2.65
   6   3   2   64.73    2.64
   6   3   2   63.65    2.66
  -6  -3   2   67.36    2.59
   6   3   2   67.23    2.58
  -6  -3   2   65.01    2.62
   6  -3  -2   67.42    2.58
   6  -3  -2   67.37    2.65
  -6   3  -2   66.25    2.69
   6  -3  -2   64.93    2.62
  -6  -3   2   68.40    2.69
   7   3  -2   70.55    2.72
   7  -3   2   67.58    2.79
   7   3  -2   66.87    2.77
   7  -3   2   71.84    2.78
  -7  -3  -2   69.23    2.87
   7   3  -2   71.48    2.81
  -7   3   2   64.10    2.76
  -7   3   2   69.15    2.74
   7  -3   2   66.04    2.69
  -7  -3  -2   69.80    2.79
   7   3  -2   67.25    2.79
   7  -3   2   68.34    2.73
  -7  -3  -2   69.15    2.74
  -7  -3   2   70.33    2.68
  -7  -3   2   69.23    2.80
   7  -3  -2   70.80    2.73
   7  -3  -2   71.46    2.81
  -7  -3   2   66.13    2.72
   7   3   2   71.30    2.67
   7   3   2   66.60    2.74
  -7   3  -2   70.23    2.86
   7  -3  -2   70.63    2.79
  -7   3  -2   70.15    2.89
  -7  -3   2   69.44    2.70
   8  -3   2   18.79    0.98
   8   3  -2   16.68    0.91
  -8  -3  -2   17.77    0.85
  -8   3   2   20.01    1.02
   8  -3   2   21.44    1.07
  -8  -3  -2   17.59    1.00
  -8  -3   2   20.94    0.94
   8   3   2   20.76    0.94
  -8   3  -2   17.45    0.97
   8  -3  -2   16.83    0.94
   8  -3  -2   17.35    0.94
  -8  -3   2   20.87    0.97
  -8  -3   2   19.55    1.07
   8   3   2   19.84    1.03
   9  -3   2   17.67    0.94
  -9  -3  -2   18.18    1.08
   9  -3   2   17.90    1.02
  -9  -3  -2   17.35    0.90
   9   3  -2   16.47    0.96
  -9   3   2   17.30    0.97
  -9  -3   2   17.86    0.92
  -9   3  -2   18.64    1.03
   9  -3  -2   16.79    1.00
  -9  -3   2   18.29    1.06
  -9  -3   2   18.51    0.90
   9   3   2   18.10    1.00
 -10  -3  -2  150.10    5.97
  10   3  -2  149.75    5.87
 -10   3   2  149.91    5.87
 -10  -3  -2  155.91    5.80
  10  -3   2  153.72    5.91
  10  -3   2  150.49    5.84
 -10   3  -2  149.54    5.93
  10   3   2  148.06    5.87
 -10  -3   2  148.35    5.75
  10  -3  -2  145.50    5.88
 -10  -3   2  145.06    5.80
 -10  -3   2  155.89    5.97
 -11  -3  -2    3.75    0.58
  11  -3   2    3.69    0.53
 -11   3   2    3.98    0.61
  11  -3   2    4.14    0.48
  11   3  -2    3.03    0.46
 -11  -3  -2    3.19    0.43
 -11   3  -2    3.70    0.56
 -11  -3   2    3.90    0.57
 -11  -3   2    4.88    0.54
  11  -3  -2    4.75    0.67
  11   3   2    3.45    0.50
  12  -3   2   37.32    1.81
  12   3  -2   36.99    1.84
 -12  -3  -2   38.53    1.75
 -12  -3  -2   36.62    2.29
 -12   3   2   43.85    1.90
  12   3   2   37.38    1.88
 -12  -3   2   37.45    1.78
 -12  -3   2   37.76    1.97
 -12   3  -2   37.75    1.92
  13   3  -2    9.64    0.97
  13  -3   2   11.30    0.90
 -13   3   2   11.02    0.99
 -13  -3  -2    9.98    1.06
  13  -3   2   11.37    1.07
 -13  -3  -2   10.40    0.83
  13   3   2    9.79    1.03
 -13  -3   2    9.99    1.07
  13  -3  -2    9.13    1.03
 -13   3  -2   10.34    1.03
 -13  -3   2   12.35    0.88
  14  -3   2    0.46    0.42
  14   3  -2    0.94    0.56
  14  -3   2    0.77    0.59
 -14  -3  -2   -0.29    0.38
 -14  -3  -2   -0.44    0.56
 -14   3   2    0.26    0.54
  14   3   2    1.13    0.61
 -14   3  -2    0.74    0.54
 -14  -3   2    0.53    0.40
  14  -3  -2   -0.25    0.49
 -14  -3   2    1.15    0.62
 -15   3   2    7.68    1.15
  15  -3   2    8.51    1.07
  15  -3   2    9.98    1.00
 -15  -3  -2    8.96    1.30
 -15  -3  -2   10.81    1.03
  15   3  -2   10.76    1.29
  15   3   2   10.46    1.26
  15  -3  -2   10.00    1.27
 -15  -3   2    9.61    1.27
  15   3   2   11.39    0.96
 -15  -3   2   10.49    1.02
 -15   3  -2   12.60    1.33
  16  -3   2    3.49    0.67
 -16  -3  -2    2.86    0.87
  16   3  -2    4.85    0.90
 -16   3   2    2.57    0.78
  16  -3   2    0.80    0.87
  16   3   2    2.54    0.60
  16   3   2    3.16    0.88
  16  -3  -2    3.38    0.69
  16  -3  -2    2.26    0.78
 -16  -3   2    1.93    0.62
 -16  -3   2    2.35    0.86
 -16   3  -2    3.25    0.81
  17  -3   2    1.03    1.03
 -17   3   2   -1.69    0.79
 -17   3  -2    0.63    0.93
 -17  -3   2    0.67    0.86
  17   3   2   -0.31    0.64
   0   4  -2   21.84    0.93
   0  -4  -2   23.69    0.86
   0  -4   2   20.60    0.84
   0   4   2   19.21    0.86
   0  -4   2   21.23    0.81
   0  -4  -2   21.52    0.92
   0   4  -2   21.59    0.90
  -1  -4  -2   75.88    2.88
   1  -4   2   69.72    2.68
   1   4  -2   76.24    2.85
   1   4  -2   70.69    2.83
   1   4  -2   75.77    2.87
  -1   4   2   69.01    2.69
  -1  -4  -2   68.62    2.84
  -1   4  -2   75.84    2.86
   1  -4  -2   77.77    2.83
  -1   4  -2   82.21    2.84
  -1  -4   2   73.15    2.70
   1  -4  -2   69.93    2.81
  -1  -4   2   70.02    2.68
   1  -4  -2   76.14    2.86
  -1  -4   2   69.37    2.65
  -2  -4  -2   44.28    1.70
   2  -4   2   45.41    1.84
   2   4  -2   45.00    1.73
  -2   4   2   48.67    1.78
  -2  -4  -2   44.02    1.79
   2   4  -2   45.29    1.72
   2  -4   2   45.45    1.79
   2   4  -2   46.34    1.77
  -2   4   2   45.42    1.79
  -2  -4  -2   41.37    1.77
   2   4  -2   45.62    1.76
   2   4   2   43.13    1.78
  -2  -4   2   45.70    1.76
  -2  -4   2   46.13    1.77
   2  -4  -2   45.83    1.76
  -2  -4   2   45.76    1.81
  -2   4  -2   46.06    1.78
  -2   4  -2   48.03    1.76
   2   4   2   44.60    1.82
   2  -4  -2   44.66    1.74
  -2  -4   2   47.97    1.80
   3   4  -2    6.00    0.36
  -3  -4  -2    6.47    0.31
  -3  -4  -2    6.03    0.34
   3   4  -2    6.31    0.34
   3   4  -2    6.55    0.36
  -3   4   2    6.06    0.34
  -3  -4  -2    6.93    0.40
   3  -4   2    4.80    0.38
  -3   4   2    6.70    0.35
   3   4  -2    6.30    0.32
   3  -4   2    5.57    0.38
   3  -4   2    6.10    0.36
  -3  -4  -2    6.23    0.39
  -3  -4   2    6.20    0.34
  -3  -4   2    5.70    0.37
   3  -4  -2    6.38    0.35
   3   4   2    5.94    0.28
   3  -4  -2    6.55    0.33
  -3   4  -2    6.45    0.38
   3   4   2    6.31    0.35
  -3   4  -2    6.15    0.39
   3   4   2    5.57    0.26
  -3  -4   2    5.65    0.37
  -3  -4   2    5.70    0.31
  -3  -4   2    5.47    0.33
   3   4   2    6.00    0.34
   3  -4  -2    6.02    0.35
   4   4  -2   30.01    1.16
  -4   4   2   28.29    1.20
   4  -4   2   29.02    1.23
  -4  -4  -2   26.97    1.15
   4   4  -2   29.83    1.21
   4  -4   2   27.73    1.24
   4  -4   2   28.79    1.22
  -4  -4  -2   28.26    1.25
  -4  -4  -2   27.97    1.23
  -4   4   2   31.22    1.21
  -4  -4  -2   28.82    1.18
   4   4  -2   28.89    1.20
   4   4  -2   28.52    1.18
  -4  -4   2   28.19    1.24
   4  -4  -2   29.39    1.20
   4   4   2   28.72    1.13
  -4  -4   2   29.65    1.19
   4   4   2   28.31    1.22
  -4  -4   2   28.54    1.18
  -4   4  -2   27.98    1.26
   4  -4  -2   29.67    1.20
   4  -4  -2   28.70    1.15
  -4   4  -2   29.11    1.22
   4   4   2   29.14    1.20
  -4  -4   2   29.98    1.20
  -4  -4   2   29.05    1.23
   5  -4   2   21.92    1.01
   5  -4   2   22.42    1.05
  -5  -4  -2   22.32    1.02
  -5   4   2   22.82    1.01
   5   4  -2   21.18    0.99
   5   4  -2   22.08    0.98
  -5  -4  -2   22.49    1.06
   5   4  -2   22.58    0.93
  -5   4   2   23.98    1.02
  -5  -4  -2   21.81    0.98
  -5  -4  -2   22.47    0.95
   5  -4   2   22.62    1.04
   5   4  -2   23.09    1.00
   5   4   2   23.56    0.94
  -5   4  -2   21.77    1.05
   5  -4  -2   23.68    0.99
  -5  -4   2   22.00    1.05
  -5  -4   2   22.83    0.98
  -5  -4   2   21.99    1.04
  -5  -4   2   23.84    0.98
   5   4   2   22.90    1.03
   5  -4  -2   22.54    1.00
   5   4   2   24.03    0.97
   5  -4  -2   22.21    0.94
  -5  -4   2   22.68    1.00
  -5   4  -2   21.71    1.01
   5   4   2   21.91    1.00
  -6   4   2   31.20    1.33
  -6   4   2   30.10    1.33
   6   4  -2   27.53    1.23
   6  -4   2   30.49    1.28
   6  -4   2   29.26    1.37
  -6  -4  -2   28.32    1.20
   6   4  -2   27.71    1.24
   6   4  -2   29.10    1.19
  -6  -4  -2   29.11    1.24
   6  -4   2   32.33    1.36
   6   4  -2   29.34    1.27
  -6  -4  -2   28.15    1.33
   6  -4   2   29.88    1.32
  -6  -4  -2   27.77    1.27
   6   4   2   31.28    1.24
  -6  -4   2   31.44    1.28
  -6  -4   2   30.26    1.31
   6  -4  -2   28.39    1.25
   6  -4  -2   29.24    1.27
   6  -4  -2   29.03    1.20
  -6   4  -2   28.21    1.27
   6   4   2   30.87    1.28
   6   4   2   29.86    1.32
   6   4   2   28.34    1.34
  -6  -4   2   31.49    1.38
  -6  -4   2   30.41    1.29
  -6   4  -2   29.34    1.33
  -7  -4  -2   60.14    2.43
   7   4  -2   60.38    2.43
   7  -4   2   60.62    2.50
  -7  -4  -2   57.08    2.44
  -7   4   2   61.31    2.51
   7  -4   2   64.12    2.55
   7   4  -2   60.13    2.45
   7   4  -2   59.17    2.36
  -7  -4  -2   59.10    2.52
  -7  -4  -2   60.19    2.39
  -7  -4   2   64.29    2.46
  -7  -4   2   61.12    2.57
   7   4   2   62.82    2.42
   7  -4  -2   61.94    2.47
   7  -4  -2   60.43    2.38
  -7  -4   2   61.24    2.49
   7  -4  -2   60.46    2.44
   7   4   2   59.46    2.50
  -7   4  -2   61.52    2.51
  -7  -4   2   60.83    2.47
   7   4   2   63.03    2.47
  -8   4   2    6.51    0.56
   8  -4   2    7.21    0.62
  -8  -4  -2    6.91    0.49
  -8  -4  -2    6.05    0.64
   8  -4   2    6.82    0.53
   8   4  -2    6.56    0.55
  -8  -4   2    7.01    0.51
  -8   4  -2    7.19    0.62
   8   4   2    7.05    0.58
   8  -4  -2    6.96    0.62
   8   4   2    7.65    0.57
  -8  -4   2    7.03    0.50
  -8  -4   2    7.16    0.65
   8  -4  -2    7.63    0.61
   8   4   2    7.21    0.48
   9   4  -2    4.25    0.54
   9  -4   2    3.31    0.44
  -9  -4  -2    4.15    0.44
   9  -4   2    3.71    0.47
  -9   4   2    3.63    0.51
  -9  -4  -2    4.16    0.62
  -9   4  -2    4.09    0.57
  -9  -4   2    4.08    0.44
  -9  -4   2    2.97    0.45
   9  -4  -2    3.80    0.48
   9   4   2    3.97    0.57
   9   4   2    3.85    0.54
  -9  -4   2    3.87    0.60
 -10   4   2   12.56    0.87
  10  -4   2   14.23    0.93
  10  -4   2   15.45    0.86
 -10  -4  -2   13.56    0.99
 -10  -4  -2   13.92    0.79
  10   4  -2   13.85    0.90
 -10  -4   2   12.57    0.79
 -10  -4   2   13.45    0.98
  10   4   2   13.40    0.90
  10  -4  -2   13.08    0.92
 -10   4  -2   13.31    0.95
  11   4  -2   10.73    0.82
 -11   4   2    9.13    0.80
 -11  -4  -2    9.15    0.91
  11  -4   2    9.21    0.86
 -11  -4  -2    9.91    0.71
  11  -4   2   10.05    0.75
  11  -4  -2    8.81    0.85
 -11  -4   2   10.39    0.92
 -11  -4   2    9.62    0.72
  11   4   2    9.21    0.81
 -11   4  -2    8.15    0.83
 -12  -4  -2    1.42    0.48
 -12  -4  -2    1.06    0.36
 -12   4   2    1.85    0.45
  12  -4   2    1.52    0.50
  12   4  -2    1.46    0.46
  12  -4   2    1.54    0.51
  12  -4  -2    0.76    0.49
 -12   4  -2    0.61    0.44
 -12  -4   2    0.78    0.34
  12   4   2    2.65    0.52
 -12  -4   2    1.79    0.50
 -13  -4  -2   12.66    0.93
 -13  -4  -2   15.56    1.25
  13  -4   2   11.26    1.14
  13   4  -2   13.14    1.11
  13  -4   2   12.60    0.96
 -13   4   2   14.18    1.09
 -13   4  -2   11.76    1.12
  13   4   2   12.59    1.12
 -13  -4   2   12.91    0.94
 -13  -4   2   12.18    1.18
  13  -4  -2   10.14    1.11
  14   4  -2    3.83    0.69
 -14  -4  -2    3.10    0.73
 -14  -4  -2    4.31    0.59
  14  -4   2    1.63    0.65
  14  -4   2    3.21    0.56
 -14   4   2    1.87    0.58
 -14  -4   2    2.76    0.70
  14  -4  -2    1.83    0.64
 -14  -4   2    2.67    0.52
  14   4   2    3.64    0.72
 -14   4  -2    3.87    0.74
  14  -4  -2    3.91    0.60
  15   4  -2    5.42    0.82
  15  -4   2    4.27    0.66
 -15  -4  -2    5.11    0.70
 -15  -4  -2    3.63    0.82
 -15   4   2    3.88    0.75
  15  -4   2    2.28    0.77
  15  -4  -2    3.17    0.62
  15  -4  -2    2.97    0.75
 -15  -4   2    3.66    0.63
 -15  -4   2    3.74    0.86
 -15   4  -2    4.46    0.85
  15   4   2    3.87    0.81
  16   4  -2    8.32    1.07
  16  -4   2    5.07    1.01
 -16  -4  -2    4.08    0.78
  16  -4   2    6.03    0.79
 -16  -4  -2    7.03    1.08
 -16   4   2    6.73    0.96
  16   4   2    6.19    0.76
  16  -4  -2    5.89    0.99
  16  -4  -2    6.83    0.89
  16   4   2    6.68    1.01
 -16  -4   2    5.09    0.77
 -16   4  -2    7.13    1.05
 -16  -4   2    6.04    1.07
 -17   4   2    5.09    1.03
  17   4   2    3.35    0.85
   0  -5  -2    0.10    0.06
   0   5  -2    0.14    0.11
   0   5   2    0.13    0.10
   0   5  -2    0.05    0.09
   0  -5   2    0.00    0.07
   0  -5   2    0.00    0.08
   0  -5  -2    0.08    0.11
  -1  -5  -2   77.67    3.02
   1  -5   2   79.64    3.06
  -1  -5  -2   77.10    2.93
  -1  -5  -2   72.36    2.98
  -1   5   2   79.50    3.09
   1   5  -2   77.62    2.98
   1   5  -2   79.19    3.02
  -1   5  -2   79.70    3.01
  -1  -5   2   82.78    3.09
  -1  -5   2   80.47    3.03
   1   5   2   78.51    3.11
  -1  -5   2   79.02    3.06
   1  -5  -2   82.50    2.97
   1  -5  -2   80.37    3.02
   1   5   2   81.55    3.00
   2   5  -2   95.10    3.42
  -2   5   2   92.39    3.48
   2  -5   2   94.02    3.52
   2   5  -2   89.41    3.49
  -2  -5  -2   90.46    3.40
   2   5  -2   93.24    3.46
  -2  -5  -2   87.23    3.41
  -2  -5  -2   88.31    3.50
  -2  -5  -2   84.49    3.48
   2  -5   2   81.25    3.53
  -2   5   2   93.90    3.43
  -2  -5   2   92.24    3.47
   2  -5  -2   89.01    3.44
  -2   5  -2   97.04    3.46
  -2  -5   2   91.26    3.42
  -2   5  -2   92.96    3.50
  -2  -5   2   90.32    3.47
   2   5   2   86.81    3.50
   2   5   2   93.38    3.38
   2  -5  -2   95.36    3.47
   3   5  -2   75.56    2.82
   3   5  -2   75.40    2.90
   3  -5   2   73.38    2.89
   3   5  -2   73.80    2.83
  -3  -5  -2   74.50    2.81
  -3  -5  -2   68.64    2.90
  -3   5   2   73.55    2.84
  -3  -5  -2   72.96    2.91
   3  -5   2   76.10    2.84
  -3  -5  -2   73.23    2.83
   3   5  -2   74.81    2.86
  -3   5   2   79.57    2.82
   3  -5   2   71.77    2.84
  -3  -5   2   74.25    2.84
   3  -5  -2   76.92    2.88
  -3  -5   2   71.59    2.85
   3   5   2   70.05    2.87
  -3   5  -2   74.63    2.90
   3   5   2   73.96    2.75
   3  -5  -2   76.44    2.88
  -3  -5   2   71.00    2.85
  -3  -5   2   73.33    2.80
   3  -5  -2   75.41    2.86
   3   5   2   70.47    2.83
  -3   5  -2   75.72    2.87
  -4   5   2   39.71    1.54
  -4  -5  -2   36.56    1.60
  -4  -5  -2   38.25    1.50
   4   5  -2   36.89    1.52
  -4  -5  -2   37.57    1.52
   4   5  -2   38.76    1.50
  -4   5   2   36.89    1.55
   4  -5   2   37.60    1.56
   4   5  -2   32.81    1.62
  -4  -5  -2   38.03    1.59
   4  -5   2   38.22    1.58
   4  -5   2   38.77    1.60
   4   5  -2   39.31    1.55
   4   5   2   38.68    1.53
   4  -5  -2   40.28    1.56
   4  -5  -2   39.36    1.56
  -4   5  -2   39.91    1.57
   4  -5  -2   39.40    1.50
   4   5   2   36.27    1.44
  -4  -5   2   38.19    1.52
  -4   5  -2   38.57    1.59
  -4  -5   2   38.70    1.54
   4   5   2   36.49    1.55
  -4  -5   2   37.43    1.51
  -4  -5   2   37.58    1.58
   5  -5   2   27.99    1.28
   5  -5   2   28.38    1.24
  -5  -5  -2   29.81    1.24
  -5   5   2   29.82    1.23
  -5  -5  -2   28.84    1.21
  -5  -5  -2   29.45    1.30
  -5   5   2   26.96    1.24
  -5  -5  -2   28.83    1.33
   5  -5   2   29.27    1.26
   5   5  -2   30.16    1.20
   5   5  -2   28.84    1.24
   5   5  -2   29.29    1.26
   5   5  -2   29.98    1.27
  -5  -5   2   28.88    1.21
  -5   5  -2   30.18    1.35
  -5  -5   2   29.50    1.21
   5   5   2   28.03    1.13
  -5  -5   2   28.71    1.27
   5   5   2   28.02    1.16
  -5  -5   2   28.74    1.20
  -5   5  -2   29.39    1.28
  -5  -5   2   27.98    1.27
   5  -5  -2   30.10    1.21
   5   5   2   28.60    1.22
   5  -5  -2   30.07    1.27
   5  -5  -2   28.70    1.26
   5   5   2   27.58    1.23
   6  -5   2   36.76    1.58
   6   5  -2   38.72    1.57
  -6  -5  -2   36.87    1.56
   6   5  -2   39.50    1.58
  -6  -5  -2   35.84    1.61
   6  -5   2   34.22    1.60
   6  -5   2   36.85    1.51
  -6  -5  -2   36.23    1.66
  -6  -5  -2   36.77    1.53
   6   5  -2   37.79    1.51
   6  -5   2   34.94    1.55
  -6   5   2   36.20    1.55
  -6   5   2   36.41    1.56
   6  -5  -2   38.14    1.60
   6   5   2   37.20    1.45
   6   5   2   36.96    1.55
  -6   5  -2   37.07    1.61
   6   5   2   37.55    1.49
  -6  -5   2   37.00    1.52
   6  -5  -2   37.39    1.52
  -6  -5   2   36.37    1.53
  -6   5  -2   37.39    1.66
   6  -5  -2   36.54    1.58
  -6  -5   2   36.56    1.52
  -6  -5   2   36.57    1.60
  -7   5   2   27.08    1.24
  -7  -5  -2   31.18    1.28
  -7  -5  -2   29.36    1.31
   7  -5   2   26.12    1.25
   7   5  -2   29.19    1.31
   7   5  -2   29.45    1.33
   7  -5   2   26.12    1.23
   7   5  -2   29.91    1.24
  -7  -5  -2   30.48    1.43
  -7  -5   2   26.12    1.18
   7   5   2   28.01    1.18
   7  -5  -2   27.38    1.34
   7  -5  -2   29.00    1.34
   7  -5  -2   29.08    1.26
   7   5   2   26.48    1.23
  -7  -5   2   26.81    1.19
  -7  -5   2   25.98    1.22
  -7   5  -2   28.45    1.40
   7   5   2   26.31    1.12
  -7  -5   2   28.07    1.31
  -8  -5  -2   12.92    0.88
   8  -5   2   13.83    0.84
   8   5  -2   13.13    0.77
  -8  -5  -2   12.49    0.69
   8  -5   2   13.19    0.79
  -8   5   2   13.39    0.80
   8   5   2   13.91    0.77
  -8   5  -2   11.97    0.83
   8  -5  -2   12.63    0.80
   8  -5  -2   12.38    0.84
   8   5   2   14.57    0.82
  -8  -5   2   14.67    0.91
   8   5   2   14.18    0.69
  -8  -5   2   13.60    0.76
  -8  -5   2   13.68    0.76
   9   5  -2   32.74    1.52
  -9  -5  -2   32.90    1.45
   9  -5   2   31.89    1.49
  -9  -5  -2   31.76    1.63
   9  -5   2   32.25    1.54
  -9   5   2   32.13    1.51
   9  -5  -2   32.07    1.55
  -9  -5   2   32.04    1.45
   9   5   2   32.61    1.51
  -9   5  -2   33.07    1.61
  -9  -5   2   31.75    1.61
   9   5   2   31.74    1.46
  10  -5   2   18.49    1.11
 -10  -5  -2   18.47    0.98
 -10  -5  -2   17.94    1.17
  10  -5   2   18.08    1.03
 -10   5   2   19.70    1.10
  10   5  -2   20.04    1.09
 -10   5  -2   18.13    1.15
 -10  -5   2   19.08    1.19
 -10  -5   2   19.92    1.03
  10  -5  -2   18.21    1.09
  10   5   2   19.77    1.11
 -11  -5  -2    8.86    0.95
  11  -5   2    7.57    0.84
 -11  -5  -2   10.03    0.73
  11   5  -2    9.95    0.83
 -11   5   2    9.00    0.80
  11  -5   2    8.96    0.74
 -11  -5   2    8.32    0.76
 -11  -5   2    8.80    0.95
  11  -5  -2    8.86    0.86
  11   5   2   10.18    0.85
 -11   5  -2   10.80    0.91
  12   5  -2   18.96    1.20
 -12  -5  -2   17.91    1.29
 -12   5   2   16.32    1.12
  12  -5   2   16.85    1.09
 -12  -5  -2   18.82    1.06
  12  -5   2   18.25    1.22
 -12   5  -2   17.97    1.30
  12  -5  -2   17.89    1.23
  12  -5  -2   16.69    1.11
  12   5   2   17.60    1.20
 -12  -5   2   17.51    1.06
 -12  -5   2   18.35    1.31
  13   5  -2   33.18    1.78
 -13  -5  -2   32.05    1.88
  13  -5   2   36.17    1.77
 -13   5   2   34.26    1.83
  13  -5   2   35.46    1.92
 -13  -5  -2   31.37    1.62
 -13   5  -2   31.05    1.82
  13  -5  -2   33.53    1.81
 -13  -5   2   34.43    1.72
 -13  -5   2   36.51    1.99
  13  -5  -2   33.12    1.70
  13   5   2   32.61    1.84
 -14  -5  -2   11.51    0.98
  14   5  -2    9.21    1.15
  14  -5   2    8.05    1.18
 -14   5   2    8.69    1.07
 -14  -5  -2   11.24    1.29
  14  -5   2    9.70    0.95
  14  -5  -2   10.02    1.15
  14   5   2   10.75    1.16
 -14   5  -2   10.40    1.21
  14  -5  -2   10.78    1.01
 -14  -5   2    9.73    0.95
 -14  -5   2    9.18    1.21
 -15  -5  -2   21.59    1.41
  15   5  -2   23.67    1.65
  15  -5   2   25.66    1.52
  15  -5   2   19.85    1.75
 -15  -5  -2   20.60    1.71
 -15   5   2   23.93    1.63
  15   5   2   24.20    1.72
 -15  -5   2   23.28    1.49
 -15  -5   2   25.67    1.82
  15  -5  -2   20.24    1.43
 -15   5  -2   20.26    1.65
  15  -5  -2   20.44    1.60
 -16  -5  -2   -0.76    0.78
  16  -5   2    0.99    0.62
  16  -5   2    0.51    0.88
 -16   5   2    0.23    0.75
  16   5  -2    2.04    0.84
  16   5   2    0.40    0.55
  16   5   2   -0.36    0.82
 -16  -5   2   -0.51    0.80
  16  -5  -2    0.72    0.63
  16  -5  -2    1.16    0.78
 -16   5  -2    0.01    0.81
 -17   5   2    2.30    0.97
   0   6  -2    9.41    0.53
   0  -6   2    7.99    0.38
   0  -6  -2    9.31    0.51
   0  -6   2    8.60    0.43
   0   6   2    7.56    0.48
   0  -6  -2    9.84    0.43
   0   6  -2    9.27    0.48
  -1  -6  -2   24.34    0.95
   1   6  -2   23.94    1.01
   1   6  -2   24.33    1.06
   1  -6   2   23.48    1.02
  -1  -6  -2   23.05    1.02
  -1   6   2   23.67    1.05
  -1  -6  -2   24.46    1.06
  -1  -6   2   24.74    1.05
  -1  -6   2   24.64    1.02
   1  -6  -2   25.31    1.06
  -1   6  -2   24.90    1.04
   1  -6  -2   24.33    0.99
   1   6   2   24.28    0.96
  -1   6  -2   23.57    1.06
  -1  -6   2   24.65    0.97
   1   6   2   22.95    1.06
  -2   6   2   13.36    0.67
   2  -6   2   13.40    0.64
   2   6  -2   13.37    0.68
   2   6  -2   14.26    0.63
  -2  -6  -2   13.73    0.69
  -2  -6  -2   13.20    0.67
   2   6  -2   14.08    0.58
  -2  -6  -2   12.99    0.58
  -2  -6  -2   13.41    0.55
  -2   6  -2   14.60    0.63
   2  -6  -2   14.00    0.63
  -2  -6   2   13.58    0.66
   2   6   2   13.27    0.68
   2   6   2   13.32    0.55
  -2  -6   2   13.05    0.65
  -2  -6   2   13.06    0.59
  -2   6  -2   13.84    0.67
  -3   6   2   22.68    1.02
   3   6  -2   23.30    0.92
   3   6  -2   23.23    0.97
  -3   6   2   24.29    0.99
   3   6  -2   22.43    1.02
   3  -6   2   22.84    1.01
  -3  -6  -2   21.25    1.02
   3  -6   2   23.51    1.07
   3  -6   2   23.41    1.00
  -3  -6  -2   21.03    1.01
  -3  -6  -2   22.12    0.91
  -3  -6  -2   22.58    0.92
   3  -6  -2   22.32    0.98
  -3  -6   2   22.18    1.02
  -3  -6   2   23.15    0.96
   3  -6  -2   24.56    1.01
  -3   6  -2   23.49    0.98
   3   6   2   21.95    0.90
  -3   6  -2   22.48    1.02
  -3  -6   2   23.26    1.02
   3  -6  -2   23.25    0.96
  -4  -6  -2    7.92    0.54
  -4   6   2    7.88    0.46
   4  -6   2    7.12    0.52
  -4   6   2    7.52    0.47
   4   6  -2    7.97    0.48
   4   6  -2    8.80    0.42
  -4  -6  -2    8.13    0.44
   4  -6   2    7.22    0.47
  -4  -6  -2    8.73    0.43
  -4  -6  -2    7.35    0.52
   4   6  -2    7.90    0.45
   4   6  -2    8.27    0.51
  -4  -6   2    7.12    0.50
   4  -6  -2    8.84    0.51
  -4  -6   2    7.55    0.47
  -4  -6   2    7.17    0.44
  -4  -6   2    7.40    0.42
   4   6   2    7.23    0.43
  -4  -6   2    7.00    0.49
   4   6   2    7.00    0.45
  -4   6  -2    8.49    0.55
   4  -6  -2    7.95    0.49
   4  -6  -2    8.72    0.42
   4  -6  -2    8.20    0.49
  -4   6  -2    8.75    0.51
   4   6   2    7.47    0.36
  -5  -6  -2   74.85    3.10
   5   6  -2   77.70    3.00
  -5   6   2   85.77    3.23
   5  -6   2   85.08    3.25
   5   6  -2   78.66    3.05
   5   6  -2   77.20    3.01
  -5  -6  -2   72.38    3.07
  -5  -6  -2   77.33    2.98
   5   6  -2   77.93    2.96
  -5  -6  -2   77.16    2.99
   5  -6   2   79.44    3.27
  -5   6   2   85.29    3.21
   5  -6   2   81.24    3.23
   5   6   2   74.57    3.21
  -5  -6   2   84.53    3.22
  -5   6  -2   78.13    3.04
   5   6   2   81.06    3.09
   5  -6  -2   74.65    3.04
   5  -6  -2   77.80    2.97
   5  -6  -2   79.49    3.04
   5  -6  -2   82.79    3.05
   5   6   2   82.27    3.13
  -5  -6   2   83.59    3.19
  -5  -6   2   81.80    3.27
   5   6   2   84.86    3.20
  -5  -6   2   79.76    3.25
  -5  -6   2   83.64    3.19
   6   6  -2   11.30    0.62
   6  -6   2   10.57    0.65
  -6  -6  -2   10.36    0.72
  -6   6   2   11.45    0.69
  -6  -6  -2   11.50    0.60
   6  -6   2   11.21    0.70
  -6   6   2   11.99    0.65
   6   6  -2   10.28    0.62
  -6  -6  -2   10.10    0.56
   6   6  -2   10.84    0.54
   6  -6  -2    9.78    0.63
  -6  -6   2   11.88    0.65
   6   6   2   11.66    0.57
  -6  -6   2   12.00    0.73
   6  -6  -2   11.18    0.66
   6  -6  -2   10.23    0.62
  -6   6  -2   10.14    0.70
   6   6   2   11.08    0.52
  -6   6  -2    9.83    0.67
   6  -6  -2   10.01    0.56
  -6  -6   2   11.56    0.71
  -6  -6   2   11.29    0.65
   6   6   2   11.13    0.66
  -6  -6   2   10.96    0.61
  -7   6   2   65.88    2.67
  -7  -6  -2   65.77    2.77
   7  -6   2   64.50    2.69
   7   6  -2   67.39    2.65
   7  -6   2   66.00    2.67
  -7  -6  -2   66.29    2.61
  -7  -6  -2   64.32    2.62
   7   6  -2   67.39    2.57
   7   6  -2   65.74    2.65
   7   6   2   65.87    2.53
   7  -6  -2   64.39    2.59
  -7  -6   2   65.39    2.64
   7   6   2   66.34    2.65
   7  -6  -2   63.99    2.67
  -7   6  -2   67.02    2.77
  -7  -6   2   70.93    2.77
  -7  -6   2   63.93    2.61
   7  -6  -2   67.95    2.69
   7  -6  -2   63.22    2.67
  -7  -6   2   63.86    2.62
   7   6   2   62.85    2.57
   8  -6   2    1.20    0.27
  -8  -6  -2    1.36    0.26
   8   6  -2    1.52    0.31
  -8  -6  -2    0.98    0.35
   8  -6   2    1.00    0.32
  -8   6   2    1.16    0.30
  -8  -6   2    1.23    0.26
  -8   6  -2    1.03    0.32
  -8  -6   2    1.41    0.36
   8   6   2    1.10    0.27
   8   6   2    1.32    0.22
   8  -6  -2    1.16    0.32
   8  -6  -2    1.27    0.29
  -9   6   2   12.76    0.87
   9  -6   2   14.39    0.93
  -9  -6  -2   14.99    0.82
   9   6  -2   15.30    0.91
  -9  -6  -2   15.75    1.04
   9  -6   2   14.19    0.84
  -9  -6   2   13.66    0.81
  -9   6  -2   13.47    0.98
   9   6   2   12.62    0.83
   9   6   2   14.56    0.91
  -9  -6   2   15.61    1.02
   9  -6  -2   13.90    0.88
   9  -6  -2   14.34    0.94
  10  -6   2    4.97    0.57
 -10  -6  -2    4.14    0.50
  10  -6   2    2.95    0.50
  10   6  -2    4.64    0.63
 -10   6   2    4.10    0.53
 -10  -6  -2    3.44    0.59
  10  -6  -2    3.20    0.51
 -10  -6   2    4.55    0.55
  10  -6  -2    5.11    0.59
  10   6   2    5.72    0.70
 -10   6  -2    5.04    0.69
 -10  -6   2    5.35    0.78
  11   6  -2   13.86    0.96
  11  -6   2   12.17    1.02
 -11   6   2   11.44    0.93
 -11  -6  -2   12.84    0.88
 -11  -6   2   12.12    0.91
  11  -6  -2   14.50    1.05
 -11  -6   2   12.43    1.11
 -11   6  -2   13.17    1.05
  11   6   2   12.58    0.95
 -12  -6  -2    7.09    0.74
 -12  -6  -2    9.34    1.06
  12  -6   2    8.01    0.78
  12   6  -2    7.03    0.90
 -12   6   2    6.13    0.82
  12  -6   2    8.87    0.96
 -12  -6   2    8.89    0.77
  12  -6  -2    8.22    0.83
  12  -6  -2    7.27    0.95
 -12   6  -2    7.26    1.09
 -12  -6   2    7.34    1.04
  12   6   2    7.43    0.91
  13  -6   2   19.10    1.20
 -13  -6  -2   19.66    1.49
  13   6  -2   20.65    1.40
 -13   6   2   16.23    1.29
 -13  -6  -2   22.61    1.24
  13  -6   2   20.20    1.39
  13  -6  -2   20.14    1.28
 -13   6  -2   19.26    1.46
  13   6   2   17.72    1.36
 -13  -6   2   17.86    1.18
 -13  -6   2   19.12    1.50
  13  -6  -2   17.73    1.38
  14  -6   2    5.43    0.72
  14   6  -2    6.29    0.81
 -14  -6  -2    6.82    0.97
  14  -6   2    4.77    0.81
 -14  -6  -2    6.46    0.90
 -14   6   2    6.10    0.79
 -14  -6   2    6.70    0.88
 -14  -6   2    5.58    0.88
  14  -6  -2    5.64    0.72
 -14   6  -2    5.73    0.89
  14   6   2    4.64    0.79
  14  -6  -2    6.45    0.82
  15   6  -2    3.78    0.82
  15  -6   2    3.24    0.88
 -15  -6  -2    2.90    0.63
 -15   6   2    3.85    0.79
 -15  -6  -2    5.18    0.94
  15  -6   2    3.06    0.66
  15   6   2    4.15    0.85
  15  -6  -2    2.90    0.68
 -15   6  -2    1.73    0.80
 -15  -6   2    3.71    0.68
  15  -6  -2    3.37    0.81
 -15  -6   2    3.64    0.93
  16  -6   2    2.52    1.10
  16  -6   2    2.65    1.06
  16   6  -2    2.82    0.89
 -16   6   2    2.92    0.88
  16   6   2    3.85    0.94
 -16  -6   2    3.76    0.99
 -16   6  -2    4.67    0.97
  16  -6  -2    3.16    0.98
   0  -7   2   -0.03    0.09
   0   7  -2    0.10    0.14
   0   7   2    0.05    0.15
   0  -7  -2    0.16    0.16
   0  -7  -2    0.10    0.08
   0  -7   2    0.03    0.12
   0   7  -2    0.20    0.13
   0   7   2    0.01    0.11
   1  -7   2   37.34    1.52
  -1  -7  -2   34.87    1.48
   1   7  -2   36.72    1.54
   1   7  -2   37.33    1.47
  -1   7   2   37.15    1.58
  -1  -7  -2   35.26    1.41
  -1  -7  -2   36.14    1.53
  -1   7  -2   35.95    1.54
   1  -7  -2   36.73    1.53
   1   7   2   38.35    1.47
  -1  -7   2   37.95    1.47
   1  -7  -2   36.29    1.44
  -1   7  -2   37.11    1.50
  -1  -7   2   36.33    1.52
  -2  -7  -2   88.61    3.55
  -2  -7  -2   93.44    3.43
  -2  -7  -2   90.67    3.58
   2   7  -2   92.21    3.58
   2   7  -2   93.99    3.51
  -2   7   2   90.03    3.47
  -2  -7  -2   88.65    3.46
   2  -7   2   89.10    3.42
  -2   7  -2   91.30    3.59
   2   7   2   84.17    3.48
  -2   7  -2   95.43    3.57
  -2  -7   2   93.52    3.47
   2   7   2   91.60    3.35
  -2  -7   2   86.55    3.38
  -2  -7   2   86.93    3.43
   3  -7   2  101.24    3.85
  -3   7   2  105.70    3.82
  -3  -7  -2  101.14    3.94
  -3   7   2  100.22    3.88
  -3  -7  -2   98.60    4.05
   3   7  -2  105.07    3.98
   3   7  -2  109.51    3.93
   3  -7   2  104.59    3.94
   3   7  -2  104.81    4.05
  -3  -7  -2  105.31    3.92
  -3  -7  -2   97.77    4.04
   3   7   2   99.68    3.75
  -3  -7   2   98.86    3.88
  -3   7  -2  107.91    3.98
  -3  -7   2   97.61    3.80
  -3  -7   2   96.17    3.86
   3  -7  -2  103.04    4.00
  -3  -7   2   98.75    3.87
   3  -7  -2  106.35    3.97
   3   7   2   97.37    3.91
  -3   7  -2  106.28    4.05
   3  -7  -2  107.70    4.04
  -4  -7  -2    6.61    0.51
  -4   7   2    6.49    0.45
  -4  -7  -2    6.28    0.42
   4   7  -2    7.64    0.51
   4  -7   2    5.51    0.55
  -4   7   2    5.18    0.45
   4  -7   2    5.24    0.54
   4  -7   2    6.37    0.44
   4  -7  -2    6.94    0.45
   4  -7  -2    6.87    0.49
  -4   7  -2    6.35    0.47
   4   7   2    5.97    0.32
  -4   7  -2    6.34    0.53
  -4  -7   2    5.56    0.45
  -4  -7   2    7.34    0.50
  -4  -7   2    6.70    0.40
   4   7   2    6.83    0.51
   4  -7  -2    5.84    0.50
  -5   7   2   14.60    0.79
   5   7  -2   13.77    0.78
   5   7  -2   15.87    0.73
   5   7  -2   15.76    0.65
  -5  -7  -2   14.16    0.83
   5  -7   2   15.75    0.82
  -5  -7  -2   13.84    0.67
   5   7  -2   14.92    0.70
  -5   7   2   15.22    0.80
  -5  -7  -2   13.20    0.67
   5  -7   2   14.66    0.79
  -5  -7   2   14.79    0.80
   5  -7  -2   13.91    0.74
  -5  -7   2   16.89    0.86
   5  -7  -2   13.83    0.66
   5  -7  -2   13.49    0.76
   5  -7  -2   14.79    0.76
  -5  -7   2   16.40    0.76
   5   7   2   16.57    0.77
  -5  -7   2   15.61    0.77
  -5  -7   2   15.19    0.83
   5   7   2   15.43    0.68
  -5   7  -2   12.76    0.76
   6   7  -2   46.98    1.87
   6   7  -2   43.84    1.91
  -6  -7  -2   46.26    1.84
  -6   7   2   46.46    1.94
  -6  -7  -2   44.96    1.99
   6   7  -2   45.01    1.86
  -6  -7  -2   44.64    1.84
   6   7  -2   44.81    1.79
  -6   7   2   46.90    1.94
   6  -7   2   48.33    1.98
   6  -7   2   45.74    1.95
  -6   7  -2   44.26    1.92
   6  -7  -2   45.13    1.91
  -6  -7   2   46.16    2.02
  -6  -7   2   46.25    1.91
   6  -7  -2   46.02    1.92
   6   7   2   46.75    1.83
   6   7   2   46.06    1.79
   6   7   2   48.26    1.93
  -6  -7   2   46.02    1.91
   6  -7  -2   47.53    1.92
  -6  -7   2   45.10    1.98
   6  -7  -2   45.20    1.83
   7  -7   2   42.34    1.84
  -7  -7  -2   43.16    1.82
   7   7  -2   44.17    1.76
   7  -7   2   41.40    1.82
   7   7  -2   44.91    1.85
   7   7  -2   44.65    1.93
  -7  -7  -2   45.17    1.82
  -7   7   2   41.71    1.79
  -7  -7  -2   43.29    1.99
   7   7   2   45.66    1.81
   7  -7  -2   43.34    1.89
   7   7   2   41.29    1.65
   7   7   2   40.70    1.70
   7  -7  -2   41.57    1.90
   7  -7  -2   44.38    1.89
  -7  -7   2   40.31    1.79
  -7  -7   2   43.19    1.78
  -7  -7   2   42.09    1.90
  -8  -7  -2   80.29    3.08
   8  -7   2   82.60    3.31
   8   7  -2   78.81    3.12
  -8  -7  -2   69.26    3.16
  -8  -7  -2   76.34    3.27
   8  -7   2   80.88    3.28
   8   7   2   78.06    3.16
   8   7   2   83.49    3.27
   8  -7  -2   77.49    3.15
  -8   7  -2   79.66    3.25
   8  -7  -2   79.45    3.16
  -8  -7   2   82.45    3.24
   8   7   2   78.88    3.11
  -8  -7   2   81.66    3.39
  -9   7   2   28.30    1.36
  -9  -7  -2   28.72    1.58
  -9  -7  -2   31.10    1.38
   9  -7   2   26.88    1.38
   9  -7   2   26.93    1.31
   9   7  -2   31.18    1.44
   9  -7  -2   29.50    1.45
   9   7   2   24.54    1.21
  -9   7  -2   30.15    1.56
   9   7   2   25.26    1.14
   9   7   2   29.35    1.35
  -9  -7   2   24.75    1.44
  -9  -7   2   24.44    1.25
   9  -7  -2   29.29    1.49
  10  -7   2    5.66    0.75
  10   7  -2    7.42    0.73
  10  -7   2    8.55    0.70
 -10   7   2    7.29    0.76
 -10  -7  -2    7.21    0.62
 -10  -7  -2    7.62    0.86
 -10   7  -2    5.27    0.77
 -10  -7   2    6.66    0.88
  10  -7  -2    6.77    0.69
 -10  -7   2    9.25    0.69
  10  -7  -2    5.73    0.75
  10   7   2    8.21    0.79
  11  -7   2    0.35    0.44
 -11   7   2    0.66    0.40
 -11  -7  -2    0.16    0.47
  11   7  -2    0.22    0.38
 -11  -7  -2    0.36    0.52
  11  -7   2    0.76    0.36
  11  -7  -2    0.42    0.37
  11   7   2    0.64    0.42
 -11  -7   2    0.83    0.47
  11  -7  -2    0.45    0.43
 -11   7  -2    0.85    0.47
 -11  -7   2    0.58    0.34
  12  -7   2    2.65    0.50
 -12  -7  -2    2.68    0.66
  12   7  -2    2.97    0.58
  12  -7   2    2.86    0.61
 -12   7   2    3.33    0.58
 -12  -7  -2    3.22    0.50
 -12   7  -2    2.61    0.64
 -12  -7   2    3.65    0.66
  12  -7  -2    3.46    0.62
  12   7   2    2.66    0.59
 -12  -7   2    3.16    0.49
  12  -7  -2    3.66    0.56
 -13  -7  -2   20.91    1.64
 -13  -7  -2   20.01    1.26
  13  -7   2   21.95    1.55
  13  -7   2   22.42    1.35
  13   7  -2   21.03    1.44
  13  -7  -2   21.57    1.47
  13  -7  -2   22.61    1.37
  13   7   2   20.68    1.48
 -13  -7   2   21.43    1.66
 -13   7  -2   20.62    1.50
 -13  -7   2   22.92    1.33
  14  -7   2   13.07    1.12
 -14  -7  -2   13.72    1.48
 -14   7   2   13.49    1.27
  14   7  -2   12.17    1.29
  14  -7   2   12.08    1.38
 -14  -7  -2   12.69    1.11
  14  -7  -2   12.58    1.17
 -14  -7   2   11.99    1.41
  14   7   2   10.64    1.30
 -14   7  -2   12.93    1.37
  14  -7  -2   11.44    1.27
 -14  -7   2   14.31    1.12
  15  -7   2    6.47    0.81
  15  -7   2    4.86    0.96
 -15  -7  -2    6.06    1.02
 -15   7   2    4.78    0.88
  15   7  -2    4.95    0.87
 -15  -7  -2    4.09    0.71
  15   7   2    4.93    0.92
 -15  -7   2    5.31    1.00
 -15   7  -2    3.83    0.90
 -15  -7   2    4.85    0.74
  15  -7  -2    3.86    0.83
  15  -7  -2    6.44    0.84
 -16   7   2   -0.49    0.83
  16   7  -2    0.30    0.86
 -16   7  -2    0.07    0.89
  16   7   2   -0.80    0.91
   0  -8   2    1.90    0.24
   0   8   2    1.95    0.25
   0  -8   2    2.16    0.23
   0   8  -2    1.14    0.21
   0  -8  -2    1.48    0.20
   0  -8  -2    1.22    0.24
   0   8  -2    1.08    0.24
   0   8   2    2.41    0.35
   1  -8   2   41.86    1.61
  -1   8   2   39.90    1.74
   1   8  -2   41.10    1.76
   1   8  -2   42.82    1.69
   1  -8   2   40.60    1.67
  -1  -8  -2   40.58    1.70
  -1  -8  -2   42.13    1.63
   1   8   2   42.41    1.62
   1  -8  -2   42.23    1.65
  -1  -8   2   40.60    1.67
  -1  -8   2   40.97    1.61
  -1   8  -2   41.09    1.76
   1   8   2   40.19    1.75
  -1   8  -2   41.98    1.72
   1  -8  -2   40.67    1.75
   2   8  -2  129.01    4.95
  -2  -8  -2  126.46    4.91
   2  -8   2  128.23    4.95
   2   8  -2  130.23    4.87
  -2  -8  -2  125.34    4.82
  -2   8   2  127.10    5.01
  -2  -8   2  130.98    4.90
   2   8   2  134.78    4.88
  -2  -8   2  126.39    4.96
   2   8   2  128.01    5.04
  -2   8  -2  127.30    4.96
  -2  -8   2  134.75    5.10
  -2   8  -2  130.89    4.93
   2  -8  -2  128.10    4.86
  -3  -8  -2    7.22    0.42
   3   8  -2    8.97    0.48
  -3  -8  -2    7.38    0.39
   3   8  -2    8.12    0.56
  -3   8   2    8.11    0.57
   3  -8   2    7.87    0.52
  -3  -8   2    9.85    0.58
  -3   8  -2    7.58    0.47
  -3  -8   2    9.73    0.58
   3  -8  -2    7.93    0.56
  -3  -8   2    9.43    0.49
   3  -8  -2    7.08    0.47
  -3   8  -2    7.08    0.54
   3   8   2    8.28    0.60
  -3   8  -2    7.43    0.58
   3   8   2    8.39    0.42
  -4  -8  -2   38.00    1.74
  -4   8   2   38.50    1.68
   4   8  -2   42.53    1.58
   4  -8   2   39.92    1.65
  -4   8   2   41.70    1.62
   4   8  -2   41.78    1.66
   4   8  -2   40.57    1.74
  -4  -8  -2   40.09    1.62
  -4  -8  -2   40.42    1.62
  -4   8  -2   39.03    1.75
  -4  -8   2   38.86    1.69
  -4  -8   2   36.85    1.66
  -4   8  -2   41.83    1.67
   4   8   2   37.46    1.71
  -4  -8   2   39.54    1.59
   4  -8  -2   40.47    1.73
   4  -8  -2   40.33    1.69
   4   8   2   39.69    1.52
  -5  -8  -2  106.77    4.01
  -5   8   2  107.68    4.14
   5  -8   2  106.74    4.11
   5   8  -2  103.47    4.13
  -5   8   2  107.38    4.08
  -5  -8  -2   97.79    4.15
   5   8  -2  103.45    4.03
   5   8  -2  105.83    3.97
   5  -8   2  103.46    4.11
   5  -8  -2  104.53    4.09
   5   8   2  107.57    3.98
   5  -8  -2  103.26    4.10
   5  -8  -2  105.77    4.00
  -5   8  -2  105.03    4.07
  -5  -8   2  100.83    4.12
   5  -8  -2  114.05    4.08
  -5  -8   2  105.67    4.17
  -5  -8   2  105.43    4.06
   6   8  -2   58.00    2.40
  -6   8   2   58.78    2.39
  -6  -8  -2   58.39    2.56
   6   8  -2   60.41    2.33
  -6  -8  -2   59.60    2.37
   6   8  -2   61.38    2.50
  -6   8   2   58.41    2.40
   6   8  -2   60.54    2.40
  -6  -8  -2   61.73    2.39
   6  -8   2   58.29    2.41
   6  -8   2   58.28    2.40
   6   8   2   60.03    2.26
   6  -8  -2   63.42    2.47
  -6   8  -2   57.18    2.46
   6  -8  -2   60.46    2.38
   6  -8  -2   59.44    2.48
  -6  -8   2   56.19    2.34
   6  -8  -2   60.47    2.47
  -6  -8   2   56.07    2.42
  -6  -8   2   58.57    2.47
  -6  -8   2   59.74    2.35
  -7  -8  -2   25.89    1.21
   7   8  -2   28.54    1.25
  -7   8   2   28.49    1.32
  -7  -8  -2   27.10    1.21
   7   8  -2   27.16    1.14
   7  -8   2   26.44    1.31
   7  -8   2   26.60    1.35
  -7  -8  -2   25.90    1.40
   7   8   2   29.20    1.30
  -7  -8   2   27.73    1.29
   7  -8  -2   26.40    1.28
  -7  -8   2   29.37    1.43
  -7  -8   2   28.50    1.27
   7   8   2   27.01    1.11
   7   8   2   27.77    1.18
   7  -8  -2   27.66    1.30
  -8   8   2    8.65    0.70
   8   8  -2   12.19    0.74
   8  -8   2   10.54    0.70
  -8  -8  -2    9.87    0.65
  -8  -8  -2    8.92    0.86
   8  -8   2   10.32    0.82
  -8  -8  -2    9.69    0.76
   8   8   2    8.89    0.59
   8  -8  -2    9.96    0.78
  -8  -8   2   11.14    0.87
  -8  -8   2   10.00    0.66
   8  -8  -2   10.00    0.72
   8   8   2    8.61    0.49
   8   8   2   10.74    0.74
  -9  -8  -2   18.34    1.27
  -9   8   2   17.43    1.01
   9  -8   2   17.95    1.03
  -9  -8  -2   20.21    1.01
   9   8  -2   19.60    1.07
   9  -8   2   18.94    1.13
  -9  -8   2   18.11    0.98
  -9  -8   2   19.35    1.21
   9   8   2   15.52    0.90
   9   8   2   15.91    0.81
   9  -8  -2   18.29    1.07
   9  -8  -2   18.20    1.13
   9   8   2   20.24    1.06
 -10  -8  -2    5.85    0.86
  10  -8   2    7.15    0.83
  10   8  -2    5.25    0.73
  10  -8   2    6.60    0.78
 -10   8   2    7.84    0.72
 -10  -8  -2    6.63    0.63
  10   8   2    6.45    0.79
  10  -8  -2    5.50    0.78
 -10  -8   2    6.15    0.72
 -11  -8  -2    9.50    1.09
 -11   8   2    7.05    0.77
  11  -8   2    7.89    0.79
  11   8  -2    9.38    0.88
 -11  -8  -2    9.63    0.79
 -11  -8   2    8.25    0.78
  11  -8  -2    9.30    0.86
 -11  -8   2    9.78    1.10
  11  -8  -2    7.73    1.00
  11   8   2    8.78    0.90
 -12   8   2    6.00    0.65
  12  -8   2    6.77    0.83
  12   8  -2    7.14    0.94
  12  -8   2    6.04    0.81
 -12  -8  -2    7.19    0.93
 -12  -8  -2    6.33    0.77
  12  -8  -2    6.47    0.77
 -12  -8   2    6.83    0.80
  12   8   2    7.67    0.98
 -12   8  -2    5.61    0.77
 -12  -8   2    7.16    0.93
  12  -8  -2    7.12    0.85
  13   8  -2    2.32    0.65
  13  -8   2    3.22    0.58
 -13   8   2    2.39    0.58
 -13  -8  -2    3.40    0.56
 -13  -8  -2    1.67    0.72
  13  -8   2    2.50    0.72
 -13   8  -2    2.18    0.68
  13  -8  -2    2.29    0.57
  13   8   2    1.26    0.62
 -13  -8   2    3.30    0.81
 -13  -8   2    3.63    0.60
  13  -8  -2    1.75    0.62
  14  -8   2    2.06    0.77
 -14  -8  -2    2.08    0.84
  14  -8   2    1.76    0.61
 -14   8   2    1.91    0.71
 -14  -8  -2    2.73    0.61
  14   8  -2    2.95    0.74
 -14  -8   2    1.24    0.85
  14  -8  -2    2.89    0.65
  14  -8  -2    1.02    0.72
 -14   8  -2    1.56    0.76
  14   8   2    2.38    0.76
 -14  -8   2    1.31    0.57
  15  -8   2    3.44    0.95
 -15  -8  -2    2.73    0.83
  15  -8   2    3.72    0.74
  15   8  -2    2.81    0.86
 -15  -8  -2    3.90    1.05
 -15   8  -2    3.69    0.93
  15  -8  -2    4.11    0.89
  15   8   2    2.52    0.92
 -15  -8   2    5.02    1.05
  15  -8  -2    2.37    0.77
  16   8  -2   -0.14    0.93
 -16   8  -2   -0.37    1.02
  16   8   2    2.13    0.98
   0  -9   2    0.00    0.15
   0  -9   2    0.07    0.12
   0   9  -2   -0.09    0.19
   0   9  -2   -0.13    0.19
   0   9   2   -0.13    0.19
   0  -9  -2    0.12    0.13
   1  -9   2    0.50    0.18
  -1  -9  -2    1.58    0.24
   1   9  -2    0.99    0.25
   1  -9   2    0.65    0.16
   1   9  -2    1.25    0.23
  -1   9   2    0.17    0.20
   1  -9  -2    1.07    0.18
  -1  -9   2    0.65    0.20
  -1   9  -2    0.78    0.24
   1   9   2    0.88    0.18
  -1   9  -2    1.46    0.29
   1   9   2    0.59    0.26
  -1  -9   2    0.86    0.17
   2   9  -2   41.18    1.70
  -2  -9  -2   42.39    1.59
  -2  -9  -2   41.25    1.64
   2  -9   2   40.39    1.66
  -2   9   2   39.66    1.74
  -2  -9  -2   41.03    1.74
   2   9  -2   39.45    1.78
   2   9   2   40.38    1.58
   2   9   2   39.61    1.76
  -2  -9   2   38.34    1.66
  -2  -9   2   40.53    1.60
   2  -9  -2   42.65    1.68
  -2   9  -2   40.83    1.79
  -3  -9  -2    8.71    0.61
   3   9  -2    8.79    0.54
  -3  -9  -2    9.77    0.46
   3   9  -2    9.48    0.65
  -3   9   2    8.55    0.62
  -3  -9  -2    8.22    0.50
   3  -9   2    8.21    0.53
   3  -9  -2    8.87    0.65
   3   9   2    9.24    0.65
  -3  -9   2    8.89    0.49
   3  -9  -2    9.28    0.54
  -3   9  -2    9.53    0.64
  -3  -9   2    8.36    0.59
   3   9   2    8.93    0.45
  -3  -9   2    8.30    0.58
  -4  -9  -2   15.21    0.87
   4   9  -2   14.86    0.76
  -4  -9  -2   16.93    0.73
  -4   9   2   13.26    0.75
  -4  -9  -2   17.10    0.75
  -4   9   2   13.73    0.83
   4  -9   2   14.07    0.77
   4   9  -2   16.15    0.89
  -4  -9   2   15.53    0.73
   4  -9  -2   15.00    0.91
  -4   9  -2   14.37    0.87
   4   9   2   15.02    0.88
   4   9   2   15.67    0.66
   4  -9  -2   15.00    0.79
  -4  -9   2   14.65    0.82
  -4  -9   2   16.53    0.86
  -4   9  -2   14.99    0.79
   5   9  -2    0.82    0.29
   5   9  -2    1.24    0.17
  -5   9   2    0.85    0.27
  -5  -9  -2    0.68    0.29
   5  -9   2    0.80    0.24
   5   9  -2    0.93    0.24
   5  -9   2    0.82    0.29
  -5   9   2    0.83    0.30
  -5  -9  -2    1.12    0.22
   5  -9  -2    0.97    0.25
   5   9   2    0.85    0.32
  -5   9  -2    1.50    0.33
  -5  -9   2    0.59    0.20
   5   9   2    0.81    0.16
   5  -9  -2    0.84    0.32
  -5   9  -2    0.64    0.27
  -5  -9   2    1.01    0.29
  -5  -9   2    0.67    0.28
   5  -9  -2    1.23    0.27
   6  -9   2    1.80    0.31
  -6  -9  -2    1.50    0.38
  -6  -9  -2    1.72    0.27
  -6   9   2    1.68    0.37
   6  -9   2    2.34    0.37
   6   9  -2    1.79    0.37
   6   9  -2    2.17    0.30
  -6   9   2    1.68    0.33
  -6  -9   2    1.99    0.29
   6  -9  -2    1.38    0.28
   6  -9  -2    1.32    0.32
   6   9   2    2.12    0.22
  -6  -9   2    2.16    0.37
  -6   9  -2    1.52    0.36
  -6  -9   2    1.77    0.36
   6  -9  -2    1.61    0.30
  -7   9   2    0.42    0.29
  -7  -9  -2    0.89    0.36
   7  -9   2    0.38    0.32
  -7  -9  -2    1.00    0.26
  -7  -9  -2    0.13    0.28
   7  -9   2    0.44    0.25
   7   9  -2    0.67    0.21
   7   9  -2    0.80    0.27
   7  -9  -2    0.75    0.32
  -7  -9   2   -0.28    0.29
  -7  -9   2   -0.16    0.29
  -7  -9   2    0.44    0.23
   7  -9  -2    0.54    0.26
  -7  -9   2    0.16    0.35
   7   9   2    0.37    0.19
  -8  -9  -2   53.71    2.15
  -8  -9  -2   49.57    2.15
  -8  -9  -2   51.85    2.38
   8  -9   2   52.82    2.23
   8   9  -2   49.86    2.04
   8  -9   2   48.77    2.25
   8   9  -2   52.61    2.17
  -8   9   2   52.78    2.23
   8   9   2   49.59    2.04
   8  -9  -2   51.10    2.24
  -8  -9   2   51.96    2.37
   8   9   2   53.81    2.19
   8  -9  -2   50.61    2.22
  -8  -9   2   52.88    2.17
  -8  -9   2   47.62    2.21
  -9   9   2    8.57    0.77
  -9  -9  -2    9.16    0.68
  -9  -9  -2    6.90    1.03
   9  -9   2    8.89    0.75
   9  -9   2    8.76    0.86
   9   9  -2   10.57    0.80
   9   9   2    9.61    0.80
  -9  -9   2    8.47    0.71
   9  -9  -2    9.55    0.86
   9  -9  -2   10.22    0.79
  -9  -9   2    7.46    1.05
 -10   9   2   12.70    0.89
 -10  -9  -2   11.40    0.81
  10  -9   2   10.44    0.86
  10   9  -2   10.07    0.89
 -10  -9  -2   10.41    1.12
  10  -9   2   11.85    1.03
  10  -9  -2   11.28    0.95
  10  -9  -2   10.07    0.86
  10   9   2   11.09    0.94
 -10  -9   2   11.81    0.84
 -10  -9   2    8.86    1.08
  11   9  -2    1.12    0.47
 -11   9   2    0.14    0.38
  11  -9   2    0.21    0.38
  11  -9   2    0.59    0.55
 -11  -9  -2    0.13    0.55
 -11  -9  -2    0.51    0.37
 -11  -9   2    0.82    0.41
  11  -9  -2    0.81    0.67
  11   9   2    1.03    0.49
  11  -9  -2   -0.04    0.38
 -11  -9   2    0.50    0.55
  12  -9   2   12.78    1.05
 -12  -9  -2   13.14    1.38
  12  -9   2   11.89    1.26
 -12   9   2   12.22    1.06
 -12  -9  -2   15.25    1.05
  12   9  -2   13.44    1.17
  12  -9  -2   13.14    1.10
 -12  -9   2   13.07    1.02
  12  -9  -2   13.72    1.22
 -12  -9   2   12.86    1.39
  12   9   2   12.69    1.18
  13  -9   2   19.70    1.59
 -13  -9  -2   21.19    1.69
 -13  -9  -2   18.41    1.25
  13  -9   2   20.12    1.36
  13   9  -2   17.33    1.39
  13  -9  -2   18.15    1.47
  13   9   2   17.44    1.48
 -13  -9   2   19.29    1.31
  13  -9  -2   17.43    1.33
 -13  -9   2   20.77    1.67
  14  -9   2    8.67    1.13
  14  -9   2   11.01    1.55
 -14  -9  -2   10.95    1.32
 -14  -9  -2   12.97    1.18
  14   9  -2   11.43    1.38
  14  -9  -2   15.16    1.50
 -14  -9   2    9.46    1.15
 -14  -9   2   10.17    1.26
  14   9   2   11.59    1.41
  14  -9  -2   11.96    1.23
  15  -9   2    3.50    1.04
  15   9  -2    0.27    0.84
  15  -9  -2    0.72    0.90
   0 -10  -2   13.97    0.68
   0  10  -2   12.98    0.83
   0 -10   2   17.70    0.88
   0  10  -2   16.91    1.08
   0  10   2   18.64    1.00
   0 -10   2   18.99    0.82
   1 -10   2    6.06    0.46
  -1 -10  -2    6.25    0.46
  -1  10   2    5.74    0.57
  -1 -10  -2    6.49    0.50
   1 -10   2    6.68    0.41
   1  10  -2    6.61    0.58
   1  10  -2    6.95    0.53
  -1 -10   2    6.71    0.48
  -1 -10   2    6.72    0.41
   1 -10  -2    6.68    0.42
   1  10   2    6.07    0.43
   1  10   2    5.93    0.58
  -1  10  -2    6.41    0.58
   2 -10   2   53.23    2.21
  -2  10   2   54.07    2.31
  -2 -10  -2   53.59    1.97
  -2 -10  -2   53.37    2.15
   2  10  -2   50.29    2.09
  -2 -10  -2   49.44    2.02
   2  10  -2   51.17    2.20
   2  10   2   55.53    2.14
  -2  10  -2   49.36    2.19
  -2 -10   2   55.04    2.27
  -2 -10   2   55.14    2.23
  -2 -10   2   56.07    2.15
   2  10   2   52.61    2.33
   2 -10  -2   51.29    2.06
   3 -10   2   27.91    1.26
  -3 -10  -2   28.34    1.31
   3  10  -2   27.69    1.22
   3  10  -2   28.36    1.35
  -3 -10  -2   26.27    1.17
  -3  10   2   27.23    1.35
  -3 -10   2   29.35    1.21
   3 -10  -2   27.54    1.21
  -3  10  -2   27.22    1.34
   3  10   2   30.31    1.17
  -3 -10   2   26.81    1.30
   3  10   2   28.01    1.39
  -3 -10   2   28.26    1.33
   4  10  -2   20.26    0.98
  -4  10   2   20.71    1.07
  -4 -10  -2   21.17    0.92
  -4 -10  -2   21.29    0.95
  -4 -10  -2   19.27    1.08
   4  10  -2   21.40    1.11
   4 -10   2   20.23    0.98
   4  10   2   18.86    1.09
  -4 -10   2   20.45    1.06
  -4  10  -2   20.48    1.11
  -4  10  -2   21.46    0.98
  -4 -10   2   17.66    1.01
  -4 -10   2   19.66    0.92
   4  10   2   20.55    0.86
   4 -10  -2   19.95    0.99
  -5  10   2    1.79    0.35
  -5 -10  -2    2.95    0.43
  -5  10   2    2.72    0.42
   5 -10   2    3.19    0.44
   5  10  -2    3.20    0.48
  -5 -10  -2    3.77    0.40
  -5 -10   2    2.82    0.41
  -5  10  -2    3.53    0.48
   5 -10  -2    3.18    0.37
  -5  10  -2    3.43    0.40
  -5 -10   2    2.91    0.42
   5  10   2    3.09    0.46
   5 -10  -2    3.48    0.44
  -5 -10   2    2.89    0.33
   5  10   2    3.83    0.32
   6  10  -2   47.10    2.14
  -6 -10  -2   49.30    2.20
  -6  10   2   44.79    2.03
   6 -10   2   48.44    2.05
  -6 -10  -2   50.93    1.99
   6  10  -2   49.01    1.89
  -6  10   2   48.35    2.10
  -6 -10   2   46.54    2.09
   6  10   2   50.41    1.88
  -6  10  -2   50.17    2.14
  -6  10  -2   46.35    2.13
   6 -10  -2   46.72    1.98
   6 -10  -2   48.51    2.07
   6 -10  -2   48.09    2.05
  -6 -10   2   45.92    2.13
  -6 -10   2   49.95    2.00
   7 -10   2    8.04    0.62
  -7 -10  -2    8.64    0.59
   7 -10   2    6.42    0.73
   7  10  -2    7.12    0.73
  -7  10   2    7.46    0.69
   7  10  -2    6.29    0.45
  -7 -10  -2    7.23    0.81
   7 -10  -2    6.57    0.70
  -7 -10   2    7.05    0.77
  -7 -10   2    7.75    0.75
   7  10   2    5.57    0.48
   7 -10  -2    7.63    0.64
  -7 -10   2    6.76    0.59
  -7  10  -2    6.57    0.68
   8 -10   2    8.17    0.84
   8 -10   2    8.25    0.71
  -8  10   2    8.58    0.76
   8  10  -2    7.15    0.71
  -8 -10  -2    8.56    0.65
  -8 -10  -2    6.99    0.93
   8 -10  -2    6.29    0.68
  -8 -10   2    7.31    0.99
  -8 -10   2    6.57    0.64
   8 -10  -2    6.57    0.76
   9 -10   2    2.36    0.50
  -9 -10  -2    1.31    0.53
   9  10  -2    2.69    0.44
   9 -10   2    1.00    0.38
  -9  10   2    0.47    0.39
  -9 -10  -2    1.78    0.38
   9 -10  -2    1.21    0.43
  -9 -10   2    0.89    0.35
  -9 -10   2    2.16    0.54
 -10 -10  -2   15.26    1.36
  10  10  -2   16.63    1.10
  10 -10   2   16.41    1.09
  10 -10   2   17.54    1.25
 -10  10   2   17.96    1.12
 -10 -10   2   16.27    1.05
  10  10   2   17.47    1.15
  10 -10  -2   16.91    1.19
  10 -10  -2   17.19    1.12
 -10 -10   2   17.26    1.36
  11 -10   2    4.32    0.72
  11  10  -2    4.35    0.60
  11 -10   2    3.94    0.57
 -11 -10  -2    3.33    0.74
 -11 -10  -2    4.96    0.61
 -11  10   2    4.50    0.61
 -11 -10   2    4.15    0.58
 -11 -10   2    3.30    0.75
  11 -10  -2    4.67    0.61
  11  10   2    3.57    0.61
  11 -10  -2    3.99    0.67
 -12 -10  -2   10.25    1.43
  12 -10   2   12.40    1.33
  12 -10   2   12.84    1.09
 -12  10   2   12.77    1.17
  12  10  -2   13.61    1.19
 -12 -10  -2   11.81    1.02
 -12 -10   2   12.16    1.46
  12 -10  -2   11.01    1.23
 -12 -10   2   14.29    1.11
  12 -10  -2   11.50    1.10
  12  10   2   15.07    1.24
 -13 -10  -2    1.28    0.77
  13  10  -2    0.69    0.69
 -13  10   2    1.47    0.64
  13 -10   2    1.91    0.58
  13 -10   2    1.66    0.81
 -13 -10  -2    1.63    0.57
  13 -10  -2    0.88    0.71
 -13 -10   2    0.87    0.53
  13 -10  -2    0.80    0.58
 -13 -10   2    0.49    0.80
 -14 -10  -2    1.09    1.02
 -14 -10  -2    2.41    0.70
  14 -10   2    1.63    0.94
  14 -10   2    1.57    0.71
  14 -10  -2    3.03    0.88
  14 -10  -2    1.94    0.69
 -14 -10   2    2.34    0.72
 -14 -10   2    1.95    0.97
  15 -10   2    0.37    1.33
  15 -10  -2    0.98    1.18
   0  11  -2   -0.10    0.24
   0 -11   2    0.27    0.20
   0 -11  -2   -0.12    0.19
   0 -11   2    0.40    0.17
   0  11   2    0.16    0.28
   0 -11  -2    0.12    0.17
   1 -11   2    7.13    0.53
  -1  11   2    7.01    0.66
   1  11  -2    5.40    0.62
   1 -11   2    7.47    0.46
  -1 -11  -2    6.16    0.53
  -1 -11  -2    6.07    0.45
  -1  11  -2    6.18    0.62
   1  11   2    6.18    0.50
   1  11   2    7.90    0.67
  -1 -11   2    6.63    0.53
   1 -11  -2    5.92    0.44
  -1 -11   2    7.03    0.46
  -2  11   2   61.62    2.64
  -2 -11  -2   68.30    2.52
   2 -11   2   60.42    2.51
  -2 -11  -2   65.05    2.70
   2 -11   2   64.34    2.45
   2  11  -2   66.95    2.78
   2  11   2   63.92    2.45
  -2 -11   2   64.46    2.55
   2  11   2   62.90    2.67
  -2 -11   2   61.25    2.45
   2 -11  -2   64.79    2.60
  -2  11  -2   64.16    2.76
  -2 -11   2   60.00    2.58
   3  11  -2   46.92    2.07
  -3 -11  -2   45.77    2.01
   3 -11   2   48.80    2.02
  -3  11   2   48.14    2.14
  -3 -11  -2   47.33    1.82
  -3 -11  -2   43.50    1.87
  -3 -11   2   48.17    1.96
   3  11   2   49.05    2.17
   3 -11  -2   46.97    1.91
   3  11   2   51.57    1.94
  -3 -11   2   46.15    2.05
  -3 -11   2   48.10    2.10
  -4  11   2    9.79    0.77
  -4 -11  -2   11.57    0.69
   4  11  -2   12.40    0.86
  -4 -11  -2   13.82    0.65
   4 -11   2   10.54    0.66
  -4 -11  -2   10.56    0.82
  -4 -11   2    7.61    0.71
  -4 -11   2    9.69    0.73
   4 -11  -2   12.38    0.72
  -4  11  -2   11.59    0.83
  -4 -11   2    9.80    0.60
   4  11   2    7.36    0.74
   4  11   2   10.48    0.54
  -5  11   2   12.43    0.88
  -5 -11  -2   13.54    0.70
   5 -11   2   13.90    0.79
   5  11  -2   11.34    0.87
  -5 -11  -2   11.62    0.88
  -5 -11   2   13.14    0.90
  -5 -11   2   11.77    0.86
   5 -11  -2   12.73    0.76
  -5  11  -2   13.16    0.82
   5  11   2   13.44    0.92
   5  11   2   12.66    0.63
  -5  11  -2   12.35    0.86
  -5 -11   2   13.23    0.75
   6 -11   2    1.99    0.35
  -6  11   2    3.03    0.45
  -6 -11  -2    1.38    0.29
  -6 -11  -2    0.91    0.41
  -6  11   2    0.79    0.41
   6  11  -2    1.06    0.39
  -6 -11   2    1.98    0.43
  -6 -11   2    1.82    0.42
  -6  11  -2    1.98    0.40
  -6 -11   2    1.17    0.32
   6 -11  -2    1.57    0.36
   6 -11  -2    1.64    0.33
   7  11  -2    3.00    0.50
  -7 -11  -2    3.93    0.52
   7 -11   2    4.30    0.57
  -7 -11  -2    3.17    0.56
  -7 -11   2    3.02    0.40
   7 -11  -2    3.38    0.44
  -7 -11   2    2.94    0.51
   7 -11  -2    2.56    0.45
  -7  11  -2    3.12    0.52
   8 -11   2   38.13    1.87
   8 -11   2   37.83    1.82
  -8  11   2   40.27    1.88
  -8 -11  -2   38.14    1.99
  -8 -11  -2   39.88    1.70
  -8 -11   2   40.77    1.79
  -8 -11   2   39.10    2.00
   8 -11  -2   35.97    1.78
   8 -11  -2   37.32    1.77
   9  11  -2    4.66    0.54
  -9 -11  -2    4.89    0.74
   9 -11   2    3.83    0.62
  -9  11   2    3.81    0.58
  -9 -11  -2    4.24    0.52
   9 -11   2    4.73    0.67
  -9 -11   2    4.38    0.74
  -9 -11   2    6.19    0.71
  -9  11  -2    5.48    0.70
   9 -11  -2    4.17    0.56
   9 -11  -2    4.54    0.59
  10 -11   2    1.95    0.47
 -10 -11  -2    0.44    0.40
  10 -11   2    1.23    0.61
 -10 -11  -2    1.67    0.65
  10  11  -2    0.58    0.46
 -10  11   2    0.34    0.54
 -10  11  -2    1.33    0.51
 -10 -11   2    1.58    0.46
  10 -11  -2    1.07    0.53
  10 -11  -2    1.23    0.47
 -10 -11   2    1.45    0.62
 -11 -11  -2    3.02    0.54
 -11 -11  -2    3.55    0.83
  11 -11   2    3.55    0.60
 -11  11   2    2.43    0.61
  11 -11   2    4.05    0.77
  11 -11  -2    2.20    0.55
 -11 -11   2    4.11    0.79
 -11  11  -2    2.17    0.59
  11 -11  -2    2.83    0.65
 -11 -11   2    2.76    0.56
 -12  11   2    1.66    0.63
 -12 -11  -2    1.29    0.77
  12 -11   2    0.52    0.50
 -12 -11  -2    0.48    0.52
  12 -11   2    1.17    0.78
 -12 -11   2    0.33    0.52
 -12  11  -2    0.56    0.62
  12 -11  -2    0.30    0.52
  12 -11  -2    0.50    0.68
 -12 -11   2    1.02    0.77
  13 -11   2    2.77    0.96
 -13  11   2    2.49    1.12
  13 -11   2    3.61    0.70
 -13 -11  -2    4.46    0.73
 -13 -11  -2    4.64    1.05
 -13  11  -2    3.66    0.78
  13 -11  -2    3.49    0.74
 -13 -11   2    3.48    1.01
 -13 -11   2    4.28    0.74
  13 -11  -2    2.73    0.88
  14 -11   2    8.52    1.27
  14 -11  -2    6.52    1.14
 -14  11  -2    5.88    0.95
   0 -12  -2   29.57    1.33
   0 -12   2   32.55    1.47
   0  12  -2   26.62    1.42
   0 -12   2   34.32    1.38
   0  12   2   32.17    1.61
   0 -12  -2   29.05    1.23
  -1 -12  -2    7.00    0.41
  -1 -12  -2    7.83    0.52
   1  12  -2    6.33    0.69
  -1 -12  -2    7.05    0.61
   1 -12   2    6.73    0.47
   1 -12   2    6.41    0.54
  -1  12   2    5.91    0.67
  -1 -12   2    6.65    0.58
   1  12   2    5.84    0.67
  -1 -12   2    6.82    0.47
  -1  12  -2    6.24    0.69
   1 -12  -2    7.91    0.51
  -2 -12  -2    9.11    0.70
   2 -12   2   10.19    0.65
   2  12  -2    8.47    0.77
   2 -12   2   10.91    0.59
  -2  12   2    8.62    0.79
  -2 -12  -2    8.04    0.60
  -2 -12  -2    8.41    0.50
   2  12   2    9.31    0.83
  -2  12  -2    8.87    0.76
  -2 -12   2    9.04    0.69
   2 -12  -2    8.94    0.57
  -2 -12   2   10.19    0.59
   2  12   2   10.08    0.62
  -2 -12   2    9.76    0.73
  -3  12   2    2.49    0.44
   3 -12   2    4.29    0.48
  -3 -12  -2    3.88    0.58
  -3 -12  -2    3.89    0.50
  -3 -12  -2    3.89    0.39
   3  12  -2    3.26    0.46
   3  12   2    3.72    0.43
   3  12   2    3.17    0.50
  -3  12  -2    4.76    0.63
  -3 -12   2    3.87    0.42
   3 -12  -2    3.09    0.44
  -3 -12   2    3.83    0.55
  -3 -12   2    2.34    0.42
   4 -12   2   47.27    1.92
  -4 -12  -2   47.39    2.17
  -4 -12  -2   49.18    1.96
  -4  12   2   43.81    2.03
   4  12  -2   49.87    2.22
  -4 -12   2   40.33    1.94
  -4 -12   2   46.02    2.04
  -4  12  -2   49.01    2.22
  -4 -12   2   45.15    1.85
   4 -12  -2   48.57    2.05
   5 -12   2    4.89    0.54
  -5 -12  -2    4.38    0.49
  -5 -12  -2    4.59    0.58
  -5  12   2    5.35    0.70
   5  12  -2    4.28    0.57
   5 -12  -2    4.73    0.54
   5  12   2    4.33    0.58
  -5 -12   2    3.95    0.53
  -5  12  -2    5.24    0.69
  -5 -12   2    4.54    0.57
  -5 -12   2    4.07    0.53
  -6 -12  -2    3.22    0.56
   6 -12   2    1.76    0.37
  -6  12   2    0.96    0.41
  -6 -12  -2    3.69    0.40
   6  12  -2    4.17    0.61
  -6  12  -2    2.29    0.77
  -6 -12   2    1.29    0.42
   6 -12  -2    2.32    0.38
  -6 -12   2    1.88    0.46
   6 -12  -2    2.85    0.44
  -6 -12   2    1.08    0.32
  -7 -12  -2    1.61    0.37
   7  12  -2    1.08    0.48
  -7  12   2    1.01    0.41
  -7 -12  -2    1.44    0.53
   7 -12   2    1.54    0.37
  -7 -12   2    1.26    0.49
   7 -12  -2    1.35    0.38
  -7 -12   2    2.04    0.38
  -7  12  -2    0.53    0.42
   7 -12  -2    1.01    0.43
  -7 -12   2    2.46    0.56
  -8 -12  -2    0.72    0.53
  -8  12   2    0.04    0.49
   8 -12   2    1.19    0.40
  -8 -12  -2    0.97    0.36
  -8 -12   2    0.43    0.52
   8 -12  -2    1.16    0.41
  -8 -12   2    0.16    0.62
   8 -12  -2    0.61    0.47
  -8  12  -2    0.37    0.45
  -9 -12  -2    6.38    0.72
  -9  12   2    8.00    0.96
  -9 -12  -2    7.35    0.91
   9 -12   2    7.61    0.82
   9 -12  -2    7.42    0.83
  -9 -12   2    7.72    0.83
   9 -12  -2    5.58    0.70
  -9 -12   2    8.27    1.14
  -9  12  -2    6.84    0.93
 -10 -12  -2   12.07    0.99
 -10 -12  -2   12.47    1.43
 -10  12   2   13.88    1.17
  10 -12   2   12.55    1.04
 -10 -12   2   11.70    1.34
  10 -12  -2   13.27    1.05
  10 -12  -2    9.13    1.16
 -10  12  -2   10.08    1.11
 -10 -12   2   13.23    1.04
 -11 -12  -2    0.85    0.76
 -11 -12  -2    1.06    0.51
 -11  12   2    0.14    0.58
  11 -12   2    0.92    0.75
  11 -12   2    1.06    0.50
 -11 -12   2    0.57    0.76
  11 -12  -2    0.89    0.70
 -11 -12   2    0.93    0.54
 -11  12  -2    0.98    0.61
  11 -12  -2    0.27    0.51
 -12 -12  -2    7.89    1.17
 -12 -12  -2   10.05    1.11
  12 -12   2    8.59    1.06
 -12  12   2    9.69    1.29
  12 -12   2    6.99    1.04
  12 -12  -2    7.33    0.99
  12 -12  -2    8.67    1.11
 -12  12  -2    7.16    0.93
 -12 -12   2    9.61    1.17
 -12 -12   2    7.46    1.13
 -13 -12  -2   -0.10    0.65
  13 -12   2    4.57    1.07
  13 -12  -2    0.39    0.72
 -13 -12   2    2.36    0.77
  13 -12  -2    0.79    0.92
 -13  12  -2    1.66    0.80
  14 -12   2    7.26    1.33
  14 -12  -2    7.87    1.29
 -14  12  -2    5.62    1.03
   0 -13   2   -0.21    0.21
   0  13   2   -0.37    0.32
   0 -13   2    0.04    0.27
   0 -13  -2   -0.26    0.21
   0  13  -2    0.32    0.38
   0 -13  -2    0.09    0.26
   1 -13   2   30.36    1.40
   1 -13   2   31.31    1.31
  -1 -13  -2   31.25    1.52
  -1 -13  -2   33.28    1.32
  -1 -13  -2   30.14    1.40
  -1  13   2   30.90    1.59
   1  13  -2   32.42    1.65
  -1  13  -2   31.59    1.64
   1 -13  -2   34.05    1.31
  -1 -13   2   29.65    1.43
  -1 -13   2   30.80    1.32
   1 -13  -2   33.02    1.41
   1  13   2   30.33    1.60
   2 -13   2   42.25    1.71
   2  13  -2   40.67    1.93
  -2 -13  -2   41.82    1.59
  -2  13   2   42.38    1.98
  -2 -13  -2   37.52    1.67
  -2 -13  -2   38.39    1.80
   2 -13   2   41.22    1.80
   2 -13  -2   38.99    1.68
  -2 -13   2   41.56    1.72
  -2 -13   2   40.65    1.84
  -2  13  -2   39.65    1.93
   2  13   2   40.56    2.02
  -2 -13   2   39.97    1.87
  -3 -13  -2    0.32    0.30
   3 -13   2    0.22    0.24
   3 -13   2    0.28    0.26
  -3 -13  -2    0.48    0.22
  -3  13   2    0.46    0.40
  -3 -13  -2    0.79    0.35
   3  13  -2   -0.12    0.35
   3 -13  -2    0.32    0.25
  -3 -13   2    0.58    0.35
  -3 -13   2    0.15    0.26
  -3 -13   2    0.54    0.34
   4 -13   2    4.25    0.52
  -4  13   2    2.58    0.51
  -4 -13  -2    1.87    0.37
  -4 -13  -2    1.55    0.43
  -4 -13  -2    1.89    0.30
  -4 -13   2    3.11    0.38
  -4 -13   2    2.43    0.46
   4 -13  -2    2.27    0.37
  -4  13  -2    2.73    0.52
  -4 -13   2    2.94    0.54
   4  13   2    2.72    0.53
  -5  13   2    9.40    1.07
   5  13  -2   10.42    0.95
  -5 -13  -2    9.21    1.37
   5 -13   2   10.75    0.76
  -5 -13  -2    9.24    0.68
  -5 -13   2   10.49    0.93
   5 -13  -2    8.78    0.69
   5  13   2    9.58    0.96
  -5  13  -2    9.95    0.92
  -5 -13   2   10.44    0.72
  -5 -13   2    8.58    0.87
  -6 -13  -2    0.36    0.33
   6 -13   2    0.78    0.33
  -6 -13  -2    1.62    0.49
   6  13  -2    0.39    0.46
  -6  13   2    1.04    0.49
  -6  13  -2    0.84    0.46
  -6 -13   2    0.55    0.42
  -6 -13   2    0.89    0.33
  -6 -13   2    0.86    0.45
   6 -13  -2    0.58    0.35
  -7 -13  -2    2.63    0.41
  -7  13   2    2.35    0.56
   7 -13   2    1.72    0.43
  -7 -13  -2    1.94    0.60
   7  13  -2    1.90    0.54
  -7 -13   2    1.40    0.56
   7 -13  -2    1.90    0.44
  -7  13  -2    1.72    0.53
   7 -13  -2    2.49    0.51
  -7 -13   2    2.11    0.43
  -7 -13   2    2.01    0.55
   8 -13   2   24.72    1.34
  -8 -13  -2   25.47    1.65
  -8  13   2   25.26    1.49
  -8 -13  -2   26.17    1.31
   8 -13  -2   23.16    1.34
   8 -13  -2   22.71    1.44
  -8  13  -2   23.94    1.49
  -8 -13   2   23.75    1.32
  -8 -13   2   21.34    1.59
  -9  13   2    3.58    0.70
   9 -13   2    3.72    0.56
  -9 -13  -2    2.51    0.74
  -9 -13  -2    2.32    0.51
   9 -13  -2    3.98    0.59
   9 -13  -2    0.61    0.61
  -9 -13   2    2.82    0.73
  -9 -13   2    3.41    0.55
  -9  13  -2    2.38    0.63
  10 -13   2    0.74    0.49
 -10 -13  -2    2.47    0.79
 -10  13   2    0.44    0.59
 -10 -13  -2    0.56    0.51
 -10  13  -2    0.83    0.58
  10 -13  -2   -0.48    0.72
 -10 -13   2    1.41    0.72
 -10 -13   2    0.19    0.50
  10 -13  -2    0.52    0.49
 -11  13   2    4.13    0.79
 -11 -13  -2    1.83    0.62
  11 -13   2    2.62    0.63
 -11 -13  -2    4.25    0.99
  11 -13  -2    1.87    0.61
 -11  13  -2    1.77    0.69
 -11 -13   2    2.78    0.63
  11 -13  -2   -0.05    0.89
 -11 -13   2    3.28    0.95
 -12  13   2    1.79    0.79
 -12 -13  -2    1.56    0.68
  12 -13   2    0.81    0.71
 -12 -13   2    0.07    0.66
 -12  13  -2    1.34    0.77
  12 -13  -2    2.43    0.72
 -13  13  -2    1.10    0.84
   0 -14   2   17.43    1.01
   0 -14  -2   14.39    0.84
   0 -14   2   19.20    0.91
   0  14  -2   15.90    1.13
   0 -14  -2   15.28    0.73
   0 -14  -2   16.46    0.97
   0  14   2   18.04    1.22
  -1  14   2    4.68    0.67
   1 -14   2    5.14    0.59
   1  14  -2    5.97    0.82
   1 -14   2    5.81    0.51
  -1 -14  -2    4.97    0.44
  -1 -14  -2    5.19    0.54
  -1 -14  -2    4.73    0.66
  -1 -14   2    4.69    0.52
   1  14   2    4.81    0.65
   1 -14  -2    4.63    0.53
  -1 -14   2    6.55    0.68
   1 -14  -2    6.10    0.63
  -1  14  -2    5.27    0.80
   1 -14  -2    4.73    0.43
  -1 -14   2    5.33    0.64
  -2 -14  -2   19.78    1.16
  -2  14   2   20.34    1.30
  -2 -14  -2   17.68    0.99
   2  14  -2   18.85    1.28
   2 -14   2   20.46    1.09
   2 -14   2   21.58    1.00
  -2 -14  -2   18.69    0.88
  -2  14  -2   19.84    1.28
   2 -14  -2   19.08    0.99
  -2 -14   2   19.79    1.01
  -2 -14   2   19.68    1.19
   2  14   2   22.46    1.35
  -2 -14   2   19.66    1.15
   3 -14   2    9.10    0.66
   3 -14   2    9.61    0.73
  -3 -14  -2    8.79    0.72
  -3  14   2    9.30    0.96
   3  14  -2    9.13    0.94
  -3 -14  -2    7.22    0.58
  -3 -14   2   10.15    0.68
   3 -14  -2    8.59    0.66
  -3 -14   2    8.92    0.84
  -3 -14   2   10.38    0.85
   3  14   2   10.18    1.00
  -3  14  -2    8.27    0.93
   4 -14   2    5.50    0.64
   4  14  -2    6.52    0.92
  -4  14   2    4.60    0.65
  -4 -14  -2    6.14    0.81
  -4 -14  -2    6.37    0.58
   4 -14   2    7.08    0.60
  -4 -14   2    6.38    0.61
  -4 -14   2    6.35    0.80
  -4 -14   2    5.50    0.80
   4 -14  -2    4.85    0.58
  -4  14  -2    6.42    0.91
   5 -14   2    1.74    0.40
  -5 -14  -2    2.22    0.38
  -5 -14  -2    2.77    0.60
  -5  14   2    1.56    0.51
   5  14  -2    2.08    0.56
  -5 -14   2    1.79    0.51
   5  14   2    1.60    0.56
  -5  14  -2    1.59    0.54
  -5 -14   2    1.34    0.37
  -5 -14   2    1.68    0.51
   5 -14  -2    1.75    0.40
  -6 -14  -2   12.59    1.21
  -6  14   2   10.30    1.10
   6 -14   2   13.58    0.90
  -6 -14  -2   15.34    0.94
   6  14  -2   14.04    1.18
  -6 -14   2   12.23    0.88
  -6 -14   2   10.73    1.06
  -6  14  -2   14.34    1.19
  -6 -14   2   12.01    1.09
  -7 -14  -2    4.46    0.78
  -7  14   2    3.80    0.68
  -7 -14  -2    4.15    0.52
   7  14  -2    3.93    0.67
   7 -14   2    5.22    0.60
   7 -14  -2    5.22    0.74
  -7 -14   2    4.82    0.57
  -7 -14   2    4.44    0.70
  -7  14  -2    4.97    0.71
  -7 -14   2    4.09    0.73
   8 -14   2    3.09    0.56
  -8 -14  -2    2.03    0.74
  -8  14   2    2.25    0.62
  -8 -14   2    3.73    0.77
   8 -14  -2    3.59    0.58
  -8  14  -2    4.22    0.69
  -8 -14   2    3.30    0.56
  -9  14   2    1.28    0.64
  -9 -14  -2    3.11    0.59
   9 -14   2    2.25    0.55
  -9 -14  -2    2.47    0.84
  -9 -14   2    2.08    0.80
  -9  14  -2    0.71    0.64
   9 -14  -2    2.74    0.57
  -9 -14   2    2.78    0.59
  10 -14   2    1.65    0.59
 -10 -14  -2    2.24    0.63
 -10 -14  -2    1.10    0.84
 -10  14   2    2.36    0.76
 -10 -14   2    2.10    0.63
  10 -14  -2    2.54    0.64
 -10  14  -2    0.59    0.71
 -10 -14   2    0.93    0.80
 -11 -14  -2    1.93    1.64
 -11  14   2    2.28    0.84
  11 -14   2    0.60    0.60
 -11 -14  -2    0.64    0.65
  11 -14  -2    0.29    0.61
 -11 -14   2    1.26    0.66
 -11  14  -2    1.18    0.78
 -12 -14  -2    2.80    0.82
 -12  14   2    2.38    1.40
 -12  14  -2    3.22    1.05
   0 -15   2   -0.07    0.29
   0  15   2    0.04    0.51
   0  15  -2   -0.15    0.48
   0 -15  -2   -0.07    0.31
  -1 -15  -2   11.69    0.95
   1 -15   2   10.84    0.83
   1  15  -2   13.43    1.14
  -1 -15  -2   12.62    0.84
  -1  15   2   11.41    1.09
   1 -15   2   11.50    0.71
   1 -15  -2   12.34    0.81
   1 -15  -2   12.66    1.04
  -1 -15   2   10.36    0.82
  -1 -15   2   10.06    0.72
  -1 -15   2   11.53    0.89
   1  15   2    9.15    1.07
  -1  15  -2   10.84    1.08
  -2  15   2    0.65    0.53
   2 -15   2    1.11    0.38
   2  15  -2    0.68    0.51
  -2 -15  -2    1.00    0.42
   2 -15   2    1.10    0.32
  -2 -15   2    1.18    0.33
  -2  15  -2    2.24    0.54
  -2 -15   2    0.69    0.42
   2  15   2    1.34    0.53
   2 -15  -2    1.14    0.37
  -2 -15   2    1.17    0.45
  -3 -15  -2    1.86    0.51
  -3  15   2    1.76    0.56
   3 -15   2    3.24    0.39
   3  15  -2    1.28    0.53
  -3 -15   2    2.31    0.52
   3 -15  -2    1.62    0.36
   3  15   2    2.23    0.61
  -3 -15   2    2.40    0.38
  -3 -15   2    1.69    0.49
  -3  15  -2    1.95    0.55
   4 -15   2    0.49    0.40
  -4 -15  -2    1.12    0.49
  -4  15   2    1.55    0.57
   4  15  -2    1.42    0.58
   4 -15   2    0.73    0.33
  -4 -15   2    1.03    0.50
   4  15   2    0.43    0.50
  -4  15  -2    1.38    0.58
  -4 -15   2    1.15    0.48
   4 -15  -2    0.51    0.36
  -5 -15  -2    2.92    0.64
  -5  15   2    4.54    0.76
   5  15  -2    3.65    0.74
   5 -15   2    6.14    0.75
  -5 -15   2    6.16    0.73
  -5  15  -2    3.56    0.70
  -5 -15   2    4.09    0.65
   5  15   2    4.45    0.72
  -5 -15   2    5.14    0.72
   6 -15   2    1.73    0.47
  -6  15   2    2.57    0.64
  -6 -15  -2    1.97    0.67
   6  15  -2    2.06    0.71
  -6  15  -2    2.00    0.63
   6 -15  -2    1.82    0.48
  -6 -15   2    2.32    0.62
  -6 -15   2    2.40    0.50
  -7  15   2    2.60    0.68
   7 -15   2    3.43    0.55
   7  15  -2    2.39    0.69
  -7 -15  -2    2.10    0.74
  -7  15  -2    1.91    0.68
  -7 -15   2    2.25    0.72
   7 -15  -2    2.70    0.55
  -7 -15   2    2.71    0.58
  -8 -15  -2   14.28    1.59
  -8  15   2   14.77    1.39
   8 -15   2   13.87    1.14
   8 -15  -2   16.32    1.16
  -8 -15   2   14.91    1.17
  -8 -15   2   14.29    1.52
  -8  15  -2   14.72    1.41
  -9 -15  -2    2.98    0.93
  -9  15   2    3.34    0.83
   9 -15   2    2.01    0.59
  -9  15  -2    2.64    0.85
  -9 -15   2    1.34    0.86
   9 -15  -2    3.77    0.65
  -9 -15   2    2.44    0.66
 -10  15   2    2.04    0.81
 -10 -15  -2    1.39    1.54
  10 -15   2    1.19    0.63
 -10  15  -2    1.89    0.78
 -10 -15   2    1.72    0.66
  10 -15  -2    0.72    0.66
 -11  15   2    0.92    0.90
 -11 -15   2    1.55    0.84
   0 -16  -2   16.62    1.14
   0 -16   2   16.52    0.96
   0 -16   2   17.70    1.18
   0 -16   2   19.25    1.15
   0  16   2   19.19    1.41
   0  16  -2   16.45    1.35
   1 -16   2    1.14    0.48
  -1 -16  -2    2.09    0.52
   1 -16   2    0.44    0.35
   1  16  -2    1.96    0.64
  -1  16   2    2.61    0.62
   1 -16  -2    1.80    0.44
   1  16   2    1.21    0.59
  -1 -16   2    1.63    0.47
  -1  16  -2    2.03    0.61
  -1 -16   2    1.73    0.51
   1 -16  -2    2.37    0.49
  -1 -16   2    1.10    0.36
   2 -16   2    4.61    0.62
   2  16  -2    6.01    0.79
  -2 -16  -2    5.04    0.68
   2 -16   2    6.17    0.78
  -2  16   2    5.68    0.80
   2 -16  -2    3.76    0.49
  -2 -16   2    5.79    0.66
  -2  16  -2    4.94    0.75
   2 -16  -2    5.75    0.78
  -2 -16   2    5.03    0.69
   2  16   2    3.61    0.69
  -2 -16   2    8.48    0.93
   3  16  -2    1.24    0.62
   3 -16   2    1.87    0.40
  -3 -16  -2    0.86    0.54
  -3  16   2    1.23    0.63
   3 -16   2    1.14    0.46
  -3 -16   2    1.30    0.52
  -3 -16   2    1.39    0.40
   3  16   2    0.45    0.54
   3 -16  -2    1.77    0.43
  -3  16  -2    1.02    0.57
  -3 -16   2    1.15    0.54
   4  16  -2    2.00    0.66
   4 -16   2    2.78    0.52
  -4 -16  -2    1.42    0.62
  -4  16   2    3.02    0.74
   4 -16   2    1.73    0.44
  -4 -16   2    2.23    0.61
   4  16   2    0.77    0.67
  -4  16  -2    2.67    0.70
  -4 -16   2    1.18    0.45
  -4 -16   2    0.88    0.89
   5 -16   2   13.00    1.03
   5  16  -2   13.66    1.35
  -5 -16  -2   13.16    1.32
   5 -16   2   13.25    0.97
  -5  16   2   12.28    1.34
  -5 -16   2   12.16    1.04
  -5 -16   2   12.92    1.26
  -5  16  -2   12.90    1.34
   5 -16  -2   14.07    1.01
   5  16   2   15.17    1.38
   6  16  -2    6.87    0.90
  -6  16   2    5.38    0.87
  -6 -16  -2    8.65    1.25
   6 -16   2    5.74    0.68
   6 -16   2    5.77    0.64
  -6 -16   2    5.54    0.84
   6 -16  -2    6.61    0.90
  -6 -16   2    7.32    0.98
  -6  16  -2    5.05    0.87
   7  16  -2    3.21    0.85
   7 -16   2    6.32    0.91
  -7 -16  -2    3.84    0.89
  -7  16   2    5.51    0.89
  -7 -16   2    3.95    0.84
  -7  16  -2    2.92    0.81
  -7 -16   2    5.06    0.71
   7 -16  -2    5.46    0.68
   8 -16   2   -0.15    0.55
  -8 -16  -2    1.53    0.86
  -8  16   2    0.76    0.79
  -8  16  -2   -0.35    0.75
  -8 -16   2   -0.25    0.60
   8 -16  -2   -0.07    0.55
  -8 -16   2   -0.55    0.77
  -9  16   2    1.52    0.83
   9 -16   2    0.94    0.60
  -9  16  -2    0.84    0.90
   9 -16  -2    1.40    0.65
  -9 -16   2    0.23    0.66
 -10  16   2   -0.16    0.90
 -10 -16   2    0.00    0.76
   0  17  -2    0.04    0.68
   0 -17   2   -0.28    0.49
   0 -17  -2   -0.18    0.49
   0 -17   2    0.21    0.44
   1  17  -2    6.42    0.94
   1 -17   2    5.14    0.68
  -1  17   2    5.04    0.91
  -1 -17  -2    5.47    0.74
  -1 -17   2    4.28    0.66
  -1  17  -2    5.50    0.87
   1  17   2    6.72    0.94
   1 -17  -2    5.94    0.92
  -2 -17  -2    1.86    0.60
   2 -17   2    1.83    0.55
   2  17  -2    0.97    0.74
  -2  17   2    1.41    0.68
  -2 -17   2    1.13    0.53
   2  17   2    1.80    0.72
   2 -17  -2    0.78    0.51
  -2  17  -2   -1.04    0.66
   3  17  -2   -0.12    0.67
  -3 -17  -2    0.37    0.61
   3 -17   2   -0.15    0.48
  -3  17   2   -0.52    0.67
   3  17   2    0.39    0.61
  -3 -17   2   -0.44    0.52
  -3  17  -2    0.30    0.65
   3 -17  -2    0.55    0.48
  -4  17   2    3.29    0.81
  -4 -17  -2    2.38    0.75
   4  17  -2    1.74    0.84
   4 -17   2    1.98    0.57
  -4 -17   2    2.83    0.69
   4  17   2    2.28    0.67
  -4  17  -2    1.52    0.75
   4 -17  -2    2.44    0.67
  -5 -17  -2    0.57    0.71
  -5  17   2   -0.10    0.75
   5 -17   2    0.37    0.53
   5  17  -2    2.08    0.82
  -5  17  -2    0.67    0.73
   5  17   2    1.15    0.86
   5 -17  -2    1.26    0.55
  -5 -17   2    0.82    0.68
   6 -17   2    2.93    0.64
  -6  17   2    2.59    0.88
  -6 -17  -2    3.23    0.87
   6  17  -2    2.63    0.82
  -6  17  -2    2.71    0.78
   6 -17  -2    3.40    0.63
  -6 -17   2    2.16    0.82
  -7 -17  -2    1.58    0.94
   7 -17   2    2.28    0.64
   7  17  -2    2.24    0.87
  -7  17   2    1.05    0.88
   7 -17  -2    2.95    0.67
  -8  17   2    1.02    0.96
   8 -17   2    1.50    0.68
   8 -17  -2    3.38    0.73
   9 -17  -2    3.48    1.29
   0 -18  -2    3.85    0.73
   0  18  -2    3.19    0.90
   0  18   2    3.70    0.94
   0 -18   2    3.94    0.70
  -1  18   2    3.70    0.89
  -1 -18  -2    4.86    0.79
   1 -18   2    4.04    0.71
   1  18  -2    4.34    0.87
  -1 -18   2    4.05    0.70
   1  18   2    5.83    1.05
   1 -18  -2    4.66    0.73
  -1  18  -2    4.00    0.93
  -2 -18  -2    0.24    0.66
  -2  18   2    0.73    0.81
   2  18  -2   -0.12    0.77
   2 -18   2    0.36    0.59
   2 -18  -2   -0.04    0.57
  -2  18  -2    0.19    0.72
   2  18   2    0.89    0.77
  -2 -18   2    0.06    0.57
   3 -18   2    0.53    0.59
  -3  18   2    0.17    0.82
   3  18  -2    0.12    0.79
  -3 -18  -2    0.10    0.69
   3 -18  -2    0.74    0.59
   3  18   2    0.60    0.95
  -3 -18   2    1.06    0.65
  -3  18  -2    0.24    0.79
   4  18  -2    0.81    1.25
  -4  18   2    1.55    0.80
   4 -18   2    0.89    0.63
  -4 -18  -2    1.35    0.79
  -4 -18   2    1.00    0.74
   4 -18  -2    0.46    0.59
  -5 -18  -2    5.33    1.02
   5 -18   2    6.21    0.84
   6 -18   2    5.56    0.82
   0 -19  -2   -0.38    0.69
  -1 -19  -2    4.27    0.88
   1 -19  -2    6.37    0.89
  -2 -19  -2    0.92    0.85
   2 -19  -2    1.24    0.71
   3 -19  -2   -0.11    0.69
   0   0   3    0.00    0.04
   0   0  -3    0.08    0.04
   0   0   3    0.06    0.05
   0   0   3    0.08    0.04
   0   0  -3    0.08    0.05
   0   0  -3    0.05    0.04
  -1   0   3    0.03    0.04
   1   0  -3    0.04    0.07
   1   0  -3    0.03    0.04
  -1   0  -3    0.12    0.06
  -1   0   3   -0.02    0.06
   1   0  -3    0.05    0.06
  -2   0   3  656.60   24.31
  -2   0  -3  682.99   24.93
   2   0  -3  663.94   24.91
  -3   0   3   -0.02    0.06
  -3   0  -3   -0.05    0.09
   3   0   3    0.06    0.06
   3   0  -3    0.08    0.06
  -3   0   3    0.12    0.07
   3   0  -3    0.02    0.06
   3   0  -3    0.06    0.09
   3   0   3    0.00    0.10
   3   0  -3    0.08    0.08
   3   0   3    0.04    0.10
  -3   0   3    0.20    0.10
   3   0   3    0.03    0.06
  -3   0  -3   -0.09    0.09
   4   0   3   29.41    1.17
   4   0  -3   27.14    1.19
  -4   0   3   29.32    1.17
  -4   0  -3   28.20    1.23
   4   0   3   29.06    1.17
   4   0   3   29.90    1.24
   4   0  -3   29.38    1.15
  -4   0   3   29.30    1.18
   4   0  -3   29.47    1.22
  -4   0  -3   29.36    1.21
   4   0   3   28.46    1.22
   4   0  -3   28.68    1.15
  -4   0   3   27.40    1.20
  -5   0   3   -0.03    0.11
   5   0  -3   -0.11    0.09
   5   0  -3   -0.14    0.10
   5   0  -3    0.00    0.16
   5   0   3    0.01    0.15
  -5   0   3   -0.20    0.12
  -5   0  -3    0.04    0.14
   5   0   3    0.04    0.10
   5   0   3    0.11    0.10
  -5   0   3    0.08    0.09
   5   0  -3    0.08    0.14
  -5   0  -3   -0.23    0.13
   5   0   3   -0.06    0.13
   6   0  -3   60.38    2.52
  -6   0  -3   63.70    2.54
   6   0  -3   65.23    2.56
   6   0  -3   64.73    2.47
  -6   0   3   61.78    2.53
   6   0   3   63.23    2.57
   6   0   3   65.11    2.48
   6   0   3   64.19    2.49
   6   0  -3   63.36    2.48
  -6   0   3   63.32    2.49
   6   0   3   63.53    2.56
  -6   0  -3   61.67    2.57
  -7   0   3    0.01    0.19
   7   0   3   -0.06    0.14
  -7   0  -3    0.41    0.25
   7   0  -3    0.14    0.17
   7   0   3    0.16    0.19
   7   0  -3    0.20    0.23
   7   0   3    0.08    0.14
  -7   0  -3   -0.01    0.19
   7   0   3    0.38    0.25
  -7   0   3    0.05    0.13
   7   0  -3    0.15    0.16
  -7   0   3   -0.04    0.20
   7   0  -3    0.22    0.17
  -8   0   3   90.73    3.59
   8   0   3   89.89    3.67
  -8   0  -3   91.18    3.59
   8   0  -3   86.05    3.47
   8   0  -3   88.03    3.52
   8   0   3   93.51    3.60
  -8   0   3   94.17    3.67
  -9   0   3    0.08    0.25
   9   0   3   -0.07    0.24
  -9   0  -3    0.02    0.25
   9   0   3   -0.04    0.17
  -9   0   3   -0.12    0.18
   9   0  -3    0.09    0.23
  10   0   3   63.09    2.57
  10   0  -3   61.27    2.66
 -10   0  -3   64.15    2.75
 -10   0   3   63.33    2.66
 -10   0   3   62.09    2.56
  10   0   3   60.38    2.65
  11   0   3    0.17    0.24
 -11   0   3    0.04    0.23
 -11   0   3    0.12    0.32
  11   0   3   -0.08    0.31
 -11   0  -3   -0.22    0.30
  11   0  -3   -0.26    0.28
  12   0  -3   61.86    2.78
  12   0   3   62.59    2.61
 -12   0   3   59.20    2.69
 -12   0   3   64.40    2.75
  12   0   3   59.81    2.73
 -12   0  -3   63.99    2.86
 -13   0   3    0.05    0.32
  13   0   3    0.38    0.33
 -13   0  -3    0.49    0.45
 -13   0   3    0.05    0.42
  13   0  -3    0.29    0.41
  13   0   3    0.20    0.47
  14   0   3   37.83    1.83
  14   0   3   35.04    2.00
  14   0  -3   32.73    1.85
 -14   0   3   37.99    1.82
 -14   0   3   38.32    2.00
 -14   0  -3   34.73    1.97
 -15   0   3   -0.44    0.57
  15   0  -3    0.25    0.59
 -15   0   3   -0.25    0.43
  15   0   3   -0.48    0.64
  15   0   3    0.20    0.45
 -15   0  -3    1.13    0.68
  16   0   3    2.14    0.59
  16   0   3    1.43    0.77
 -16   0  -3    0.69    0.76
  16   0  -3    1.34    0.72
 -16   0   3    0.97    0.69
  17   0   3    0.36    0.60
 -17   0   3    0.16    0.81
   0   1  -3    3.29    0.19
   0   1   3    2.73    0.13
   0  -1   3    2.59    0.16
   0  -1  -3    3.64    0.17
   0   1  -3    3.51    0.18
   0   1   3    2.51    0.15
   0   1   3    2.28    0.12
   0  -1   3    2.41    0.14
   0  -1  -3    3.71    0.18
   0  -1  -3    3.22    0.16
  -1   1   3  182.58    6.49
  -1  -1  -3  175.22    6.78
   1  -1   3  170.83    6.50
  -1  -1  -3  178.85    6.75
   1  -1   3  167.74    6.53
   1  -1   3  170.00    6.50
  -1   1   3  191.00    6.53
   1   1  -3  172.35    6.77
  -1  -1  -3  192.11    6.76
   1   1  -3  172.96    6.80
   1   1  -3  173.08    6.80
  -1  -1   3  162.25    6.50
   1  -1  -3  204.07    6.79
   1  -1  -3  187.29    6.75
  -1  -1   3  168.57    6.53
  -1   1  -3  176.78    6.80
   1   1   3  185.38    6.48
   1   1   3  175.26    6.51
   1  -1  -3  188.03    6.76
   1  -1  -3  184.25    6.80
   1   1   3  176.19    6.48
   2   1  -3    9.36    0.44
  -2   1   3   10.07    0.41
  -2  -1  -3    8.10    0.43
   2   1  -3    8.75    0.39
  -2  -1  -3    8.72    0.38
   2   1  -3    9.07    0.43
  -2   1   3   10.09    0.47
  -2   1   3   11.19    0.40
   2  -1   3    9.07    0.42
  -2  -1  -3    9.10    0.45
   2  -1   3    9.53    0.46
  -2  -1   3    9.22    0.46
  -2   1  -3    8.82    0.45
  -2  -1   3    9.71    0.42
  -2  -1   3    9.07    0.41
   2  -1  -3    9.66    0.36
   2  -1  -3    9.51    0.39
   2   1   3    8.83    0.45
   2   1   3    9.15    0.39
  -2   1  -3    8.51    0.44
   2  -1  -3    9.92    0.44
   2  -1  -3    8.64    0.43
   2   1   3    9.54    0.41
  -2  -1   3    9.62    0.46
  -2   1  -3    8.62    0.41
   3  -1   3    7.70    0.37
  -3   1   3    7.23    0.35
  -3   1   3    7.91    0.41
   3   1  -3    7.31    0.35
   3  -1   3    7.81    0.43
   3  -1   3    7.26    0.42
  -3  -1  -3    6.71    0.34
   3   1  -3    6.82    0.38
   3   1  -3    6.77    0.34
   3   1  -3    7.16    0.40
  -3  -1  -3    6.90    0.40
  -3  -1  -3    7.60    0.40
  -3   1   3    8.48    0.36
  -3   1  -3    6.91    0.40
   3  -1  -3    7.65    0.39
   3  -1  -3    7.54    0.35
   3   1   3    7.50    0.42
  -3   1  -3    7.17    0.40
   3   1   3    7.73    0.35
   3  -1  -3    7.90    0.34
  -3  -1   3    7.33    0.42
  -3  -1   3    7.50    0.40
  -3   1  -3    7.76    0.37
   3   1   3    7.40    0.41
  -3  -1   3    7.27    0.36
   3   1   3    7.55    0.35
  -3  -1   3    7.11    0.37
  -4   1   3   27.82    1.13
  -4   1   3   27.14    1.12
   4  -1   3   28.16    1.13
   4  -1   3   27.19    1.14
   4  -1   3   29.39    1.20
  -4  -1  -3   28.67    1.18
   4   1  -3   29.27    1.13
   4   1  -3   26.83    1.13
  -4  -1  -3   27.30    1.13
  -4  -1  -3   28.30    1.21
   4   1  -3   29.05    1.19
   4  -1   3   26.88    1.18
  -4   1   3   27.89    1.17
  -4  -1   3   27.21    1.16
   4   1   3   28.86    1.20
   4  -1  -3   28.45    1.13
   4   1   3   27.27    1.18
  -4   1  -3   28.27    1.19
   4   1   3   27.06    1.11
   4  -1  -3   28.16    1.13
   4  -1  -3   26.18    1.16
   4   1   3   28.55    1.12
  -4   1  -3   27.84    1.21
  -4  -1   3   28.20    1.15
   5  -1   3   13.66    0.69
   5   1  -3   13.19    0.69
   5   1  -3   13.15    0.62
   5   1  -3   12.73    0.66
   5  -1   3   12.44    0.60
   5  -1   3   13.03    0.68
  -5  -1  -3   13.45    0.62
   5   1  -3   13.62    0.61
  -5   1   3   12.38    0.64
  -5   1   3   13.16    0.62
  -5   1   3   12.34    0.59
  -5  -1  -3   14.32    0.68
  -5  -1  -3   13.10    0.71
   5  -1  -3   13.34    0.61
   5   1   3   12.30    0.66
   5  -1  -3   13.27    0.62
  -5   1  -3   12.93    0.70
   5  -1  -3   12.62    0.66
   5   1   3   12.50    0.58
  -5  -1   3   12.77    0.60
   5   1   3   12.71    0.67
  -5  -1   3   12.88    0.54
   5   1   3   12.42    0.59
  -5  -1   3   12.97    0.65
  -5  -1   3   12.78    0.64
  -5   1  -3   13.40    0.68
  -6  -1  -3  345.17   13.10
   6   1  -3  367.92   13.17
   6  -1   3  337.83   12.73
  -6  -1  -3  362.51   13.16
   6  -1   3  339.72   12.79
   6  -1   3  349.00   12.81
   6   1  -3  365.62   13.09
   6   1  -3  345.37   13.10
  -6   1   3  332.83   12.71
   6   1  -3  329.49   13.13
   6  -1   3  346.81   12.72
  -6   1   3  334.78   12.76
  -6   1   3  346.06   12.75
  -6  -1  -3  340.93   13.19
   6  -1  -3  339.91   13.14
  -6  -1   3  330.92   12.75
   6   1   3  339.11   12.78
  -6  -1   3  348.32   12.77
   6   1   3  344.00   12.71
  -6  -1   3  333.30   12.72
  -6   1  -3  359.30   13.16
  -6  -1   3  342.26   12.66
   6  -1  -3  363.31   13.09
  -6   1  -3  344.84   13.19
   6   1   3  350.81   12.81
   6  -1  -3  352.42   13.10
   7   1  -3   14.59    0.73
  -7   1   3   11.66    0.73
  -7  -1  -3   13.03    0.78
   7  -1   3   13.53    0.68
   7  -1   3   12.54    0.75
   7   1  -3   15.15    0.70
  -7  -1  -3   13.35    0.69
  -7   1   3   13.31    0.67
   7  -1   3   13.00    0.79
  -7   1   3   13.02    0.73
  -7  -1  -3   13.19    0.80
   7  -1   3   13.18    0.68
   7   1   3   12.41    0.74
   7   1   3   13.43    0.66
   7  -1  -3   14.14    0.69
   7   1   3   13.30    0.81
  -7  -1   3   14.85    0.69
   7  -1  -3   13.41    0.76
   7  -1  -3   13.17    0.71
  -7   1  -3   13.61    0.80
  -7   1  -3   13.31    0.80
  -8  -1  -3   57.74    2.27
   8   1  -3   54.67    2.32
  -8   1   3   57.23    2.34
   8  -1   3   54.30    2.35
  -8   1   3   56.25    2.27
   8  -1   3   56.21    2.29
  -8  -1  -3   56.67    2.39
   8   1  -3   52.76    2.27
   8  -1  -3   55.48    2.28
   8   1   3   53.15    2.34
  -8   1  -3   56.79    2.38
  -8  -1   3   56.71    2.28
   8  -1  -3   55.88    2.32
  -8  -1   3   60.25    2.38
  -9  -1  -3    1.76    0.28
   9  -1   3    2.01    0.31
   9  -1   3    1.44    0.33
  -9   1   3    1.60    0.31
  -9   1   3    2.02    0.29
   9   1  -3    1.65    0.35
  -9  -1  -3    2.08    0.39
  -9  -1   3    2.21    0.29
  -9   1  -3    1.25    0.35
   9  -1  -3    1.68    0.35
   9   1   3    1.37    0.33
  -9  -1   3    1.93    0.36
  10  -1   3   76.45    3.13
  10   1  -3   74.22    3.16
 -10  -1  -3   78.36    3.09
 -10   1   3   78.45    3.11
 -10   1   3   77.96    3.20
 -10  -1  -3   79.04    3.26
  10  -1   3   73.41    3.20
 -10  -1   3   80.06    3.24
 -10  -1   3   78.58    3.03
 -10   1  -3   77.04    3.24
  10  -1  -3   73.51    3.17
  10   1   3   77.21    3.21
 -10  -1   3   76.43    3.11
 -11   1   3    3.26    0.47
  11  -1   3    4.42    0.65
  11   1  -3    3.54    0.49
 -11   1   3    3.66    0.49
  11  -1   3    4.01    0.52
 -11  -1  -3    3.70    0.53
 -11  -1   3    4.65    0.59
  11   1   3    4.09    0.49
 -11   1  -3    3.21    0.50
  11   1   3    3.32    0.50
 -11  -1   3    4.03    0.50
 -11  -1   3    4.04    0.51
  11  -1  -3    4.30    0.64
 -12   1   3    1.47    0.41
 -12  -1  -3    0.79    0.44
  12   1  -3    0.73    0.42
 -12   1   3    0.76    0.31
  12  -1   3    0.62    0.46
  12  -1   3    1.25    0.33
 -12  -1   3    0.63    0.40
 -12   1  -3    0.93    0.45
  12   1   3    0.85    0.30
  12   1   3    1.32    0.45
  12  -1  -3    1.33    0.50
 -13   1   3    1.89    0.40
  13   1  -3    1.07    0.49
 -13  -1  -3    1.90    0.59
  13  -1   3    1.74    0.57
 -13   1   3    1.23    0.48
  13   1   3    1.53    0.38
 -13  -1   3    1.43    0.49
  13   1   3    1.95    0.53
  13  -1  -3    1.30    0.49
 -13   1  -3    1.74    0.52
 -13  -1   3    1.70    0.40
 -14   1   3    6.04    0.92
 -14  -1  -3    3.88    0.72
  14   1  -3    5.23    0.72
  14  -1   3    5.12    0.63
  14  -1   3    4.79    0.72
 -14   1   3    4.13    0.56
  14  -1  -3    4.12    0.70
 -14  -1   3    4.99    0.74
  14   1   3    3.57    0.70
 -14   1  -3    5.36    0.83
  14   1   3    4.14    0.58
 -14  -1   3    5.40    0.75
  15  -1   3    1.38    0.68
  15  -1   3    1.67    0.52
 -15  -1  -3    1.37    0.70
  15   1  -3    0.54    0.63
 -15   1   3    0.38    0.58
 -15  -1   3    1.50    0.65
 -15  -1   3    1.19    0.50
  15  -1  -3    0.51    0.63
  15   1   3    1.15    0.66
 -15   1  -3    2.14    0.75
  15   1   3    1.42    0.49
 -16  -1  -3    1.29    0.76
  16  -1   3    1.67    0.77
 -16   1   3    1.61    0.70
  16   1  -3    1.43    0.72
  16  -1   3    1.91    0.59
 -16   1  -3    2.25    0.79
  16   1   3    1.61    0.55
  16   1   3    2.00    0.87
 -16  -1   3    2.15    0.77
 -16  -1   3    1.55    0.56
  16  -1  -3    1.13    0.73
  17  -1   3    1.63    0.65
 -17   1   3    0.49    0.79
  17   1   3   -0.18    0.61
 -17  -1   3    2.24    0.89
   0   2  -3    0.02    0.06
   0   2   3    0.05    0.03
   0  -2  -3    0.06    0.05
   0  -2  -3    0.09    0.04
   0  -2  -3    0.02    0.03
   0  -2   3    0.01    0.05
   0  -2   3    0.01    0.05
   0  -2  -3    0.02    0.06
   1  -2   3   94.73    3.60
  -1  -2  -3  111.74    3.95
  -1  -2  -3  104.03    4.01
  -1  -2  -3   99.25    3.99
  -1  -2  -3  101.30    3.95
   1  -2   3   96.44    3.65
   1  -2   3   95.11    3.62
  -1   2   3   96.75    3.60
   1   2  -3  109.04    4.01
   1   2  -3  107.20    3.99
   1   2  -3  108.64    4.01
  -1   2  -3  103.21    4.00
  -1  -2   3   98.36    3.64
   1   2   3   95.61    3.61
   1  -2  -3  108.68    4.01
   1  -2  -3  107.00    3.98
  -1  -2   3   96.71    3.61
   1  -2  -3  110.94    3.95
  -2  -2  -3   15.69    0.69
  -2   2   3   18.87    0.73
   2   2  -3   15.78    0.64
  -2  -2  -3   15.42    0.69
   2   2  -3   15.85    0.68
   2  -2   3   17.29    0.76
   2   2  -3   16.04    0.65
  -2   2   3   19.48    0.72
  -2  -2  -3   15.18    0.64
  -2   2   3   19.55    0.79
   2   2  -3   16.00    0.69
  -2   2  -3   16.28    0.71
   2  -2  -3   16.43    0.69
   2  -2  -3   16.82    0.64
   2   2   3   18.30    0.72
  -2  -2   3   17.58    0.75
  -2   2  -3   16.34    0.68
  -2  -2   3   18.41    0.76
   2  -2  -3   16.03    0.64
   2   2   3   17.43    0.77
  -2  -2   3   18.36    0.79
   2   2   3   17.62    0.71
  -2   2  -3   15.15    0.71
  -2  -2   3   19.20    0.79
   3  -2   3   69.79    2.78
  -3   2   3   77.25    2.81
   3   2  -3   75.49    2.82
   3  -2   3   72.68    2.82
  -3   2   3   73.07    2.73
  -3   2   3   78.70    2.75
   3  -2   3   70.65    2.82
  -3  -2  -3   68.66    2.82
  -3  -2  -3   68.36    2.76
  -3   2   3   75.90    2.75
   3   2  -3   72.27    2.75
   3   2  -3   74.78    2.77
   3   2  -3   71.05    2.79
  -3  -2  -3   72.05    2.80
  -3   2  -3   69.84    2.83
   3  -2  -3   73.64    2.80
   3   2   3   69.49    2.73
  -3  -2   3   73.97    2.77
   3  -2  -3   83.44    2.76
  -3  -2   3   72.08    2.80
  -3  -2   3   72.27    2.82
   3  -2  -3   74.36    2.76
  -3   2  -3   71.38    2.80
  -3  -2   3   70.02    2.78
   3   2   3   70.02    2.80
  -3  -2   3   72.31    2.74
  -3   2  -3   72.95    2.82
   4   2  -3   42.84    1.69
   4  -2   3   42.54    1.71
   4   2  -3   39.92    1.63
  -4   2   3   42.62    1.67
  -4   2   3   45.17    1.69
   4  -2   3   42.81    1.75
   4  -2   3   41.60    1.75
   4   2  -3   43.86    1.63
  -4  -2  -3   42.39    1.68
  -4   2   3   43.60    1.73
  -4  -2  -3   40.70    1.63
  -4  -2  -3   40.33    1.71
   4   2  -3   40.71    1.66
   4  -2  -3   41.32    1.67
  -4   2  -3   42.46    1.69
   4  -2  -3   45.18    1.64
   4   2   3   41.99    1.73
  -4  -2   3   42.85    1.72
  -4   2  -3   37.48    1.78
  -4  -2   3   42.98    1.69
   4   2   3   43.85    1.67
  -4  -2   3   42.37    1.65
   4   2   3   42.78    1.74
  -4  -2   3   43.68    1.76
  -4  -2   3   42.57    1.71
   4  -2  -3   41.70    1.62
  -5  -2  -3    3.32    0.27
  -5   2   3    3.72    0.29
   5   2  -3    3.86    0.28
   5   2  -3    3.76    0.35
   5  -2   3    2.79    0.35
   5   2  -3    3.47    0.33
   5  -2   3    3.20    0.29
  -5  -2  -3    3.27    0.33
  -5  -2  -3    2.92    0.36
   5  -2   3    3.49    0.27
  -5   2   3    2.85    0.33
   5  -2   3    3.07    0.35
   5   2  -3    3.38    0.28
   5  -2  -3    2.98    0.32
  -5   2  -3    3.26    0.36
  -5  -2   3    3.38    0.23
   5   2   3    3.55    0.36
  -5  -2   3    3.17    0.32
   5  -2  -3    3.23    0.29
   5   2   3    3.62    0.25
   5   2   3    3.64    0.37
   5  -2  -3    3.67    0.27
  -5  -2   3    3.22    0.27
  -5   2  -3    3.68    0.36
   6   2  -3  100.93    4.05
  -6  -2  -3  104.92    4.01
   6  -2   3  102.94    3.95
  -6  -2  -3  105.24    4.12
   6  -2   3  103.60    3.98
   6   2  -3  109.25    4.01
   6   2  -3  101.74    4.01
   6  -2   3  102.42    3.91
  -6  -2  -3  104.22    4.07
  -6   2   3  101.26    3.86
  -6   2   3   97.01    3.92
   6   2  -3  107.66    4.08
  -6   2   3  100.99    3.90
   6  -2  -3  108.50    4.00
   6   2   3  103.59    3.86
  -6   2  -3  108.07    4.09
  -6  -2   3  104.97    3.95
  -6   2  -3  102.46    4.11
  -6  -2   3  100.62    3.88
  -6  -2   3   98.60    3.91
  -6  -2   3  101.18    3.83
   6  -2  -3  100.21    4.06
   6   2   3   99.02    3.93
   6  -2  -3  105.31    4.02
   6   2   3   99.19    3.95
   7   2  -3   29.64    1.35
  -7  -2  -3   29.97    1.42
   7  -2   3   29.89    1.32
   7   2  -3   29.50    1.38
   7   2  -3   31.05    1.29
  -7   2   3   31.41    1.29
   7   2  -3   29.85    1.31
  -7   2   3   30.77    1.34
  -7  -2  -3   30.02    1.37
   7  -2   3   30.15    1.55
   7  -2   3   30.70    1.39
  -7  -2  -3   30.20    1.29
   7  -2   3   29.91    1.30
  -7  -2   3   30.87    1.25
   7   2   3   32.23    1.29
  -7  -2   3   28.36    1.35
   7   2   3   30.56    1.37
   7  -2  -3   31.13    1.33
   7  -2  -3   30.20    1.29
  -7   2  -3   30.68    1.41
   7  -2  -3   30.89    1.37
  -7  -2   3   30.90    1.40
  -7  -2   3   28.80    1.30
  -8  -2  -3    4.09    0.53
  -8   2   3    3.79    0.37
   8  -2   3    3.76    0.40
   8   2  -3    4.53    0.48
  -8  -2  -3    4.03    0.39
   8  -2   3    4.03    0.49
  -8   2   3    3.83    0.45
  -8  -2   3    3.87    0.34
  -8   2  -3    4.03    0.51
  -8  -2   3    3.57    0.38
   8  -2  -3    3.98    0.49
   8  -2  -3    3.81    0.49
  -8  -2   3    4.18    0.51
   8   2   3    3.65    0.40
   8   2   3    3.65    0.48
  -9   2   3    6.74    0.58
   9   2  -3    6.35    0.60
   9  -2   3    6.08    0.53
  -9  -2  -3    7.05    0.53
   9  -2   3    5.93    0.61
  -9   2   3    6.11    0.49
  -9  -2  -3    6.28    0.68
  -9   2  -3    6.82    0.65
  -9  -2   3    6.24    0.51
   9  -2  -3    6.02    0.61
   9   2   3    6.23    0.62
  -9  -2   3    6.98    0.67
  -9  -2   3    6.66    0.47
  10  -2   3   33.60    1.55
 -10   2   3   33.78    1.60
 -10  -2  -3   34.68    1.53
 -10   2   3   35.45    1.52
  10   2  -3   33.04    1.62
  10  -2   3   33.33    1.63
 -10  -2  -3   34.30    1.71
 -10  -2   3   34.41    1.67
  10  -2  -3   34.64    1.64
 -10  -2   3   33.35    1.45
 -10   2  -3   33.08    1.68
  10   2   3   33.27    1.62
 -10  -2   3   33.63    1.52
 -11   2   3    7.96    0.73
  11  -2   3    8.94    0.80
 -11  -2  -3    9.88    0.86
  11  -2   3    7.97    0.65
  11   2  -3    7.62    0.75
 -11  -2  -3    8.85    0.67
 -11   2   3    7.40    0.60
 -11  -2   3    7.48    0.62
 -11  -2   3    8.13    0.82
  11  -2  -3    9.02    0.80
 -11   2  -3    6.97    0.78
 -11  -2   3    7.01    0.62
  11   2   3    6.36    0.74
  12  -2   3   25.99    1.34
 -12   2   3   26.14    1.30
 -12  -2  -3   23.73    1.70
 -12   2   3   25.24    1.39
  12   2  -3   26.28    1.44
 -12  -2  -3   27.24    1.33
  12   2   3   26.13    1.29
 -12   2  -3   25.46    1.50
  12   2   3   24.79    1.45
 -12  -2   3   24.72    1.31
 -12  -2   3   27.27    1.49
 -13   2   3    4.27    0.59
  13   2  -3    4.81    0.67
  13  -2   3    3.97    0.52
  13  -2   3    3.59    0.63
 -13  -2  -3    4.74    0.73
 -13   2  -3    4.75    0.65
  13  -2  -3    3.64    0.62
 -13  -2   3    4.87    0.68
  13   2   3    4.00    0.62
  13   2   3    4.79    0.62
  14  -2   3   22.53    1.29
  14  -2   3   20.72    1.50
 -14  -2  -3   21.25    1.57
  14   2  -3   20.20    1.45
 -14   2   3   21.47    1.41
  14   2   3   18.98    1.46
  14  -2  -3   23.31    1.49
 -14  -2   3   20.60    1.28
  14   2   3   22.76    1.24
 -14   2  -3   21.47    1.52
 -14  -2   3   21.22    1.50
 -15   2   3   19.29    1.38
 -15  -2  -3   14.97    1.45
  15  -2   3   17.38    1.25
  15  -2   3   16.72    1.52
  15   2  -3   13.70    1.40
 -15  -2   3   19.93    1.28
  15  -2  -3   15.04    1.39
  15   2   3   18.07    1.20
 -15  -2   3   18.35    1.49
  15   2   3   16.53    1.52
 -15   2  -3   18.96    1.50
 -16   2   3   11.85    1.32
  16  -2   3    9.07    1.16
  16  -2   3    9.90    1.09
  16   2  -3    9.33    1.39
 -16  -2  -3   10.58    1.45
  16   2   3   10.14    1.05
  16   2   3    8.55    1.12
  16  -2  -3    9.21    1.36
 -16  -2   3    9.83    1.39
 -16   2  -3    8.29    1.12
 -16  -2   3    9.13    1.10
  17  -2   3    1.82    0.67
 -17   2   3    1.20    0.87
  17   2   3    2.78    0.70
 -17  -2   3    0.83    0.92
   0   3   3  196.37    7.55
   0   3  -3  213.17    7.48
   0  -3  -3  186.15    7.46
   0   3  -3  205.91    7.50
   0  -3   3  210.21    7.53
   0  -3   3  200.90    7.55
   0  -3  -3  197.31    7.50
   0  -3  -3  203.66    7.49
   1   3  -3   19.57    0.79
   1  -3   3   16.47    0.69
   1   3  -3   20.01    0.78
   1   3  -3   19.69    0.80
   1   3  -3   19.11    0.80
   1  -3   3   16.67    0.68
  -1  -3  -3   16.86    0.78
  -1   3   3   16.47    0.69
  -1  -3  -3   18.88    0.81
  -1  -3   3   17.13    0.71
   1  -3  -3   18.98    0.79
  -1   3  -3   19.30    0.80
   1  -3  -3   20.86    0.80
   1   3   3   15.65    0.71
  -1  -3   3   16.74    0.68
  -2   3   3   45.41    1.77
  -2  -3  -3   49.07    1.89
  -2  -3  -3   46.25    1.84
  -2  -3  -3   44.37    1.90
  -2   3   3   48.37    1.81
  -2  -3  -3   47.29    1.91
   2   3  -3   49.28    1.87
   2   3  -3   50.46    1.89
   2  -3   3   44.94    1.80
   2   3  -3   49.72    1.90
   2  -3   3   45.68    1.83
   2   3  -3   50.00    1.86
   2  -3  -3   44.62    1.89
   2  -3  -3   51.49    1.84
  -2  -3   3   46.13    1.78
  -2  -3   3   46.59    1.80
  -2   3  -3   50.40    1.91
  -2  -3   3   47.23    1.78
   2   3   3   43.72    1.79
  -2  -3   3   46.94    1.82
  -2   3  -3   47.42    1.90
   2  -3  -3   51.71    1.85
   2  -3  -3   48.74    1.89
   3  -3   3  132.71    5.14
  -3   3   3  142.30    5.10
  -3  -3  -3  134.45    5.38
  -3  -3  -3  134.47    5.31
   3   3  -3  146.35    5.33
  -3  -3  -3  140.01    5.36
   3  -3   3  139.39    5.17
  -3   3   3  137.01    5.10
   3   3  -3  143.82    5.33
  -3   3   3  142.93    5.15
   3  -3   3  130.05    5.17
   3   3  -3  151.99    5.38
  -3  -3  -3  131.94    5.38
   3   3  -3  144.88    5.36
   3  -3  -3  147.31    5.32
   3   3   3  129.17    5.07
   3  -3  -3  141.25    5.36
  -3   3  -3  143.00    5.38
  -3   3  -3  140.76    5.38
  -3  -3   3  138.51    5.14
  -3  -3   3  141.55    5.18
  -3  -3   3  135.93    5.12
  -3  -3   3  136.40    5.11
  -3   3  -3  135.06    5.41
   3   3   3  131.74    5.14
   3  -3  -3  158.09    5.33
  -3  -3   3  134.27    5.14
  -4   3   3   38.28    1.48
   4   3  -3   40.57    1.64
  -4  -3  -3   38.67    1.60
  -4   3   3   39.88    1.51
   4  -3   3   32.71    1.62
   4  -3   3   36.91    1.58
   4  -3   3   36.87    1.54
  -4   3   3   40.25    1.56
  -4  -3  -3   40.83    1.65
   4   3  -3   41.97    1.61
   4   3  -3   41.73    1.61
  -4   3   3   39.07    1.49
   4   3  -3   42.66    1.66
   4   3   3   37.36    1.56
  -4   3  -3   40.52    1.67
  -4  -3   3   38.89    1.49
   4   3   3   37.29    1.55
   4  -3  -3   42.09    1.60
  -4   3  -3   38.89    1.70
   4  -3  -3   43.06    1.61
  -4  -3   3   39.24    1.54
  -4   3  -3   39.14    1.65
  -4  -3   3   38.30    1.56
   4  -3  -3   40.21    1.65
   4   3   3   37.33    1.47
  -4  -3   3   38.83    1.52
   5   3  -3  104.70    4.08
   5   3  -3  109.82    4.04
  -5  -3  -3  101.58    4.04
   5  -3   3  111.94    4.20
  -5  -3  -3  106.54    4.09
  -5   3   3  109.39    4.10
  -5   3   3  109.66    4.17
   5  -3   3  106.57    4.15
   5   3  -3  102.89    4.06
  -5   3   3  110.05    4.13
   5   3  -3  110.19    4.11
  -5  -3  -3  103.74    4.14
   5  -3   3  109.86    4.21
   5   3   3  107.14    4.18
  -5  -3   3  110.60    4.18
   5  -3  -3  107.60    4.09
   5   3   3  108.96    4.09
  -5  -3   3  107.37    4.13
  -5   3  -3  109.48    4.11
  -5  -3   3  108.73    4.16
  -5  -3   3  107.87    4.20
   5  -3  -3  107.37    4.03
   5   3   3   97.03    4.22
  -5   3  -3  104.51    4.15
  -5  -3   3  111.72    4.10
   5  -3  -3  108.70    4.05
   6  -3   3  131.16    4.96
   6   3  -3  126.46    4.98
  -6   3   3  129.64    4.94
   6  -3   3  130.05    5.00
   6  -3   3  136.90    5.07
   6   3  -3  136.24    4.96
  -6  -3  -3  126.92    5.08
  -6  -3  -3  127.97    4.97
  -6  -3  -3  130.17    5.02
   6   3  -3  133.64    5.04
   6   3  -3  128.13    5.01
  -6   3   3  126.87    4.97
   6  -3   3  134.23    5.05
  -6   3   3  126.79    5.01
   6   3   3  134.05    4.94
   6  -3  -3  129.28    4.99
  -6   3  -3  135.97    5.05
   6  -3  -3  132.46    5.03
   6   3   3  126.91    5.03
  -6  -3   3  132.49    4.93
  -6  -3   3  129.74    5.00
   6   3   3  127.52    5.01
  -6  -3   3  128.19    4.97
  -6   3  -3  133.30    5.09
  -6  -3   3  134.22    5.04
   6  -3  -3  131.02    4.96
   7  -3   3   58.20    2.38
  -7   3   3   58.25    2.33
   7   3  -3   58.01    2.41
  -7  -3  -3   56.87    2.49
  -7  -3  -3   60.59    2.37
   7   3  -3   57.46    2.38
  -7   3   3   58.67    2.37
   7   3  -3   62.55    2.45
   7  -3   3   58.92    2.44
  -7  -3  -3   58.40    2.42
   7   3  -3   60.86    2.35
   7  -3  -3   59.56    2.43
   7  -3  -3   61.19    2.36
  -7  -3   3   58.18    2.36
  -7  -3   3   56.38    2.39
   7  -3  -3   59.80    2.39
  -7  -3   3   61.10    2.31
   7   3   3   56.64    2.40
  -7   3  -3   57.77    2.48
   7   3   3   60.72    2.32
  -7  -3   3   60.90    2.45
   8  -3   3    6.44    0.58
   8   3  -3    5.12    0.50
   8  -3   3    5.81    0.47
  -8  -3  -3    4.21    0.57
  -8   3   3    4.89    0.40
  -8   3   3    3.99    0.46
  -8  -3  -3    5.01    0.42
  -8  -3   3    5.05    0.57
   8  -3  -3    4.69    0.52
   8   3   3    4.52    0.42
  -8  -3   3    4.54    0.38
  -8  -3   3    5.58    0.44
   8  -3  -3    4.87    0.52
   8   3   3    4.45    0.52
  -9   3   3   32.38    1.51
  -9  -3  -3   33.08    1.64
  -9   3   3   32.71    1.45
   9  -3   3   34.32    1.59
  -9  -3  -3   33.97    1.48
   9  -3   3   34.83    1.51
   9   3  -3   33.26    1.55
   9   3   3   30.38    1.54
  -9  -3   3   33.26    1.48
  -9   3  -3   33.45    1.62
   9  -3  -3   32.90    1.57
  -9  -3   3   33.76    1.41
  -9  -3   3   34.60    1.62
  10  -3   3   56.42    2.47
  10  -3   3   55.81    2.38
 -10   3   3   55.18    2.40
  10   3  -3   55.27    2.34
 -10  -3  -3   53.11    2.24
 -10  -3  -3   53.40    2.42
 -10   3   3   58.73    2.34
 -10   3  -3   53.51    2.40
 -10  -3   3   56.35    2.28
 -10  -3   3   58.47    2.52
 -10  -3   3   55.53    2.36
  10  -3  -3   51.68    2.33
  10   3   3   54.46    2.44
  11   3  -3   13.19    0.97
 -11   3   3   15.63    0.99
  11  -3   3   15.76    0.91
 -11  -3  -3   15.95    1.12
  11  -3   3   15.18    1.06
 -11  -3  -3   16.35    0.91
 -11  -3   3   15.58    0.86
 -11   3  -3   15.74    1.06
  11  -3  -3   14.50    1.02
 -11  -3   3   15.46    0.91
  11   3   3   12.46    0.97
 -11  -3   3   15.91    1.05
  12   3  -3    0.78    0.41
 -12   3   3    1.44    0.40
  12  -3   3    0.77    0.36
 -12  -3  -3    1.16    0.49
  12  -3   3    1.06    0.50
 -12  -3  -3    0.68    0.33
 -12  -3   3    1.25    0.35
 -12  -3   3    0.79    0.46
 -12   3  -3    0.67    0.43
  12   3   3    0.91    0.43
  12  -3  -3    1.37    0.62
  13   3  -3    6.84    0.91
 -13   3   3    6.60    0.85
  13  -3   3    7.54    0.79
 -13  -3  -3    6.78    0.74
  13  -3   3    6.92    0.99
 -13  -3  -3    5.42    0.77
  13   3   3    7.53    0.97
  13   3   3    9.18    0.72
  13  -3  -3    6.93    0.95
 -13   3  -3    7.36    0.97
 -13  -3   3    7.98    0.78
 -13  -3   3    7.81    0.96
  14  -3   3   10.84    1.21
 -14   3   3    9.59    1.06
 -14  -3  -3   11.70    1.26
  14   3  -3   10.50    1.18
 -14  -3  -3   13.86    1.01
  14  -3   3   12.26    0.98
  14  -3  -3   12.28    1.19
 -14  -3   3   10.25    1.22
 -14   3  -3   11.86    1.23
  14   3   3   12.23    1.23
 -14  -3   3   11.54    0.96
  15  -3   3    0.67    0.48
  15   3  -3    0.32    0.63
  15  -3   3    0.52    0.73
 -15   3   3    1.59    0.64
 -15  -3  -3   -0.16    0.63
  15   3   3    1.15    0.70
 -15  -3   3    0.17    0.66
 -15   3  -3    0.36    0.65
 -15  -3   3    0.52    0.48
  15   3   3    0.61    0.45
  15  -3  -3    0.97    0.64
 -16   3   3    3.09    0.80
  16   3  -3    1.65    0.81
  16  -3   3    1.53    0.84
  16  -3   3    3.10    0.67
 -16  -3  -3    2.12    0.87
 -16  -3   3    1.67    0.59
  16   3   3    3.27    0.62
  16   3   3    5.60    0.95
 -16   3  -3    1.13    0.80
  16  -3  -3    2.19    0.78
 -16  -3   3    3.26    0.84
 -17   3   3    1.44    0.90
  17   3   3    3.10    0.71
 -17  -3   3    1.92    0.97
   0   4  -3    0.03    0.07
   0  -4  -3    0.09    0.09
   0  -4  -3   -0.11    0.08
   0   4   3   -0.02    0.08
   0  -4   3    0.11    0.07
   0  -4  -3    0.07    0.06
   0  -4   3    0.27    0.09
   0  -4  -3   -0.04    0.04
   1  -4   3  114.16    4.29
  -1  -4  -3  106.50    4.11
  -1  -4  -3   99.29    4.07
   1  -4   3  115.33    4.26
   1   4  -3  111.33    4.09
   1   4  -3  115.26    4.06
   1   4  -3  110.36    4.08
  -1   4   3  109.90    4.29
   1   4  -3  106.16    4.09
  -1  -4   3  116.60    4.27
   1  -4  -3  108.77    4.09
  -1  -4   3  116.22    4.31
   1   4   3  109.88    4.31
   1  -4  -3  105.46    4.06
  -1   4  -3  110.33    4.10
  -2  -4  -3   16.00    0.76
   2   4  -3   16.79    0.75
   2  -4   3   16.93    0.79
  -2  -4  -3   16.92    0.78
  -2   4   3   17.77    0.75
   2  -4   3   16.35    0.74
  -2  -4  -3   16.69    0.68
   2   4  -3   17.50    0.72
  -2   4   3   16.79    0.73
   2   4  -3   17.59    0.76
   2   4  -3   17.48    0.74
   2  -4  -3   17.87    0.72
   2  -4  -3   16.80    0.73
   2  -4  -3   17.93    0.68
   2  -4  -3   18.48    0.75
  -2  -4   3   17.44    0.74
  -2  -4   3   16.64    0.74
  -2  -4   3   17.17    0.77
  -2   4  -3   18.16    0.77
  -2  -4   3   17.18    0.72
   2   4   3   16.35    0.73
  -2   4  -3   17.33    0.77
  -3  -4  -3   37.26    1.61
  -3  -4  -3   39.56    1.57
  -3   4   3   42.89    1.59
   3   4  -3   40.45    1.59
   3   4  -3   40.28    1.57
   3   4  -3   39.54    1.54
   3   4  -3   40.90    1.57
   3  -4   3   38.38    1.62
  -3   4   3   39.98    1.55
  -3  -4  -3   38.31    1.52
  -3  -4  -3   38.40    1.61
   3  -4   3   38.59    1.58
   3  -4  -3   39.98    1.57
  -3   4  -3   39.58    1.60
   3  -4  -3   39.02    1.58
  -3  -4   3   39.58    1.57
   3   4   3   36.72    1.57
  -3   4  -3   39.12    1.60
   3  -4  -3   40.93    1.53
  -3  -4   3   39.52    1.61
  -3  -4   3   37.56    1.55
  -3  -4   3   39.70    1.56
  -4  -4  -3   57.52    2.34
   4   4  -3   60.14    2.26
  -4  -4  -3   58.78    2.29
   4   4  -3   60.80    2.31
  -4   4   3   60.06    2.20
  -4  -4  -3   55.21    2.34
   4  -4   3   52.84    2.22
  -4  -4  -3   57.41    2.25
  -4   4   3   57.21    2.15
   4  -4   3   54.03    2.18
  -4   4   3   56.70    2.15
   4   4  -3   59.09    2.29
   4   4  -3   59.26    2.28
  -4  -4   3   55.22    2.22
   4   4   3   52.68    2.18
  -4  -4   3   55.41    2.16
   4  -4  -3   62.70    2.28
  -4   4  -3   58.71    2.33
   4   4   3   52.55    2.10
   4  -4  -3   52.83    2.35
  -4   4  -3   56.62    2.37
   4   4   3   51.69    2.12
   4  -4  -3   61.53    2.25
  -4  -4   3   56.33    2.20
   4   4   3   54.31    2.18
  -4  -4   3   56.63    2.15
  -4  -4   3   56.41    2.18
  -5   4   3   16.67    0.77
   5   4  -3   19.06    0.89
   5  -4   3   16.80    0.87
   5  -4   3   18.93    0.89
  -5   4   3   17.91    0.85
   5   4  -3   20.12    0.86
   5   4  -3   18.43    0.90
   5  -4   3   17.06    0.83
   5   4  -3   19.96    0.84
  -5  -4  -3   19.57    0.84
  -5  -4  -3   18.21    0.95
  -5   4   3   17.73    0.80
  -5  -4  -3   19.29    0.88
  -5  -4  -3   18.95    0.92
   5   4   3   19.16    0.77
  -5  -4   3   17.50    0.88
  -5  -4   3   17.96    0.78
   5   4   3   17.48    0.74
   5   4   3   16.98    0.84
  -5  -4   3   17.65    0.83
   5  -4  -3   20.16    0.84
  -5   4  -3   18.36    0.96
  -5  -4   3   16.51    0.80
  -5  -4   3   17.85    0.86
  -5   4  -3   18.66    0.92
   5  -4  -3   19.59    0.90
   5  -4  -3   20.39    0.87
  -6  -4  -3   66.80    2.67
  -6   4   3   68.14    2.66
   6  -4   3   64.82    2.73
   6   4  -3   73.63    2.75
   6   4  -3   64.53    2.69
   6  -4   3   68.82    2.73
   6  -4   3   65.29    2.64
  -6   4   3   65.92    2.68
  -6  -4  -3   66.90    2.80
  -6  -4  -3   64.19    2.74
   6  -4   3   66.89    2.68
  -6  -4  -3   67.66    2.72
   6   4  -3   71.95    2.67
   6   4  -3   66.79    2.71
   6   4   3   67.39    2.59
   6  -4  -3   71.35    2.75
  -6  -4   3   67.16    2.65
  -6   4  -3   69.69    2.76
  -6  -4   3   68.61    2.68
   6   4   3   69.08    2.62
   6   4   3   66.26    2.69
  -6   4  -3   67.37    2.80
   6  -4  -3   71.46    2.71
  -6  -4   3   70.46    2.73
   6  -4  -3   69.18    2.67
   6   4   3   63.86    2.70
  -6  -4   3   68.41    2.62
  -7   4   3   55.55    2.21
   7  -4   3   52.47    2.22
   7   4  -3   54.02    2.23
  -7  -4  -3   52.50    2.29
   7  -4   3   54.62    2.27
  -7  -4  -3   53.02    2.20
  -7  -4  -3   51.74    2.14
   7   4  -3   53.88    2.20
   7   4  -3   54.09    2.13
  -7   4  -3   54.81    2.29
  -7  -4   3   54.49    2.20
  -7  -4   3   51.64    2.23
   7   4   3   54.94    2.18
   7  -4  -3   53.08    2.22
   7  -4  -3   54.56    2.19
   7   4   3   52.85    2.24
   7   4   3   55.22    2.14
  -7  -4   3   55.13    2.16
   7  -4  -3   53.40    2.14
  -7  -4   3   55.48    2.29
   8  -4   3    3.21    0.41
  -8  -4  -3    2.43    0.35
  -8  -4  -3    2.83    0.44
  -8   4   3    3.08    0.43
   8  -4   3    3.24    0.43
   8   4  -3    2.50    0.35
  -8  -4   3    2.98    0.36
  -8  -4   3    4.32    0.53
   8   4   3    2.26    0.35
  -8   4  -3    2.76    0.41
   8   4   3    3.09    0.44
   8  -4  -3    2.83    0.38
   8   4   3    3.46    0.38
  -8  -4   3    3.03    0.39
   8  -4  -3    2.91    0.38
   9  -4   3    4.50    0.49
  -9  -4  -3    5.72    0.68
   9  -4   3    4.71    0.61
  -9  -4  -3    5.85    0.49
   9   4  -3    4.92    0.57
  -9   4   3    4.91    0.52
  -9  -4   3    4.98    0.45
  -9  -4   3    4.65    0.47
   9  -4  -3    4.67    0.60
   9   4   3    3.86    0.46
  -9   4  -3    6.00    0.65
  -9  -4   3    4.78    0.56
   9   4   3    4.04    0.57
  10   4  -3   24.45    1.24
 -10   4   3   23.93    1.23
  10  -4   3   23.11    1.20
 -10  -4  -3   23.87    1.13
  10  -4   3   24.59    1.30
 -10  -4  -3   20.98    1.31
 -10   4  -3   22.62    1.29
 -10  -4   3   22.61    1.17
  10  -4  -3   22.32    1.24
 -10  -4   3   23.50    1.13
  10   4   3   22.90    1.26
 -10  -4   3   25.85    1.37
  11  -4   3   10.76    0.94
 -11   4   3   11.10    0.84
  11  -4   3   10.79    0.78
 -11  -4  -3   11.80    1.01
 -11  -4  -3   13.43    0.82
  11   4  -3   10.61    0.86
 -11  -4   3   10.27    0.75
  11  -4  -3   11.39    0.95
  11   4   3    8.46    0.83
 -11   4  -3   11.80    0.96
 -11  -4   3   11.20    0.95
  12  -4   3   10.85    1.04
 -12  -4  -3   12.62    0.85
 -12  -4  -3   10.50    1.06
  12   4  -3   11.77    0.98
 -12   4   3   13.30    0.97
  12  -4   3   12.72    1.00
  12  -4  -3   10.99    0.99
 -12  -4   3   12.27    0.87
  12   4   3   11.61    1.02
 -12  -4   3   10.85    1.04
 -13  -4  -3   14.04    1.20
  13  -4   3   11.98    1.17
  13  -4   3   12.80    0.96
 -13   4   3   12.40    1.05
  13   4  -3   11.60    1.07
 -13  -4  -3   13.34    0.94
 -13   4  -3   11.52    1.13
 -13  -4   3   13.06    1.19
 -13  -4   3   12.07    0.94
  13   4   3   13.42    1.15
  13  -4  -3   10.68    1.10
  14  -4   3    3.16    0.56
  14   4  -3    3.60    0.69
 -14   4   3    2.68    0.60
 -14  -4  -3    3.45    0.54
  14  -4   3    1.83    0.73
 -14  -4  -3    2.74    0.68
 -14  -4   3    2.40    0.67
  14   4   3    3.31    0.71
  14   4   3    2.69    0.48
 -14   4  -3    2.89    0.69
 -14  -4   3    2.82    0.52
  14  -4  -3    2.06    0.64
 -15   4   3    6.57    0.84
  15  -4   3    5.32    0.91
  15  -4   3    6.51    0.93
  15   4  -3    4.64    0.83
 -15  -4  -3    8.30    1.28
 -15  -4  -3    7.08    0.97
 -15  -4   3    6.10    0.94
  15   4   3    7.13    0.86
  15  -4  -3    5.82    0.90
 -15  -4   3    6.89    0.78
  15   4   3    6.63    0.90
 -15   4  -3    8.61    1.31
  16   4  -3    5.50    0.95
  16  -4   3    6.16    0.76
 -16   4   3    6.24    0.96
 -16  -4  -3    4.17    1.03
  16  -4   3    7.01    1.10
  16   4   3    7.71    1.01
  16  -4  -3    4.66    0.94
  16   4   3    4.20    0.98
 -16   4  -3    4.32    0.95
 -16  -4   3    4.79    0.99
 -16  -4   3    5.37    0.99
  16  -4  -3    6.13    0.86
 -17   4   3   12.65    1.70
   0  -5  -3   80.56    2.92
   0   5  -3   79.01    2.99
   0   5   3   72.34    2.91
   0  -5  -3   73.66    2.95
   0  -5   3   75.21    2.89
   0  -5   3   77.72    2.85
   0  -5  -3   79.39    3.00
   0   5  -3   76.36    3.02
  -1  -5  -3    8.52    0.44
   1   5  -3    8.96    0.41
   1   5  -3    8.71    0.47
   1  -5   3    7.73    0.38
  -1  -5  -3    9.76    0.49
  -1   5   3    7.90    0.43
   1   5  -3    8.32    0.43
   1   5  -3    8.57    0.44
  -1  -5   3    7.90    0.43
  -1  -5   3    7.56    0.38
  -1   5  -3    9.53    0.46
   1  -5  -3    8.75    0.41
   1  -5  -3    8.05    0.41
  -1   5  -3    8.77    0.46
   1  -5  -3    8.90    0.46
  -2   5   3   51.08    1.92
   2   5  -3   49.85    1.96
   2   5  -3   52.38    1.90
   2  -5   3   48.46    1.93
  -2  -5  -3   48.23    1.97
   2  -5   3   48.60    1.99
   2   5  -3   48.63    1.93
  -2  -5  -3   45.14    1.94
   2   5  -3   49.00    1.91
  -2  -5  -3   49.44    1.85
  -2   5   3   49.14    1.94
  -2  -5   3   50.24    1.94
   2  -5  -3   47.72    1.91
  -2   5  -3   48.69    1.96
   2  -5  -3   51.08    1.95
   2   5   3   47.25    1.91
  -2   5  -3   52.10    1.94
  -2  -5   3   48.38    1.96
   3   5  -3   39.07    1.55
   3  -5   3   36.39    1.51
  -3  -5  -3   39.51    1.55
  -3  -5  -3   36.44    1.61
  -3   5   3   37.56    1.44
   3   5  -3   40.21    1.53
   3   5  -3   38.55    1.58
   3   5  -3   38.88    1.58
  -3   5   3   36.29    1.44
   3  -5   3   34.68    1.45
  -3  -5  -3   38.94    1.51
   3  -5  -3   38.94    1.53
  -3   5  -3   37.84    1.61
  -3  -5   3   35.90    1.44
   3  -5  -3   39.40    1.56
  -3  -5   3   35.22    1.43
   3   5   3   34.03    1.43
  -3  -5   3   35.90    1.46
  -3   5  -3   39.99    1.59
  -3  -5   3   33.41    1.49
  -3  -5   3   33.29    1.41
   3  -5  -3   40.85    1.56
  -4   5   3   48.87    1.81
  -4  -5  -3   46.42    1.82
   4   5  -3   46.97    1.86
  -4  -5  -3   43.08    1.93
   4  -5   3   44.24    1.80
   4   5  -3   46.73    1.88
   4  -5   3   42.50    1.85
  -4  -5  -3   46.53    1.93
  -4   5   3   45.58    1.78
   4   5  -3   47.51    1.83
   4  -5   3   44.59    1.84
  -4  -5  -3   46.50    1.86
  -4  -5   3   45.39    1.78
   4  -5  -3   49.37    1.82
  -4   5  -3   46.39    1.90
  -4  -5   3   43.23    1.84
   4   5   3   43.02    1.79
  -4   5  -3   45.78    1.92
  -4  -5   3   43.50    1.77
  -4  -5   3   43.70    1.82
   4  -5  -3   50.78    1.87
  -4  -5   3   43.94    1.78
  -5   5   3   14.16    0.68
   5  -5   3   10.60    0.68
   5  -5   3   10.84    0.63
   5   5  -3   10.14    0.56
  -5  -5  -3    9.07    0.62
  -5  -5  -3   10.16    0.65
  -5   5   3   12.59    0.61
   5  -5   3   11.82    0.68
  -5  -5  -3   10.57    0.57
   5   5  -3    9.99    0.58
   5   5  -3    9.48    0.62
  -5  -5  -3    9.31    0.51
   5   5  -3    9.71    0.51
   5   5   3   11.51    0.54
   5  -5  -3   11.65    0.60
  -5   5  -3    9.45    0.65
   5   5   3   10.34    0.70
  -5  -5   3   11.21    0.69
   5  -5  -3   10.72    0.51
  -5  -5   3   11.98    0.60
   5  -5  -3   11.11    0.57
   5   5   3   12.18    0.52
  -5  -5   3   12.28    0.67
  -5  -5   3   12.13    0.64
  -5  -5   3   12.58    0.61
   5   5   3   10.59    0.64
  -5   5  -3   10.23    0.61
   6  -5   3   18.82    0.96
  -6  -5  -3   18.85    0.87
  -6   5   3   20.71    0.92
  -6   5   3   21.15    0.99
   6  -5   3   19.81    1.01
  -6  -5  -3   18.62    1.02
  -6  -5  -3   19.05    0.93
  -6   5   3   19.21    0.98
   6   5  -3   19.92    0.96
   6   5  -3   20.24    0.94
   6   5  -3   19.77    0.87
  -6  -5   3   21.04    0.97
   6  -5  -3   19.49    0.96
   6   5   3   19.80    0.98
  -6   5  -3   19.21    1.02
   6  -5  -3   19.67    0.93
   6   5   3   20.05    0.88
   6  -5  -3   20.38    0.87
  -6  -5   3   21.17    1.02
   6   5   3   19.83    0.85
  -6   5  -3   18.88    0.98
  -6  -5   3   19.03    0.92
  -6  -5   3   21.36    0.92
  -6  -5   3   20.22    1.02
   7   5  -3  121.68    4.67
   7  -5   3  126.50    4.95
  -7  -5  -3  119.15    4.65
  -7  -5  -3  119.26    4.77
  -7  -5  -3  120.12    4.62
   7   5  -3  117.53    4.59
   7  -5   3  131.90    5.00
  -7   5   3  128.81    4.93
   7  -5  -3  119.89    4.60
   7   5   3  127.43    4.87
  -7  -5   3  125.93    4.91
   7  -5  -3  122.33    4.69
   7   5   3  126.35    4.95
  -7  -5   3  133.03    5.03
   7  -5  -3  122.82    4.66
  -7  -5   3  121.24    4.93
  -7  -5   3  127.92    4.89
   7   5   3  130.08    4.84
  -7   5  -3  122.07    4.78
   8   5  -3   10.76    0.69
  -8  -5  -3    9.45    0.60
   8  -5   3   10.42    0.67
  -8  -5  -3    9.01    0.78
  -8   5   3   10.93    0.68
   8  -5   3    9.89    0.75
  -8  -5   3    9.75    0.62
   8   5   3   10.00    0.57
  -8  -5   3   10.33    0.78
   8  -5  -3   10.07    0.72
   8   5   3    9.92    0.72
   8  -5  -3   10.50    0.74
   8   5   3   10.43    0.64
  -8   5  -3   10.30    0.77
  -8  -5   3   10.00    0.64
  -9  -5  -3   57.51    2.38
   9  -5   3   56.62    2.44
   9   5  -3   57.79    2.44
  -9  -5  -3   58.40    2.58
   9  -5   3   57.03    2.38
  -9   5   3   57.56    2.38
  -9  -5   3   54.48    2.29
   9   5   3   55.54    2.32
  -9   5  -3   57.23    2.55
   9   5   3   55.22    2.40
   9  -5  -3   58.54    2.48
  -9  -5   3   58.41    2.50
  -9  -5   3   55.38    2.34
  10  -5   3   22.47    1.28
 -10  -5  -3   22.57    1.12
 -10   5   3   24.71    1.24
  10   5  -3   23.23    1.23
  10  -5   3   23.09    1.19
 -10  -5  -3   21.56    1.32
  10  -5  -3   21.76    1.23
  10   5   3   23.84    1.29
 -10   5  -3   22.85    1.31
 -10  -5   3   23.25    1.17
 -10  -5   3   22.05    1.33
  11  -5   3    6.88    0.67
  11   5  -3    5.20    0.70
 -11  -5  -3    5.01    0.71
 -11  -5  -3    7.01    0.63
  11  -5   3    6.97    0.84
 -11   5   3    6.39    0.74
  11  -5  -3    5.77    0.74
 -11   5  -3    6.78    0.84
  11   5   3    6.67    0.79
 -11  -5   3    7.86    0.91
  12   5  -3    1.64    0.46
 -12  -5  -3    1.91    0.55
  12  -5   3    2.20    0.44
 -12   5   3    3.04    0.50
 -12  -5  -3    1.79    0.40
  12  -5   3    2.31    0.57
  12   5   3    1.72    0.52
 -12  -5   3    2.08    0.42
 -12  -5   3    2.78    0.66
  12  -5  -3    1.97    0.50
 -12   5  -3    1.73    0.52
  13  -5   3    3.37    0.53
  13  -5   3    2.74    0.68
 -13   5   3    2.54    0.55
 -13  -5  -3    2.03    0.46
  13   5  -3    2.74    0.58
 -13  -5  -3    2.97    0.68
  13   5   3    3.31    0.63
  13  -5  -3    3.25    0.66
 -13  -5   3    3.02    0.68
 -13   5  -3    3.25    0.65
 -13  -5   3    2.76    0.50
 -14   5   3    4.40    0.71
 -14  -5  -3    4.62    0.84
  14  -5   3    4.33    0.79
 -14  -5  -3    4.28    0.65
  14  -5   3    4.93    0.65
  14   5  -3    4.85    0.75
 -14   5  -3    3.76    0.75
  14  -5  -3    3.20    0.71
  14  -5  -3    5.52    0.71
 -14  -5   3    4.46    0.61
  14   5   3    6.07    0.73
 -14  -5   3    4.62    0.84
  14   5   3    4.49    0.77
  15  -5   3    0.08    0.49
 -15  -5  -3    1.04    0.55
 -15  -5  -3    0.94    0.73
  15  -5   3   -0.10    0.75
 -15   5   3    0.22    0.64
  15   5  -3    0.20    0.67
  15  -5  -3    0.13    0.70
 -15  -5   3    0.62    0.69
  15   5   3    1.15    0.49
 -15   5  -3    0.22    0.70
  15  -5  -3   -0.57    0.55
 -15  -5   3    0.71    0.52
  15   5   3    0.87    0.74
  16  -5   3    2.90    0.94
  16   5  -3    2.07    0.83
  16  -5   3    1.64    0.64
 -16  -5  -3    1.48    0.89
 -16   5   3    2.38    0.80
  16  -5  -3    1.60    0.70
 -16   5  -3   -0.02    0.83
 -16  -5   3   -0.16    0.81
  16  -5  -3    0.28    0.77
  16   5   3    2.09    0.90
   0  -6   3   -0.09    0.11
   0   6   3    0.15    0.15
   0  -6   3    0.16    0.13
   0  -6  -3    0.05    0.07
   0  -6  -3    0.09    0.09
   0  -6  -3   -0.08    0.13
   0   6  -3    0.03    0.12
   0   6  -3    0.00    0.13
  -1  -6  -3   23.36    1.05
  -1   6   3   25.82    1.14
   1   6  -3   22.32    1.04
  -1  -6  -3   22.37    1.00
   1   6  -3   23.80    1.01
   1  -6   3   25.82    1.10
   1  -6  -3   24.28    1.04
  -1   6  -3   24.29    1.03
  -1  -6   3   27.52    1.12
   1   6   3   25.84    1.15
  -1   6  -3   25.82    1.00
   1  -6  -3   24.62    0.97
  -1   6  -3   23.47    1.06
   2   6  -3    2.78    0.27
  -2  -6  -3    2.63    0.30
  -2   6   3    3.16    0.31
   2   6  -3    3.07    0.32
   2  -6   3    3.22    0.37
  -2   6   3    2.94    0.28
   2   6  -3    3.66    0.24
   2  -6   3    2.76    0.28
  -2  -6  -3    3.11    0.33
  -2  -6   3    2.59    0.25
  -2   6  -3    3.04    0.30
   2  -6  -3    3.13    0.25
   2  -6  -3    3.01    0.24
   2  -6  -3    3.23    0.30
  -2  -6   3    2.67    0.30
   2   6   3    3.39    0.34
  -2   6  -3    2.68    0.31
  -2  -6   3    2.46    0.28
  -3  -6  -3   35.29    1.42
   3   6  -3   36.32    1.49
   3   6  -3   37.30    1.45
   3   6  -3   35.84    1.46
   3  -6   3   39.14    1.61
  -3   6   3   39.74    1.62
  -3  -6  -3   35.06    1.55
  -3  -6  -3   34.21    1.53
   3  -6   3   39.81    1.68
   3   6  -3   36.68    1.52
  -3   6   3   42.11    1.60
   3  -6  -3   36.50    1.47
  -3   6  -3   38.65    1.51
  -3  -6   3   40.34    1.62
  -3  -6   3   38.04    1.64
   3  -6  -3   37.58    1.50
  -3   6  -3   36.64    1.54
  -3  -6   3   39.04    1.57
  -3  -6   3   38.66    1.62
   3  -6  -3   39.50    1.50
  -3  -6   3   38.80    1.58
   3   6   3   38.12    1.59
   3   6   3   38.50    1.66
  -4   6   3    1.45    0.23
   4  -6   3    1.45    0.26
  -4  -6  -3    1.57    0.21
  -4  -6  -3    1.42    0.26
  -4  -6  -3    1.44    0.25
   4   6  -3    1.96    0.23
  -4   6   3    1.49    0.23
   4  -6   3    1.56    0.22
  -4  -6  -3    1.47    0.20
   4   6  -3    1.57    0.24
   4   6  -3    2.32    0.31
  -4   6  -3    1.30    0.26
   4  -6  -3    1.40    0.22
   4   6   3    1.25    0.21
   4  -6  -3    1.48    0.26
  -4  -6   3    1.27    0.20
  -4  -6   3    2.57    0.36
  -4   6  -3    1.33    0.24
  -4  -6   3    1.94    0.29
   4  -6  -3    1.85    0.21
   4  -6  -3    1.39    0.22
  -4  -6   3    1.32    0.23
  -5   6   3   57.04    2.26
   5   6  -3   59.68    2.37
  -5  -6  -3   58.64    2.35
   5   6  -3   60.06    2.39
  -5   6   3   55.58    2.24
   5   6  -3   59.71    2.31
   5  -6   3   53.97    2.43
   5  -6   3   55.72    2.26
  -5  -6  -3   59.19    2.32
  -5  -6  -3   54.45    2.44
   5  -6   3   59.09    2.30
  -5  -6   3   56.37    2.24
   5   6   3   53.32    2.26
  -5  -6   3   56.51    2.24
  -5   6  -3   59.17    2.41
  -5  -6   3   56.84    2.23
   5  -6  -3   62.01    2.37
  -5  -6   3   57.36    2.30
  -5  -6   3   54.46    2.30
   5  -6  -3   61.74    2.39
   5   6   3   54.53    2.13
   5  -6  -3   60.73    2.31
  -6  -6  -3   27.83    1.39
   6  -6   3   29.24    1.32
  -6   6   3   30.19    1.34
   6  -6   3   30.65    1.37
   6   6  -3   29.98    1.29
   6   6  -3   30.41    1.30
  -6  -6  -3   27.90    1.27
   6   6  -3   28.13    1.30
  -6  -6  -3   28.81    1.24
  -6   6   3   29.33    1.28
   6   6  -3   28.63    1.21
   6  -6  -3   32.11    1.31
  -6  -6   3   28.33    1.37
  -6  -6   3   29.96    1.37
  -6   6  -3   28.34    1.34
   6   6   3   30.56    1.32
  -6  -6   3   30.99    1.29
  -6  -6   3   28.76    1.30
  -6  -6   3   30.23    1.29
   6   6   3   27.89    1.17
   6  -6  -3   30.23    1.32
   6  -6  -3   29.83    1.23
   6   6   3   28.46    1.20
  -6   6  -3   28.67    1.40
   7  -6   3    6.44    0.60
  -7  -6  -3    5.83    0.56
  -7  -6  -3    6.85    0.68
   7   6  -3    7.13    0.49
  -7   6   3    6.44    0.49
   7   6  -3    8.29    0.57
  -7   6   3    6.36    0.53
  -7  -6  -3    7.09    0.48
   7  -6   3    6.61    0.53
  -7  -6   3    6.35    0.49
   7   6   3    6.38    0.58
   7  -6  -3    6.70    0.58
   7   6   3    6.07    0.45
  -7   6  -3    6.99    0.65
   7  -6  -3    8.11    0.61
  -7  -6   3    7.26    0.52
   7   6   3    6.44    0.39
   7  -6  -3    6.85    0.51
  -7  -6   3    7.17    0.61
  -8   6   3   37.24    1.58
  -8  -6  -3   34.19    1.50
  -8   6   3   36.11    1.63
   8   6  -3   35.28    1.57
  -8  -6  -3   34.35    1.70
   8  -6   3   37.23    1.70
   8  -6   3   35.75    1.63
   8  -6  -3   33.65    1.59
  -8  -6   3   35.68    1.58
  -8   6  -3   36.34    1.70
   8   6   3   35.95    1.54
  -8  -6   3   36.71    1.74
   8   6   3   37.19    1.65
   8   6   3   35.86    1.49
   8  -6  -3   35.39    1.61
  -8  -6   3   38.04    1.61
  -9  -6  -3   12.58    0.74
  -9  -6  -3   13.13    0.97
   9  -6   3   11.41    0.75
   9   6  -3   11.29    0.82
  -9   6   3   11.79    0.79
   9  -6   3   11.71    0.88
   9  -6  -3   11.91    0.88
  -9  -6   3   11.48    0.91
  -9  -6   3   10.58    0.72
  -9   6  -3   11.37    0.92
   9   6   3    9.81    0.64
   9   6   3   12.81    0.84
   9   6   3   11.46    0.73
 -10  -6  -3   14.14    1.08
  10  -6   3   14.71    0.92
 -10  -6  -3   14.00    0.81
  10   6  -3   13.54    0.91
 -10   6   3   15.02    0.95
  10  -6   3   12.02    1.00
 -10  -6   3   15.77    0.90
 -10  -6   3   15.01    1.08
  10   6   3   14.86    0.99
  10  -6  -3   11.83    0.93
 -10   6  -3   11.71    0.97
 -11   6   3    8.31    0.80
  11  -6   3    9.37    0.93
  11   6  -3    6.69    0.80
  11  -6   3    8.70    1.00
 -11  -6  -3    8.77    0.83
 -11  -6  -3    9.63    1.02
 -11   6  -3    8.69    0.92
 -11  -6   3    6.84    0.71
 -11  -6   3    9.63    1.01
  11  -6  -3    9.55    0.89
  11   6   3    7.49    0.85
 -12  -6  -3   10.12    0.83
  12   6  -3    9.36    0.95
  12  -6   3    9.15    1.05
  12  -6   3    9.12    0.83
 -12  -6  -3    9.53    1.09
 -12   6   3    7.43    0.85
  12  -6  -3    9.03    0.87
 -12  -6   3    9.06    1.06
 -12  -6   3    8.44    0.81
 -12   6  -3    9.17    1.04
  12   6   3   10.56    1.02
  12  -6  -3    9.78    1.00
 -13  -6  -3   23.47    1.62
  13  -6   3   24.10    1.39
 -13   6   3   25.49    1.46
  13   6  -3   22.90    1.46
  13  -6   3   23.55    1.60
 -13  -6  -3   23.90    1.33
 -13  -6   3   22.94    1.36
 -13   6  -3   21.25    1.56
  13  -6  -3   21.82    1.37
 -13  -6   3   23.92    1.67
  13  -6  -3   22.68    1.52
  13   6   3   22.53    1.52
  14  -6   3    8.40    0.97
 -14   6   3    6.51    0.82
  14  -6   3    9.03    1.28
 -14  -6  -3    5.90    0.94
 -14  -6  -3   10.08    0.97
  14   6  -3    8.86    1.16
  14  -6  -3    9.55    1.21
 -14  -6   3    9.00    0.95
  14   6   3    8.10    1.22
 -14   6  -3    8.36    1.27
 -14  -6   3   10.50    1.26
  14  -6  -3    9.28    1.03
 -15  -6  -3    6.01    0.99
  15  -6   3    6.36    1.02
  15  -6   3    8.13    1.03
 -15  -6  -3    6.31    0.76
 -15   6   3    6.98    0.87
  15   6  -3    6.49    0.91
  15  -6  -3    5.30    0.81
  15   6   3    5.77    0.96
 -15   6  -3    4.60    0.97
 -15  -6   3    7.35    1.03
  15  -6  -3    4.94    0.89
 -15  -6   3    6.39    1.05
 -16   6   3   -0.41    0.89
  16   6  -3    2.17    0.90
 -16   6  -3   -0.30    0.88
 -16  -6   3    0.31    0.90
  16   6   3   -1.04    0.86
   0  -7  -3    3.84    0.49
   0  -7  -3    5.33    0.28
   0  -7   3    5.53    0.37
   0   7   3    5.15    0.43
   0  -7  -3    4.72    0.39
   0   7  -3    5.25    0.41
   0   7  -3    4.94    0.37
   0  -7   3    5.67    0.34
  -1  -7  -3  103.67    4.04
  -1   7   3  101.68    4.01
   1  -7   3  105.04    3.97
  -1  -7  -3   99.96    3.99
   1  -7   3  105.82    3.92
   1   7  -3  104.22    4.04
  -1  -7  -3  103.08    3.90
   1   7  -3  104.19    3.99
   1  -7  -3  107.43    3.95
   1   7   3  101.19    4.03
  -1  -7   3  104.89    3.92
  -1   7  -3  106.36    4.02
   1  -7  -3  106.34    4.03
  -1  -7   3  103.06    3.98
   2  -7   3   83.24    3.23
  -2   7   3   86.26    3.28
   2   7  -3   83.39    3.29
  -2  -7  -3   78.69    3.26
   2   7  -3   83.96    3.24
  -2  -7  -3   81.04    3.30
   2   7   3   81.48    3.30
   2  -7  -3   85.76    3.22
   2  -7  -3   87.31    3.28
  -2   7  -3   82.97    3.30
  -2   7  -3   88.61    3.22
  -2  -7   3   82.15    3.26
  -2   7  -3   83.89    3.28
  -2  -7   3   84.48    3.20
  -3  -7  -3    9.71    0.61
  -3  -7  -3   10.76    0.70
  -3  -7  -3   10.84    0.47
  -3   7   3    9.37    0.53
   3  -7   3    8.69    0.51
   3  -7   3    8.80    0.63
   3   7  -3   10.20    0.56
   3   7  -3    9.78    0.60
   3   7  -3   11.52    0.50
  -3   7   3    8.89    0.55
  -3   7  -3    9.94    0.63
  -3  -7   3    7.47    0.56
  -3  -7   3    8.41    0.47
   3   7   3    8.47    0.57
   3  -7  -3   10.03    0.56
  -3  -7   3    8.80    0.53
   3  -7  -3   10.83    0.60
  -3   7  -3   10.88    0.58
   3  -7  -3   10.30    0.54
  -3  -7   3    9.69    0.55
   4   7  -3    2.00    0.25
   4   7  -3    2.36    0.32
   4   7  -3    2.49    0.33
  -4  -7  -3    2.11    0.24
  -4   7   3    1.11    0.23
  -4  -7  -3    1.59    0.28
   4   7  -3    1.73    0.21
   4  -7   3    1.29    0.22
  -4   7   3    1.25    0.24
   4  -7  -3    2.43    0.34
  -4   7  -3    3.16    0.39
  -4  -7   3    1.40    0.23
  -4  -7   3    1.21    0.25
  -4  -7   3    1.67    0.26
  -4  -7   3    1.35    0.20
  -4  -7   3    1.69    0.29
   4  -7  -3    1.69    0.25
   4  -7  -3    1.89    0.26
   4  -7  -3    1.89    0.24
  -5  -7  -3   45.43    1.82
  -5   7   3   53.51    2.07
   5  -7   3   50.90    2.08
   5   7  -3   45.84    1.81
   5   7  -3   45.64    1.92
  -5  -7  -3   43.59    1.97
   5   7  -3   38.73    1.90
  -5  -7  -3   45.71    1.84
   5   7  -3   45.48    1.88
   5  -7   3   48.38    2.06
  -5   7   3   51.81    2.06
  -5  -7   3   50.82    2.03
   5  -7  -3   47.26    1.82
  -5  -7   3   48.13    2.10
  -5  -7   3   47.92    2.09
   5  -7  -3   49.80    1.90
   5  -7  -3   48.96    1.90
  -5  -7   3   49.96    2.05
  -5   7  -3   47.02    1.92
   5  -7  -3   46.79    1.91
  -5  -7   3   49.19    2.02
   6   7  -3   30.62    1.28
  -6  -7  -3   31.52    1.30
   6   7  -3   30.16    1.38
  -6   7   3   28.84    1.37
  -6  -7  -3   30.50    1.32
  -6   7   3   30.03    1.32
   6  -7   3   29.90    1.35
   6   7  -3   30.84    1.37
   6   7  -3   31.00    1.34
  -6  -7  -3   28.56    1.47
   6  -7   3   31.11    1.39
  -6  -7   3   28.43    1.32
   6  -7  -3   31.75    1.38
  -6  -7   3   30.87    1.31
  -6  -7   3   28.06    1.39
   6   7   3   29.82    1.20
  -6   7  -3   28.31    1.41
   6  -7  -3   32.45    1.39
   6  -7  -3   30.91    1.38
  -6  -7   3   31.46    1.42
  -6  -7   3   29.62    1.34
   6  -7  -3   32.26    1.30
   7  -7   3   34.76    1.58
  -7  -7  -3   36.23    1.51
  -7   7   3   35.17    1.50
   7  -7   3   33.19    1.52
  -7  -7  -3   34.78    1.54
   7   7  -3   36.19    1.56
  -7  -7  -3   34.21    1.70
   7   7  -3   35.17    1.47
  -7  -7   3   36.48    1.63
  -7  -7   3   32.41    1.51
  -7  -7   3   35.26    1.49
   7   7   3   32.60    1.38
   7  -7  -3   35.14    1.58
   7  -7  -3   35.39    1.59
   7  -7  -3   35.35    1.60
   7  -7  -3   37.52    1.58
   7   7   3   34.83    1.53
   7   7   3   32.72    1.34
  -7  -7   3   32.02    1.57
  -8   7   3    4.11    0.48
  -8  -7  -3    3.21    0.42
   8  -7   3    3.35    0.48
  -8  -7  -3    2.63    0.50
   8  -7   3    3.15    0.46
   8   7  -3    4.27    0.54
   8  -7  -3    2.97    0.40
   8   7   3    4.72    0.60
   8   7   3    3.79    0.42
  -8  -7   3    3.96    0.46
  -8   7  -3    3.40    0.51
   8  -7  -3    3.15    0.45
   8   7   3    3.15    0.34
  -8  -7   3    5.84    0.68
  -9   7   3   47.26    2.07
   9  -7   3   48.87    2.15
  -9  -7  -3   47.89    2.02
   9   7  -3   48.22    2.08
  -9   7   3   47.86    2.01
   9  -7   3   47.73    2.07
  -9  -7  -3   47.77    2.25
   9   7   3   46.68    2.09
   9   7   3   45.25    1.94
   9  -7  -3   46.83    2.10
   9  -7  -3   46.47    2.12
  -9   7  -3   48.61    2.22
   9   7   3   45.85    1.88
  -9  -7   3   46.86    2.03
  -9  -7   3   48.06    2.21
 -10  -7  -3    9.80    0.99
  10  -7   3   11.07    0.81
  10   7  -3   10.34    0.84
  10  -7   3   11.54    0.94
 -10   7   3   11.13    0.77
 -10  -7  -3   10.66    0.74
 -10   7   3   10.35    0.85
  10   7   3   11.43    0.92
 -10   7  -3   11.15    0.97
  10  -7  -3    9.39    0.86
  10  -7  -3   11.38    0.84
 -10  -7   3   10.79    1.03
 -10  -7   3   10.65    0.77
  11  -7   3   20.11    1.35
 -11  -7  -3   23.04    1.49
 -11   7   3   19.84    1.20
  11   7  -3   20.96    1.26
 -11   7   3   20.42    1.10
 -11  -7  -3   22.15    1.32
  11  -7   3   19.50    1.16
  11   7   3   17.71    1.21
 -11  -7   3   20.43    1.40
  11  -7  -3   22.28    1.27
 -11   7  -3   20.92    1.89
 -11  -7   3   20.30    1.14
  11  -7  -3   23.35    1.36
 -12   7   3    0.36    0.43
  12  -7   3    1.34    0.56
 -12  -7  -3    0.58    0.38
  12  -7   3    0.59    0.40
 -12   7   3    1.26    0.41
  12   7  -3    0.83    0.48
 -12  -7  -3    0.57    0.56
 -12  -7   3    0.74    0.39
 -12   7  -3    0.43    0.54
  12   7   3    1.24    0.55
 -12  -7   3    0.82    0.58
  12  -7  -3    0.51    0.40
  12  -7  -3    1.29    0.52
  13   7  -3    3.69    0.67
 -13  -7  -3    2.57    0.73
  13  -7   3    2.95    0.71
  13  -7   3    2.72    0.57
 -13   7   3    2.43    0.60
 -13  -7  -3    3.55    0.56
 -13   7   3    3.18    0.53
 -13  -7   3    3.55    0.56
  13   7   3    1.51    0.63
 -13   7  -3    2.60    0.70
  13  -7  -3    3.77    0.62
  13  -7  -3    2.57    0.66
 -13  -7   3    1.68    0.70
 -14  -7  -3    8.90    1.11
 -14  -7  -3    9.23    0.98
 -14   7   3    8.00    1.15
  14  -7   3    7.19    0.96
  14   7  -3    6.68    0.85
  14  -7   3    7.93    1.01
 -14  -7   3    7.83    1.00
  14   7   3    7.23    0.92
 -14   7  -3    6.27    0.91
  14  -7  -3    5.58    0.89
  14  -7  -3    7.87    1.02
 -14  -7   3    7.93    1.03
  15  -7   3    1.05    0.59
  15   7  -3    0.74    0.75
 -15  -7  -3    0.95    0.84
 -15  -7  -3    2.32    0.64
  15  -7   3    1.11    0.83
 -15   7   3    1.97    0.75
  15   7   3    0.17    0.81
  15  -7  -3    1.34    0.65
 -15  -7   3    1.30    0.61
 -15   7  -3    1.08    0.87
 -15  -7   3    1.60    0.85
  15  -7  -3    2.09    0.76
  16   7  -3    0.74    0.90
  16   7   3    2.67    0.98
 -16   7  -3    0.21    0.96
   0   8  -3    0.00    0.17
   0  -8  -3    0.03    0.10
   0   8  -3   -0.16    0.16
   0  -8  -3   -0.10    0.12
   0  -8   3    0.15    0.12
   0   8   3   -0.08    0.17
   0  -8   3    0.08    0.15
   0  -8  -3    0.05    0.22
  -1  -8  -3   80.16    3.03
   1   8  -3   82.43    3.13
  -1  -8  -3   77.89    3.12
   1   8  -3   80.84    3.18
   1  -8   3   86.03    3.20
   1  -8   3   82.77    3.25
  -1   8   3   82.43    3.31
  -1   8  -3   77.97    3.18
  -1  -8   3   82.92    3.26
   1   8   3   82.95    3.33
  -1   8  -3   81.04    3.15
   1  -8  -3   82.67    3.06
   1  -8  -3   78.07    3.17
  -1  -8   3   85.13    3.20
   2   8  -3   69.08    2.72
  -2   8   3   64.56    2.70
   2   8  -3   70.47    2.66
   2  -8   3   66.73    2.64
  -2  -8  -3   65.45    2.68
  -2   8  -3   64.78    2.72
   2   8   3   67.10    2.73
  -2  -8   3   67.53    2.67
   2  -8  -3   68.82    2.63
  -2   8  -3   66.06    2.70
  -2  -8   3   69.35    2.60
  -3  -8  -3   95.17    3.51
   3   8  -3   91.25    3.66
   3   8  -3   96.39    3.52
  -3   8   3   93.05    3.61
  -3   8   3   94.40    3.53
   3   8  -3   91.86    3.59
   3  -8   3   92.88    3.57
  -3  -8  -3   86.70    3.64
  -3   8  -3   96.61    3.59
  -3  -8   3   90.44    3.60
   3  -8  -3   95.32    3.64
  -3  -8   3   88.81    3.59
   3  -8  -3   93.76    3.59
  -3   8  -3   90.44    3.67
  -3  -8   3   92.89    3.52
   3   8   3   89.26    3.64
   4  -8   3    8.51    0.55
   4   8  -3   10.08    0.58
   4   8  -3    9.98    0.64
   4   8  -3   10.81    0.50
  -4   8   3    8.36    0.57
  -4   8   3    8.45    0.58
  -4  -8  -3    7.96    0.63
   4  -8  -3    9.33    0.58
  -4  -8   3    9.31    0.60
  -4  -8   3    8.35    0.50
  -4  -8   3    8.49    0.61
   4  -8  -3   10.38    0.60
  -4   8  -3    9.95    0.62
   4  -8  -3    9.90    0.63
   4   8   3    8.42    0.63
   5   8  -3   25.52    1.14
   5   8  -3   27.45    1.06
   5  -8   3   23.46    1.10
   5   8  -3   25.52    1.10
  -5  -8  -3   25.08    1.07
  -5   8   3   22.41    1.10
  -5   8   3   22.98    1.10
   5   8  -3   24.63    1.19
  -5  -8  -3   23.32    1.23
   5  -8  -3   23.95    1.15
  -5  -8   3   21.67    1.13
   5  -8  -3   25.72    1.16
  -5  -8   3   23.12    1.07
   5  -8  -3   25.48    1.07
  -5  -8   3   22.26    1.05
  -5   8  -3   23.90    1.17
   5  -8  -3   24.79    1.18
  -5  -8   3   26.44    1.18
   6   8  -3   18.75    0.90
   6  -8   3   18.47    0.96
  -6   8   3   18.79    1.02
  -6  -8  -3   17.30    0.86
   6   8  -3   18.09    0.97
  -6  -8  -3   18.00    0.85
  -6   8   3   18.37    0.96
   6  -8   3   19.54    1.01
  -6  -8  -3   16.35    1.03
   6   8  -3   18.58    0.82
  -6   8  -3   16.21    1.10
   6  -8  -3   18.72    0.86
   6   8   3   19.21    0.79
   6  -8  -3   18.92    0.96
  -6  -8   3   18.54    0.92
   6  -8  -3   19.61    0.97
   6  -8  -3   17.53    0.93
  -6  -8   3   17.64    1.01
  -6  -8   3   19.34    1.04
  -6  -8   3   18.52    0.98
  -7  -8  -3    7.11    0.74
   7  -8   3    6.92    0.58
   7  -8   3    6.76    0.66
   7   8  -3    7.52    0.50
  -7  -8  -3    7.02    0.51
   7   8  -3    7.28    0.58
  -7  -8  -3    5.56    0.57
  -7   8   3    6.90    0.58
   7   8   3    6.02    0.42
   7  -8  -3    5.60    0.67
  -7  -8   3    6.51    0.67
  -7  -8   3    7.51    0.68
  -7  -8   3    7.14    0.71
   7  -8  -3    7.11    0.64
  -7  -8   3    7.09    0.56
   7  -8  -3    7.23    0.59
   8  -8   3   13.01    0.83
  -8  -8  -3   13.74    0.77
  -8  -8  -3   11.56    0.95
   8   8  -3   12.46    0.81
   8  -8   3   14.33    0.95
  -8  -8  -3   13.65    0.99
  -8   8   3   13.87    0.84
   8   8   3   13.94    0.70
   8  -8  -3   12.46    0.89
   8   8   3   13.74    0.63
  -8  -8   3   13.60    0.97
  -8  -8   3   15.15    0.83
   8   8   3   14.06    0.89
   8  -8  -3   14.11    0.85
   9  -8   3   25.80    1.27
   9  -8   3   24.71    1.34
  -9   8   3   24.32    1.22
   9   8  -3   22.58    1.24
  -9  -8  -3   25.75    1.18
  -9  -8  -3   22.61    1.43
  -9  -8   3   23.80    1.41
  -9  -8   3   24.44    1.22
   9  -8  -3   24.30    1.27
   9   8   3   25.15    1.29
   9   8   3   19.76    1.18
   9  -8  -3   24.25    1.30
  10  -8   3   11.04    0.85
 -10  -8  -3    9.44    1.03
 -10   8   3   11.81    0.85
  10  -8   3   12.73    1.02
  10   8  -3   12.08    0.87
 -10  -8  -3    9.18    0.75
  10  -8  -3   10.94    0.93
 -10  -8   3   12.20    1.04
  10   8   3   11.61    0.96
 -11  -8  -3    2.36    0.63
  11   8  -3    1.51    0.45
 -11   8   3    2.51    0.46
 -11  -8  -3    2.00    0.42
  11  -8   3    2.60    0.48
  11   8   3    2.06    0.51
 -11  -8   3    1.71    0.43
 -11   8  -3    3.11    0.64
 -11  -8   3    1.81    0.62
  11  -8  -3    1.99    0.47
 -12  -8  -3    0.97    0.61
 -12  -8  -3   -0.12    0.37
  12   8  -3   -0.19    0.48
 -12   8   3    1.25    0.44
  12  -8   3    0.77    0.42
  12  -8   3    0.58    0.59
 -12  -8   3   -0.24    0.57
  12  -8  -3    0.12    0.52
  12   8   3    1.13    0.55
 -12  -8   3    0.75    0.42
 -12   8  -3    0.85    0.59
  12  -8  -3    0.41    0.45
  13   8  -3   21.05    1.40
  13  -8   3   20.79    1.56
  13  -8   3   20.42    1.33
 -13   8   3   18.89    1.29
 -13  -8  -3   18.56    1.24
 -13  -8  -3   17.71    1.62
  13   8   3   18.87    1.47
 -13  -8   3   21.09    1.33
  13  -8  -3   19.65    1.35
 -13   8  -3   19.02    1.52
 -13  -8   3   20.97    1.66
  13  -8  -3   16.53    1.42
 -14  -8  -3   15.76    1.26
 -14  -8  -3   16.34    1.67
  14   8  -3   16.62    1.47
  14  -8   3   15.69    1.26
  14  -8   3   14.62    1.54
  14   8   3   16.45    1.48
 -14   8  -3   15.78    1.59
  14  -8  -3   17.13    1.48
 -14  -8   3   15.03    1.23
  14  -8  -3   16.87    1.35
 -14  -8   3   14.12    1.67
 -15  -8  -3    6.29    1.05
 -15  -8  -3    6.33    1.47
  15   8  -3    8.82    1.03
  15  -8   3   10.14    1.34
  15  -8   3    9.70    1.20
  15  -8  -3    6.04    1.00
  15   8   3    9.08    1.12
 -15   8  -3    7.97    1.15
  15  -8  -3    7.44    1.04
 -15  -8   3    9.62    1.27
  16   8  -3    0.08    0.92
  16   8   3   -1.17    0.95
   0  -9  -3   60.32    2.30
   0   9  -3   60.75    2.47
   0   9  -3   58.55    2.41
   0  -9   3   62.55    2.50
   0   9   3   61.59    2.59
   0  -9   3   64.39    2.44
   0  -9  -3   59.27    2.37
   1  -9   3   42.65    1.67
   1   9  -3   41.24    1.77
  -1   9   3   40.95    1.81
   1  -9   3   41.62    1.73
  -1  -9  -3   41.31    1.59
  -1  -9  -3   39.92    1.69
   1   9  -3   41.56    1.70
   1  -9  -3   36.66    1.77
   1   9   3   41.19    1.82
  -1  -9   3   40.60    1.74
  -1   9  -3   42.24    1.77
  -1  -9   3   43.33    1.67
  -2   9   3   47.85    2.04
   2  -9   3   47.05    1.96
  -2  -9  -3   43.21    1.77
  -2  -9  -3   46.48    1.91
   2   9  -3   45.31    1.87
   2   9  -3   45.35    1.95
   2   9   3   47.72    2.07
   2   9   3   48.73    1.86
  -2  -9   3   46.91    1.99
  -2   9  -3   45.84    1.96
  -2  -9   3   49.31    1.91
   2  -9  -3   46.97    1.83
  -3   9   3    2.53    0.34
   3   9  -3    2.69    0.37
  -3  -9  -3    2.20    0.25
   3   9  -3    2.40    0.29
   3  -9   3    2.94    0.36
  -3  -9  -3    2.41    0.35
  -3   9  -3    3.04    0.39
  -3  -9   3    2.84    0.39
   3  -9  -3    2.66    0.36
  -3   9  -3    2.47    0.36
   3   9   3    3.03    0.40
   3  -9  -3    3.30    0.35
  -3  -9   3    2.53    0.33
  -3  -9   3    2.74    0.37
   4  -9   3   21.11    1.00
  -4   9   3   20.95    1.05
   4   9  -3   20.20    1.03
   4   9  -3   22.04    0.90
  -4  -9  -3   21.53    1.10
  -4  -9  -3   22.09    0.93
  -4   9   3   20.20    0.98
   4   9  -3   21.13    1.09
   4   9   3   20.60    1.10
   4  -9  -3   20.82    1.00
  -4  -9   3   19.21    1.04
  -4   9  -3   20.40    1.09
  -4  -9   3   20.19    0.94
  -4   9  -3   21.82    1.03
   4  -9  -3   21.81    1.09
   4  -9  -3   22.17    1.00
  -4  -9   3   20.99    1.05
   5   9  -3    3.33    0.43
  -5   9   3    1.90    0.34
  -5  -9  -3    2.71    0.34
  -5  -9  -3    2.49    0.40
   5  -9   3    1.97    0.31
   5   9  -3    2.23    0.31
  -5   9   3    2.32    0.34
   5  -9  -3    2.20    0.26
  -5  -9   3    2.20    0.37
   5  -9  -3    2.38    0.33
  -5  -9   3    2.22    0.28
  -5   9  -3    2.32    0.35
   5  -9  -3    2.44    0.37
  -5  -9   3    1.93    0.36
   5  -9  -3    2.50    0.33
   6   9  -3   13.82    0.82
  -6   9   3    9.50    0.68
  -6  -9  -3   11.73    0.67
   6   9  -3   13.80    0.63
  -6   9   3    6.67    0.71
  -6  -9  -3   11.85    0.87
   6  -9   3    9.34    0.64
   6  -9  -3   11.69    0.77
  -6  -9   3    9.34    0.60
  -6  -9   3    9.06    0.71
   6  -9  -3   11.87    0.69
   6  -9  -3   11.10    0.74
   6   9   3    8.51    0.44
  -6  -9   3    8.56    0.71
   7   9  -3   10.17    0.60
  -7  -9  -3   10.04    0.65
  -7  -9  -3   10.51    0.87
   7   9  -3   11.14    0.80
   7  -9   3   10.18    0.69
  -7   9   3   11.17    0.74
   7   9  -3    9.96    0.69
   7  -9   3   10.90    0.81
   7   9   3   10.21    0.52
   7  -9  -3   11.20    0.75
  -7  -9   3    8.32    0.78
  -7  -9   3    9.29    0.79
  -7  -9   3   10.63    0.68
  -7  -9   3    9.77    0.85
   7  -9  -3   11.10    0.78
   8   9  -3   15.60    0.89
  -8  -9  -3   13.39    0.91
   8  -9   3   14.75    1.03
  -8  -9  -3   14.80    0.84
   8  -9   3   15.92    0.93
  -8  -9  -3   15.85    1.13
  -8   9   3   14.95    0.94
  -8  -9   3   15.75    1.07
   8  -9  -3   14.39    0.91
   8  -9  -3   15.17    0.98
  -8  -9   3   14.67    0.88
  -9   9   3    6.10    0.70
   9   9  -3    7.03    0.71
  -9  -9  -3    6.87    0.61
  -9  -9  -3    6.04    0.89
   9  -9   3    7.10    0.81
  -9  -9   3    6.05    0.64
   9  -9  -3    8.02    0.73
   9  -9  -3    6.72    0.81
 -10   9   3    8.13    0.78
  10   9  -3    7.49    0.81
  10  -9   3    8.89    0.96
  10  -9   3    7.69    0.78
 -10  -9  -3    7.89    1.06
 -10  -9  -3    6.78    0.70
  10  -9  -3    7.90    0.79
 -10  -9   3    9.70    1.06
 -10  -9   3    7.56    0.75
  10  -9  -3    8.25    0.93
 -11   9   3    3.69    0.52
  11  -9   3    3.14    0.54
  11   9  -3    4.65    0.60
 -11  -9  -3    5.44    0.71
  11  -9   3    4.22    0.68
 -11  -9  -3    4.30    0.81
 -11  -9   3    3.78    0.53
  11   9   3    4.17    0.62
 -11  -9   3    4.36    0.74
  11  -9  -3    5.09    0.70
  11  -9  -3    4.09    0.57
  12  -9   3    6.42    0.84
  12  -9   3    7.28    0.88
 -12  -9  -3    6.40    0.82
 -12   9   3    8.25    0.89
  12   9  -3    6.87    1.00
 -12  -9  -3    6.34    0.91
 -12  -9   3    6.84    0.86
  12  -9  -3    5.50    0.79
 -12  -9   3    5.68    0.92
  12  -9  -3    5.69    0.71
  12   9   3    7.50    0.82
  13  -9   3    0.54    0.50
  13   9  -3    0.13    0.62
 -13  -9  -3    0.31    0.48
 -13  -9  -3    0.21    0.73
  13  -9   3    1.85    0.77
  13  -9  -3    0.82    0.56
  13   9   3    0.57    0.68
 -13  -9   3    1.06    0.81
  13  -9  -3    0.97    0.65
 -13  -9   3    0.23    0.50
 -14  -9  -3    6.76    0.83
  14  -9   3    7.90    1.08
  14  -9   3    9.03    1.13
  14   9  -3    6.94    0.93
 -14  -9  -3    6.10    1.12
  14   9   3    7.58    0.99
  14  -9  -3    8.52    0.95
  14  -9  -3   10.41    1.41
 -14  -9   3    7.56    1.15
 -14  -9   3    6.59    0.84
  15  -9   3    1.88    1.06
  15   9  -3    1.38    0.87
  15  -9  -3   -2.04    0.82
   0 -10   3   -0.09    0.17
   0  10   3    0.17    0.24
   0 -10  -3    0.00    0.17
   0 -10  -3   -0.08    0.18
   0 -10   3   -0.13    0.15
   0  10  -3    0.27    0.23
   1  10  -3    7.07    0.60
   1 -10   3    7.51    0.53
  -1 -10  -3    6.77    0.51
   1 -10   3    7.35    0.46
  -1  10   3    7.23    0.62
  -1 -10  -3    6.43    0.40
  -1  10  -3    6.43    0.59
   1 -10  -3    7.22    0.43
  -1 -10   3    7.64    0.46
   1  10   3    7.41    0.63
  -1 -10   3    7.87    0.55
  -2  10   3   86.00    3.45
  -2 -10  -3   82.11    3.30
   2 -10   3   85.96    3.28
   2  10  -3   85.72    3.37
   2 -10   3   84.35    3.35
  -2 -10  -3   81.05    3.16
  -2 -10   3   86.09    3.29
   2  10   3   87.01    3.48
   2 -10  -3   84.49    3.22
  -2  10  -3   81.57    3.36
  -2 -10   3   82.31    3.37
   3 -10   3   18.29    0.91
   3  10  -3   19.85    1.06
  -3 -10  -3   18.78    1.02
  -3  10   3   19.11    1.00
  -3 -10  -3   20.31    0.84
   3 -10  -3   19.24    1.07
  -3 -10   3   18.12    0.97
   3 -10  -3   19.84    0.93
  -3 -10   3   17.96    0.97
  -3  10  -3   20.13    1.07
   3  10   3   17.48    1.03
  -3 -10   3   16.94    0.84
   4  10  -3    4.72    0.58
   4 -10   3    5.14    0.49
  -4  10   3    4.58    0.56
  -4 -10  -3    4.97    0.57
  -4 -10  -3    5.51    0.40
   4 -10  -3    5.50    0.47
  -4 -10   3    4.06    0.56
   4  10   3    5.62    0.60
  -4  10  -3    5.22    0.57
  -4 -10   3    5.75    0.45
   4 -10  -3    6.43    0.78
  -4 -10   3    5.45    0.55
  -4  10  -3    5.47    0.55
   5 -10   3    1.94    0.32
  -5 -10  -3    2.23    0.27
   5  10  -3    1.58    0.36
  -5  10   3    1.72    0.35
  -5  10   3    1.55    0.36
  -5 -10  -3    2.78    0.43
   5 -10  -3    2.59    0.35
  -5 -10   3    1.89    0.38
  -5 -10   3    2.44    0.38
  -5 -10   3    1.82    0.29
   5 -10  -3    2.10    0.28
  -5  10  -3    2.18    0.42
  -5  10  -3    1.96    0.37
   5 -10  -3    2.38    0.34
  -6  10   3    4.72    0.60
   6  10  -3    2.81    0.47
  -6  10   3    2.90    0.52
  -6 -10  -3    3.32    0.50
  -6 -10  -3    3.69    0.43
   6 -10   3    3.92    0.48
   6  10  -3    4.19    0.38
   6 -10  -3    3.47    0.42
  -6 -10   3    4.15    0.59
   6 -10  -3    4.84    0.52
   6 -10  -3    3.28    0.42
  -6 -10   3    3.34    0.48
  -6 -10   3    3.72    0.40
  -6  10  -3    2.88    0.44
  -7 -10  -3   13.32    1.00
   7  10  -3   12.14    0.89
  -7  10   3    9.61    0.79
   7  10  -3   11.32    0.65
   7 -10   3   11.44    0.76
  -7 -10  -3   12.98    0.75
  -7 -10   3   11.03    0.89
  -7 -10   3   11.45    0.72
   7 -10  -3   12.15    0.81
   7 -10  -3   13.56    0.89
  -7 -10   3    9.49    0.87
  -8  10   3    7.48    0.76
  -8 -10  -3    6.31    0.61
   8 -10   3    7.62    0.73
   8  10  -3    5.81    0.64
  -8 -10  -3    5.65    0.87
  -8 -10   3    8.06    0.69
   8 -10  -3    7.20    0.80
   8 -10  -3    5.89    0.67
   9 -10   3    3.79    0.51
  -9 -10  -3    4.86    0.60
  -9 -10  -3    4.52    0.70
   9 -10   3    2.42    0.54
   9  10  -3    4.14    0.52
   9 -10  -3    4.52    0.88
  -9 -10   3    3.26    0.61
   9 -10  -3    4.40    0.59
  10 -10   3   12.07    0.92
  10  10  -3    9.57    0.91
  10 -10   3   11.00    1.10
 -10 -10  -3    8.43    1.16
 -10  10   3   10.22    0.90
  10 -10  -3    8.77    0.90
 -10 -10   3   11.59    0.90
 -10 -10   3   10.72    1.16
  10 -10  -3   10.58    1.02
  11  10  -3    3.91    0.61
 -11 -10  -3    5.21    0.85
  11 -10   3    4.58    0.61
 -11  10   3    3.32    0.59
  11 -10   3    4.85    0.77
 -11 -10  -3    5.09    0.60
  11 -10  -3    5.06    0.64
 -11 -10   3    4.59    0.86
  11 -10  -3    5.20    0.72
 -11 -10   3    4.88    0.61
  12 -10   3    0.33    0.70
 -12 -10  -3   -0.13    0.68
 -12  10   3    0.36    0.55
  12  10  -3    1.54    0.62
 -12 -10  -3    0.73    0.47
  12 -10   3    1.66    0.50
  12 -10  -3    0.61    0.62
 -12 -10   3    0.63    0.50
 -12 -10   3    0.01    0.69
  12 -10  -3   -0.03    0.47
 -13 -10  -3    2.46    0.83
  13 -10   3    1.82    0.58
 -13 -10  -3    2.09    0.61
  13 -10   3    2.30    0.86
  13  10  -3    2.15    0.74
  13 -10  -3    1.63    0.62
 -13 -10   3    1.66    0.87
 -13 -10   3    1.33    0.58
  13 -10  -3    1.04    0.72
 -14 -10  -3   26.93    1.66
  14 -10   3   21.04    1.98
  14 -10   3   26.54    2.30
 -14 -10  -3   22.67    3.11
  14 -10  -3   24.26    1.89
 -14 -10   3   23.98    2.12
  14 -10  -3   22.93    1.76
   0  11  -3    0.77    0.29
   0 -11   3    0.46    0.19
   0  11   3    0.47    0.29
   0 -11   3    0.67    0.24
   0 -11  -3    0.85    0.20
   0 -11  -3    0.92    0.25
  -1 -11  -3   13.27    0.70
  -1  11   3   14.02    0.92
   1  11  -3   15.04    0.90
   1 -11   3   14.88    0.73
   1 -11   3   15.44    0.82
  -1 -11  -3   14.22    0.81
  -1 -11   3   15.53    0.75
   1  11   3   14.90    0.95
  -1  11  -3   13.68    0.90
   1 -11  -3   14.56    0.69
  -1 -11   3   14.93    0.84
  -2 -11  -3   86.10    3.42
  -2  11   3   84.49    3.61
   2 -11   3   92.41    3.44
  -2 -11  -3   79.59    3.26
   2  11  -3   86.65    3.49
   2 -11   3   88.88    3.51
  -2 -11   3   89.93    3.45
   2 -11  -3   86.07    3.31
  -2  11  -3   87.93    3.50
  -2 -11   3   88.08    3.55
   2  11   3   90.63    3.66
  -3 -11  -3   13.58    0.87
  -3  11   3   14.63    0.94
   3 -11   3   15.41    0.82
   3  11  -3   15.21    0.93
  -3 -11   3   14.33    0.89
   3  11   3   14.35    0.95
   3 -11  -3   13.94    0.76
  -3 -11   3   14.87    0.89
  -3 -11   3   15.23    0.77
   3  11   3   14.76    0.68
  -4  11   3    9.29    0.73
  -4 -11  -3    7.89    0.50
   4  11  -3    8.31    0.73
  -4 -11  -3    8.04    0.72
   4 -11   3    8.35    0.60
   4  11   3    7.64    0.72
   4 -11  -3    8.71    0.59
  -4 -11   3    8.29    0.57
  -4 -11   3    6.59    0.65
  -4 -11   3    8.60    0.72
  -4  11  -3    6.56    0.68
  -5 -11  -3    2.40    0.42
   5 -11   3    2.55    0.36
   5  11  -3    3.20    0.45
  -5 -11  -3    3.30    0.41
  -5  11   3    2.79    0.47
  -5 -11   3    2.75    0.36
   5 -11  -3    3.48    0.47
   5 -11  -3    2.81    0.33
  -5  11  -3    1.85    0.39
  -5 -11   3    2.45    0.44
  -5  11  -3    2.00    0.40
  -5 -11   3    2.46    0.42
  -6  11   3   36.88    1.77
   6 -11   3   39.89    1.72
  -6 -11  -3   47.07    1.84
  -6 -11  -3   40.58    2.06
   6  11  -3   43.53    2.02
   6 -11  -3   43.79    1.92
  -6 -11   3   38.28    1.66
  -6 -11   3   39.64    1.85
   6 -11  -3   45.31    1.91
  -6  11  -3   42.86    2.03
  -6 -11   3   34.74    1.77
  -7 -11  -3    7.05    0.63
   7 -11   3    7.01    0.67
  -7 -11  -3    5.57    0.87
  -7  11   3    6.50    0.73
   7  11  -3    6.68    0.77
  -7 -11   3    6.29    0.88
  -7 -11   3    8.43    0.66
   7 -11  -3    9.30    0.78
  -7  11  -3    7.00    0.78
   7 -11  -3    8.18    0.69
  -7 -11   3    7.16    0.83
   8 -11   3    0.37    0.32
  -8 -11  -3    1.05    0.50
  -8 -11  -3    1.72    0.35
  -8  11   3    1.06    0.39
  -8 -11   3    1.31    0.52
  -8  11  -3    0.73    0.43
   8 -11  -3    1.29    0.46
  -8 -11   3    1.23    0.37
   8 -11  -3    1.21    0.38
  -9 -11  -3    5.17    0.66
   9 -11   3    5.42    0.70
  -9  11   3    4.49    0.61
  -9 -11  -3    3.40    0.71
   9 -11  -3    5.20    0.72
  -9 -11   3    4.45    0.54
   9 -11  -3    3.38    0.58
  -9 -11   3    3.42    0.69
  -9  11  -3    3.66    0.61
  10  11  -3   11.11    1.00
 -10 -11  -3   11.02    0.91
 -10  11   3   15.42    1.11
  10 -11   3   13.39    1.02
 -10 -11  -3   11.49    1.32
 -10 -11   3   12.59    1.30
  10 -11  -3   12.79    1.12
  10 -11  -3   11.15    0.99
 -10 -11   3   14.26    1.02
 -11  11   3    4.89    0.84
 -11 -11  -3    4.74    0.94
  11 -11   3    5.23    0.67
 -11 -11  -3    4.54    0.61
 -11 -11   3    6.36    0.86
  11 -11  -3    5.93    0.78
  11 -11  -3    5.68    0.70
 -11 -11   3    4.32    0.87
 -12 -11  -3    0.04    0.51
 -12  11   3    0.87    0.61
  12 -11   3   -0.13    0.76
 -12 -11  -3    0.34    0.77
  12 -11   3    0.61    0.52
  12 -11  -3    0.71    0.54
  12 -11  -3    0.25    0.67
 -12 -11   3    1.17    0.53
 -12 -11   3   -0.39    0.74
  13 -11   3   -0.10    0.87
 -13 -11  -3    1.74    0.97
 -13 -11  -3    1.62    0.62
  13 -11   3    1.81    0.62
 -13 -11   3    0.82    0.91
 -13 -11   3    1.16    0.62
  13 -11  -3    1.42    0.82
  13 -11  -3    0.93    0.66
  14 -11  -3   13.47    1.76
   0 -12  -3    0.03    0.24
   0 -12   3   -0.22    0.23
   0  12   3   -0.39    0.28
   0 -12   3    0.02    0.20
   0  12  -3    0.44    0.32
   0 -12  -3   -0.03    0.18
   1  12  -3    4.83    0.65
  -1 -12  -3    4.81    0.56
  -1 -12  -3    4.60    0.45
   1 -12   3    5.27    0.46
   1 -12   3    6.20    0.55
  -1  12   3    4.38    0.54
  -1 -12   3    5.45    0.46
   1 -12  -3    5.36    0.51
   1  12   3    5.91    0.70
   1 -12  -3    5.03    0.43
  -1  12  -3    5.82    0.67
  -1 -12   3    5.30    0.56
  -2 -12  -3   57.50    2.50
   2 -12   3   67.94    2.74
  -2 -12  -3   64.30    2.66
   2 -12   3   69.05    2.66
  -2  12   3   65.37    2.86
   2  12  -3   66.70    2.74
   2  12   3   67.66    2.90
  -2 -12   3   67.43    2.66
  -2 -12   3   67.63    2.81
  -2  12  -3   65.10    2.74
  -2 -12   3   66.19    2.78
   2 -12  -3   64.85    2.53
   3 -12   3    7.18    0.53
  -3 -12  -3    7.10    0.69
  -3  12   3    6.14    0.69
  -3 -12  -3    6.78    0.47
   3 -12   3    6.96    0.58
   3  12  -3    8.90    0.76
  -3 -12   3    7.10    0.53
  -3 -12   3    7.24    0.67
   3  12   3    6.63    0.77
  -3 -12   3    5.95    0.69
  -3  12  -3    7.41    0.75
   3 -12  -3    7.07    0.54
   4  12  -3   11.64    0.92
   4 -12   3    9.99    0.68
  -4  12   3    9.16    0.81
  -4 -12  -3   12.25    0.66
  -4 -12  -3   10.70    0.85
  -4 -12   3   10.49    0.83
   4 -12  -3   13.01    0.75
  -4  12  -3   11.44    0.89
  -4 -12   3   10.56    0.67
   4  12   3   10.98    0.88
  -4 -12   3    9.01    0.82
  -5 -12  -3    0.89    0.41
   5 -12   3    1.80    0.35
  -5 -12  -3    1.43    0.28
   5  12  -3    1.29    0.41
  -5  12   3    2.34    0.42
  -5 -12   3    0.84    0.52
  -5 -12   3    1.78    0.34
  -5 -12   3    1.80    0.44
  -5  12  -3    0.84    0.42
   5 -12  -3    1.72    0.32
   5  12   3    1.68    0.51
   6 -12   3    0.13    0.29
   6  12  -3   -0.11    0.38
  -6 -12  -3   -0.46    0.41
  -6 -12  -3   -0.11    0.27
  -6  12   3    0.75    0.39
   6 -12  -3   -0.27    0.28
   6 -12  -3    0.61    0.37
  -6 -12   3    1.10    0.44
  -6 -12   3    0.29    0.41
  -6  12  -3    0.12    0.38
  -6 -12   3    0.43    0.29
   7 -12   3    4.95    0.66
  -7 -12  -3    4.13    0.68
  -7 -12  -3    4.39    0.48
  -7  12   3    6.39    0.83
   7  12  -3    4.55    0.61
  -7 -12   3    5.51    0.85
  -7 -12   3    5.21    0.68
   7 -12  -3    5.34    0.77
  -7 -12   3    6.43    0.69
  -7  12  -3    5.45    0.70
   7 -12  -3    5.84    0.66
  -8 -12  -3    5.73    0.68
  -8 -12  -3    6.81    0.86
   8 -12   3    7.57    0.74
  -8  12   3    5.95    0.85
  -8  12  -3    7.93    0.91
  -8 -12   3    5.72    0.73
   8 -12  -3    6.57    0.89
  -8 -12   3    5.83    0.76
   8 -12  -3    7.76    0.78
  -9 -12  -3    1.11    0.64
  -9 -12  -3    0.51    0.41
  -9  12   3    1.96    0.70
   9 -12   3    0.45    0.39
  -9  12  -3    1.31    0.56
   9 -12  -3    0.55    0.43
  -9 -12   3    1.35    0.64
 -10  12   3    5.31    0.72
 -10 -12  -3    5.14    0.61
 -10 -12  -3    3.80    0.84
  10 -12   3    5.91    0.81
  10 -12  -3    3.55    0.70
 -10 -12   3    5.66    0.91
  10 -12  -3    6.43    0.86
 -10  12  -3    4.63    0.71
 -10 -12   3    4.96    0.67
 -11  12   3    3.90    0.70
 -11 -12  -3    2.81    0.87
 -11 -12  -3    4.23    0.65
  11 -12   3    4.53    0.67
  11 -12  -3    3.81    0.77
 -11 -12   3    3.25    0.88
 -11 -12   3    3.70    0.66
  11 -12  -3    3.92    0.67
 -11  12  -3    3.70    0.76
 -12 -12  -3    1.76    0.90
  12 -12   3    1.11    0.59
 -12  12   3    1.66    0.73
 -12 -12  -3    1.63    0.63
 -12 -12   3    1.97    0.66
  12 -12  -3    1.32    0.62
 -12  12  -3    1.52    0.67
 -12 -12   3    1.49    0.94
  12 -12  -3    0.43    0.78
 -13 -12  -3    0.71    0.67
  13 -12  -3    1.68    0.93
 -13  12  -3    0.52    0.76
  13 -12  -3    0.58    0.86
  14 -12  -3   16.29    2.05
   0 -13   3    7.19    0.66
   0  13   3    8.34    0.85
   0  13  -3    6.89    0.77
   0 -13  -3    6.41    0.62
   0 -13  -3    6.42    0.51
   0 -13   3    8.97    0.57
  -1 -13  -3    0.32    0.29
   1 -13   3    0.15    0.28
   1  13  -3    0.29    0.37
   1 -13   3    0.31    0.24
  -1  13   3   -0.34    0.38
  -1 -13  -3    0.08    0.24
   1  13   3    0.67    0.42
   1 -13  -3   -0.12    0.25
  -1  13  -3   -0.19    0.35
   1 -13  -3    0.15    0.23
  -1 -13   3    0.88    0.34
  -1 -13   3    0.27    0.24
  -2 -13  -3   28.99    1.44
   2  13  -3   30.38    1.55
   2 -13   3   33.75    1.40
  -2 -13  -3   27.55    1.28
  -2  13   3   32.01    1.66
   2 -13   3   32.41    1.49
  -2 -13   3   30.76    1.55
   2 -13  -3   30.42    1.29
   2  13   3   34.99    1.99
  -2 -13   3   31.33    1.55
  -2 -13   3   31.38    1.41
  -2  13  -3   25.31    2.01
   3  13  -3   11.44    1.00
  -3 -13  -3   13.19    0.93
   3 -13   3   11.53    0.68
  -3 -13  -3   13.16    0.67
  -3  13   3    9.34    0.92
   3 -13   3   11.47    0.75
  -3 -13   3   10.88    0.85
  -3 -13   3   11.34    0.70
  -3  13  -3   12.11    1.01
   3  13   3   10.86    1.01
   3 -13  -3   12.99    0.76
   4 -13   3    6.03    0.60
  -4  13   3    5.96    0.79
  -4 -13  -3    4.75    0.50
  -4 -13  -3    4.77    0.74
  -4  13  -3    4.29    0.60
   4  13   3    6.04    0.79
  -4 -13   3    5.14    0.74
  -4 -13   3    5.57    0.57
  -4 -13   3    4.42    0.58
   4 -13  -3    5.40    0.56
  -5 -13  -3   11.17    0.73
   5  13  -3   11.30    1.13
  -5  13   3    9.83    0.97
   5 -13   3   10.59    0.87
  -5 -13   3    8.42    0.92
   5 -13  -3   11.47    0.76
  -5 -13   3    9.12    0.71
  -5 -13   3   11.02    0.95
   5  13   3   10.68    1.00
  -5  13  -3   11.25    0.98
   6 -13   3   10.07    0.81
   6  13  -3   14.72    1.12
  -6 -13  -3   13.72    1.18
  -6 -13  -3   14.55    0.87
  -6 -13   3   11.02    1.00
   6 -13  -3   13.90    0.92
  -6 -13   3    9.81    0.79
  -6  13  -3   13.50    1.10
  -6 -13   3   10.19    0.96
   7 -13   3    1.67    0.42
   7  13  -3    2.37    0.55
  -7  13   3    1.63    0.50
  -7 -13  -3    2.01    0.42
  -7 -13  -3    2.45    0.63
  -7 -13   3    2.41    0.56
   7 -13  -3    2.31    0.51
   7 -13  -3    2.88    0.77
  -7 -13   3    1.38    0.58
  -7  13  -3    2.40    0.57
   8 -13   3    0.17    0.41
  -8 -13  -3    0.31    0.40
  -8 -13  -3    0.84    0.63
  -8  13   3    0.32    0.50
  -8  13  -3   -0.24    0.49
  -8 -13   3   -0.19    0.54
  -8 -13   3   -0.57    0.40
   8 -13  -3   -0.20    0.50
   8 -13  -3   -0.05    0.39
  -9 -13  -3    0.19    0.43
   9 -13   3    0.60    0.44
  -9  13   3    0.35    0.55
  -9 -13  -3    0.13    0.64
  -9 -13   3    0.26    0.44
   9 -13  -3    0.34    0.45
   9 -13  -3   -0.55    0.53
  -9 -13   3   -0.35    0.61
  -9  13  -3    0.12    0.56
 -10  13   3    6.83    0.86
  10 -13   3    7.48    0.93
 -10 -13  -3    8.62    0.98
 -10 -13  -3    8.71    1.09
 -10 -13   3    6.14    1.02
 -10 -13   3   10.54    1.03
 -10  13  -3    5.29    0.82
  10 -13  -3    7.90    0.98
 -11  13   3    3.01    0.76
 -11 -13  -3    3.63    0.66
  11 -13   3    2.66    0.63
 -11 -13  -3    2.63    0.92
 -11 -13   3    2.46    0.91
 -11 -13   3    3.18    0.67
 -11  13  -3    2.54    0.76
  11 -13  -3    1.16    1.05
  11 -13  -3    2.38    0.67
 -12 -13  -3    1.91    0.70
  12 -13  -3    0.74    0.66
 -12  13  -3    0.96    0.75
 -12 -13   3    2.07    0.72
   0 -14  -3   -0.18    0.25
   0 -14  -3   -0.25    0.29
   0 -14   3   -0.73    0.28
   0  14   3   -0.33    0.40
   0 -14   3    0.31    0.27
   0  14  -3    0.24    0.44
   1 -14   3   23.99    1.12
  -1 -14  -3   24.07    1.29
  -1  14   3   23.20    1.41
   1  14  -3   25.56    1.44
  -1 -14  -3   22.52    1.13
   1 -14   3   23.29    1.22
  -1 -14   3   23.14    1.22
   1  14   3   23.80    1.44
  -1 -14   3   24.43    1.13
   1 -14  -3   23.65    1.25
  -1  14  -3   25.50    1.45
   1 -14  -3   25.37    1.14
   2  14  -3   23.16    1.39
  -2 -14  -3   19.86    1.06
  -2  14   3   21.19    1.34
   2 -14   3   21.46    1.04
   2 -14   3   22.66    1.16
  -2 -14  -3   23.19    1.27
  -2 -14   3   21.06    1.06
   2 -14  -3   20.69    1.14
  -2  14  -3   23.66    1.40
  -2 -14   3   21.33    1.21
   2 -14  -3   22.62    1.08
   2  14   3   20.85    1.36
  -2 -14   3   20.60    1.21
  -3  14   3    3.18    0.59
  -3 -14  -3    3.80    0.48
   3 -14   3    3.86    0.47
  -3 -14  -3    4.61    0.65
   3  14  -3    3.19    0.58
   3 -14   3    2.92    0.37
   3 -14  -3    3.41    0.41
  -3 -14   3    4.23    0.53
   3  14   3    3.47    0.67
  -3 -14   3    2.95    0.51
  -3 -14   3    3.05    0.52
  -3  14  -3    3.41    0.60
  -4 -14  -3    6.07    0.57
  -4 -14  -3    4.08    0.63
   4 -14   3    4.15    0.56
   4 -14   3    5.23    0.80
  -4  14   3    4.99    0.67
   4  14  -3    4.88    0.67
   4  14   3    6.93    0.89
  -4  14  -3    4.51    0.64
  -4 -14   3    4.96    0.61
  -4 -14   3    4.60    0.62
   4 -14  -3    5.52    0.60
  -4 -14   3    5.53    0.77
  -5 -14  -3   10.46    1.08
   5 -14   3   11.34    0.85
   5  14  -3   12.61    1.13
  -5 -14  -3   10.83    0.78
  -5  14   3   10.37    1.06
  -5 -14   3   11.41    1.03
  -5  14  -3   11.05    1.08
   5 -14  -3   12.95    0.85
  -5 -14   3   10.79    1.04
   5  14   3   12.08    1.14
  -5 -14   3   12.77    0.85
  -6 -14  -3    4.47    0.74
   6  14  -3    4.64    0.73
  -6  14   3    3.98    0.64
  -6 -14  -3    4.39    0.49
   6 -14   3    6.14    0.71
  -6  14  -3    3.88    0.67
  -6 -14   3    4.02    0.64
   6 -14  -3    4.06    0.60
  -6 -14   3    3.82    0.63
   7  14  -3    4.04    0.72
  -7 -14  -3    5.16    0.79
  -7 -14  -3    2.93    0.50
   7 -14   3    4.43    0.58
  -7  14   3    4.03    0.69
   7 -14  -3    4.89    0.59
  -7 -14   3    4.91    0.59
  -7 -14   3    4.38    0.71
  -7  14  -3    3.38    0.67
  -7 -14   3    5.11    0.76
  -8  14   3    2.29    0.62
  -8 -14  -3    1.98    0.73
  -8 -14  -3    2.40    0.53
   8 -14   3    2.32    0.52
  -8  14  -3    2.58    0.68
   8 -14  -3    2.47    0.52
  -8 -14   3    1.14    0.67
  -8 -14   3    1.32    0.51
   9 -14   3    0.47    0.48
  -9 -14  -3    0.19    0.51
  -9 -14  -3    0.20    0.72
  -9  14   3    0.04    0.59
   9 -14  -3    0.68    0.50
  -9 -14   3    0.50    0.50
  -9 -14   3    0.51    0.68
  -9  14  -3    0.43    0.64
 -10  14   3    1.89    0.72
 -10 -14  -3    0.89    0.87
  10 -14   3    1.71    0.58
 -10 -14  -3    1.44    0.58
  10 -14  -3    0.45    0.57
 -10 -14   3    1.28    0.62
 -10  14  -3    0.86    0.68
 -10 -14   3    0.47    0.80
 -11 -14  -3    2.01    1.29
  11 -14   3    0.32    0.75
 -11  14   3    0.90    0.78
 -11 -14  -3    1.58    0.68
 -11 -14   3    0.91    0.66
 -11  14  -3    1.64    0.80
  11 -14  -3   -0.44    0.61
 -12 -14  -3    3.21    0.84
   0 -15   3    8.21    0.83
   0  15   3    9.77    1.06
   0 -15  -3    7.79    0.66
   0 -15  -3    6.94    0.80
   0 -15   3    9.47    0.68
   0  15  -3    6.57    0.97
  -1 -15  -3    3.27    0.93
   1 -15   3    2.13    0.36
   1  15  -3    1.84    0.61
  -1  15   3    2.24    0.56
   1 -15   3    2.27    0.45
  -1  15  -3    2.43    0.60
   1 -15  -3    2.22    0.44
  -1 -15   3    3.80    0.52
  -1 -15   3    1.67    0.45
   1 -15  -3    1.57    0.36
   1  15   3    1.39    0.60
  -1 -15   3    2.37    0.37
  -2  15   3   10.37    1.05
  -2 -15  -3    9.94    0.93
   2 -15   3    7.29    0.66
   2  15  -3    8.85    1.06
  -2 -15   3    6.78    0.67
   2 -15  -3    9.02    0.72
  -2  15  -3    9.33    1.04
   2  15   3    9.19    1.05
  -2 -15   3   10.38    0.90
   2 -15  -3    8.61    0.79
  -2 -15   3   10.34    0.88
   3  15  -3    4.45    0.72
  -3  15   3    4.15    0.66
  -3 -15  -3    5.60    0.86
   3 -15   3    4.29    0.55
   3 -15   3    4.62    0.58
  -3  15  -3    4.58    0.68
   3  15   3    2.38    0.60
  -3 -15   3    5.70    0.64
  -3 -15   3    4.07    0.58
  -3 -15   3    2.94    0.55
   3 -15  -3    5.21    0.62
  -4 -15  -3    6.15    0.78
  -4  15   3    5.59    0.75
   4 -15   3    6.62    0.67
   4 -15   3    7.22    0.76
   4  15  -3    8.33    1.08
  -4 -15   3    5.76    0.71
  -4 -15   3    4.23    0.66
  -4 -15   3    6.48    0.73
  -4  15  -3    5.11    0.75
   4  15   3    7.20    1.02
   4 -15  -3    8.32    0.70
  -5 -15  -3    9.34    1.11
   5 -15   3    9.40    0.85
  -5  15   3    8.21    1.13
   5  15  -3    8.76    1.12
  -5 -15   3    8.81    1.08
  -5 -15   3    9.39    1.08
   5  15   3   10.48    1.22
   5 -15  -3    8.64    0.80
  -5  15  -3    8.59    1.09
   6  15  -3    6.31    0.85
   6 -15   3    4.50    0.61
  -6 -15  -3    5.70    0.83
  -6  15   3    4.62    0.77
  -6 -15   3    6.43    0.81
  -6  15  -3    5.68    0.76
   6 -15  -3    6.89    0.81
  -6 -15   3    4.08    0.71
  -6 -15   3    5.15    0.75
   7 -15   3    2.97    0.56
  -7  15   3    2.98    0.74
   7  15  -3    1.86    0.66
  -7 -15  -3    3.07    0.76
  -7  15  -3    2.34    0.67
   7 -15  -3    3.57    0.57
  -7 -15   3    2.30    0.71
  -7 -15   3    3.05    0.59
  -8  15   3    0.93    0.66
  -8 -15  -3    0.23    0.74
   8 -15   3    1.63    0.49
  -8 -15   3    1.36    0.71
  -8  15  -3    1.36    0.71
   8 -15  -3    0.69    0.50
  -8 -15   3    0.75    0.53
  -9 -15  -3    2.08    0.90
  -9  15   3   -0.66    0.73
   9 -15   3    1.21    0.56
  -9 -15   3    1.45    0.84
  -9 -15   3    1.15    0.61
  -9  15  -3    1.54    0.77
   9 -15  -3    2.24    0.63
 -10  15   3    0.46    0.79
 -10 -15  -3    2.07    1.61
  10 -15   3    1.68    0.70
 -10 -15   3    1.52    0.68
  10 -15  -3    1.92    0.67
 -10  15  -3    0.99    0.83
 -11  15   3    6.77    1.52
   0  16  -3    0.67    0.53
   0 -16  -3   -0.21    0.41
   0  16   3    1.71    0.59
  -1 -16  -3   11.12    1.03
   1  16  -3   10.43    1.21
  -1  16   3   10.12    1.17
   1 -16   3    7.69    0.86
   1 -16   3    9.96    0.76
  -1 -16   3    7.00    0.98
  -1 -16   3    9.02    0.91
   1  16   3    8.42    1.15
  -1 -16   3    9.04    0.75
   1 -16  -3    8.87    0.92
  -1  16  -3   11.43    1.16
   2  16  -3    2.13    0.64
  -2 -16  -3    1.37    0.53
  -2  16   3    2.80    0.67
   2 -16   3    2.42    0.52
   2 -16   3    2.32    0.42
  -2 -16   3    2.25    0.44
   2 -16  -3    1.18    0.46
  -2  16  -3    2.48    0.65
  -2 -16   3    2.53    0.57
  -2 -16   3    2.26    0.58
   2  16   3    2.06    0.69
  -3  16   3    3.34    0.71
   3 -16   3    2.28    0.50
   3  16  -3    0.94    0.65
  -3 -16  -3    1.30    0.58
   3 -16   3    1.54    0.42
  -3 -16   3    3.18    0.58
  -3 -16   3    2.76    0.63
  -3 -16   3    1.86    0.54
   3 -16  -3    1.95    0.42
  -3  16  -3    1.76    0.69
   3 -16  -3    1.89    0.48
   3  16   3    1.78    0.69
   4 -16   3   13.14    0.92
   4 -16   3   11.63    1.01
   4  16  -3   12.51    1.31
  -4 -16  -3   10.69    1.22
  -4  16   3   13.17    1.30
  -4  16  -3   10.93    1.26
   4 -16  -3   11.19    0.90
  -4 -16   3   13.96    0.97
   4  16   3   15.10    1.35
  -4 -16   3   11.13    1.22
  -4 -16   3   11.48    1.17
   5 -16   3    0.82    0.47
  -5 -16  -3    2.44    0.72
   5  16  -3    0.39    0.71
  -5  16   3    0.52    0.61
   5 -16   3    1.02    0.45
  -5 -16   3    1.77    0.52
  -5 -16   3    1.21    0.61
  -5  16  -3    1.72    0.67
   5 -16  -3    1.82    0.48
  -6  16   3    2.21    0.73
  -6 -16  -3    3.26    0.82
   6  16  -3    3.89    0.78
   6 -16   3    3.04    0.57
   6 -16   3    3.22    0.59
   6 -16  -3    3.11    0.57
  -6 -16   3    3.63    0.61
  -6  16  -3    2.51    0.72
  -6 -16   3    2.49    0.70
  -7  16   3    0.79    0.72
  -7 -16  -3   -0.18    0.80
   7 -16   3    1.44    0.54
   7  16  -3   -0.16    0.70
  -7 -16   3   -0.25    0.71
   7 -16  -3   -0.50    0.51
  -7 -16   3   -0.08    0.52
  -7  16  -3    0.51    0.68
  -8 -16  -3    0.28    0.86
  -8  16   3    1.81    0.78
   8 -16   3    1.22    0.57
   8 -16  -3    1.86    0.63
  -8  16  -3    0.07    0.76
  -8 -16   3    1.12    0.66
  -8 -16   3    0.54    0.90
   9 -16   3    0.62    0.79
  -9  16   3    3.72    0.94
   9 -16  -3    2.45    0.69
  -9 -16   3    2.39    0.72
 -10  16   3    0.55    0.92
  10 -16  -3   -0.05    1.07
   0  17   3    6.18    0.91
   0 -17   3    6.39    0.90
   0  17  -3    4.58    0.89
   0 -17  -3    5.26    0.73
   0 -17   3    6.05    0.73
   1 -17   3    3.98    0.66
  -1 -17  -3    4.22    0.69
  -1  17   3    2.81    0.77
   1  17  -3    5.08    0.83
  -1 -17   3    2.37    0.66
  -1  17  -3    5.32    0.83
  -1 -17   3    3.26    0.59
   1  17   3    3.58    0.76
   1 -17  -3    4.99    0.69
   2 -17   3    1.44    0.56
  -2 -17  -3    0.58    0.62
  -2  17   3    2.14    0.78
   2  17  -3    0.85    0.70
   2  17   3    1.21    0.80
  -2 -17   3    1.11    0.56
   2 -17  -3    2.15    0.56
  -2 -17   3    1.41    0.66
  -2  17  -3    1.51    0.71
  -3  17   3    1.54    0.75
   3 -17   3    1.04    0.52
  -3 -17  -3    1.22    0.67
   3  17  -3    1.38    0.73
  -3 -17   3    1.06    0.59
   3  17   3    0.58    0.63
   3 -17  -3    1.37    0.54
  -3  17  -3    1.53    0.73
   4 -17   3    1.68    0.56
   4  17  -3    0.71    0.76
  -4  17   3    2.08    0.77
  -4 -17  -3    1.72    0.75
   4 -17  -3    1.41    0.54
  -4  17  -3    1.39    0.80
  -4 -17   3    1.54    0.67
   4  17   3    2.04    0.73
  -5 -17  -3    3.65    0.85
  -5  17   3    4.06    0.88
   5 -17   3    2.43    0.63
   5  17  -3    1.73    0.77
  -5  17  -3    1.25    0.77
  -5 -17   3    1.94    0.73
   6  17  -3    1.81    0.77
  -6  17   3    3.35    0.89
   6 -17   3    2.00    0.61
  -6 -17  -3    3.86    0.94
  -6 -17   3    1.12    0.75
  -6  17  -3    0.45    0.80
   7  17  -3   -0.95    0.81
  -7 -17  -3   -0.06    0.93
   7 -17   3    0.37    0.60
  -7  17   3    0.15    0.79
   7 -17  -3   -0.01    0.60
  -8  17   3   -0.85    0.88
   8 -17  -3   -1.54    0.63
   9 -17  -3    2.10    0.93
   0  18  -3   -1.03    0.80
   0 -18  -3    0.09    0.62
   0  18   3   -0.78    0.68
   0 -18   3    0.32    0.55
  -1 -18  -3    9.54    1.23
  -1  18   3    7.07    1.04
   1  18  -3    4.97    0.96
   1 -18   3    7.24    1.03
   1 -18   3    6.82    0.84
   1  18   3    7.15    1.10
  -1 -18   3    6.49    0.82
   1 -18  -3    7.65    1.13
  -1  18  -3    6.40    1.06
   2  18  -3    0.96    0.80
   2 -18   3    0.58    0.62
  -2  18   3    1.17    0.80
  -2 -18  -3    2.40    0.74
   2 -18  -3    2.80    0.69
  -2 -18   3    1.66    0.64
  -2  18  -3    0.62    0.79
   2  18   3    1.22    0.76
   3 -18   3    1.88    0.69
  -3 -18  -3    0.09    0.74
   3  18  -3    0.62    0.83
  -3  18   3    0.23    0.77
  -3 -18   3    1.30    0.66
   3 -18  -3    1.80    0.63
  -4  18   3    2.88    0.93
  -4 -18  -3    4.86    0.97
   4 -18   3    2.56    0.72
   4 -18  -3    2.38    1.12
   5 -18   3   -0.02    0.63
  -5 -18  -3    0.71    0.88
   6 -18   3    2.02    0.75
   0 -19  -3    1.74    0.77
  -1 -19  -3    1.50    0.84
   1 -19  -3    0.31    0.75
  -2 -19  -3    0.74    0.88
   2 -19  -3    0.58    1.20
  -3 -19  -3    1.88    1.20
   0   0  -4  749.24   28.87
   0   0   4  820.79   31.48
   1   0   4   -0.07    0.04
  -1   0   4   -0.03    0.04
   1   0   4    0.02    0.05
  -1   0  -4    0.13    0.07
   1   0  -4    0.19    0.10
  -1   0   4    0.03    0.07
   1   0   4   -0.08    0.06
   1   0  -4    0.08    0.06
   1   0  -4    0.00    0.07
  -1   0  -4    0.07    0.06
  -1   0  -4    0.07    0.05
   2   0   4  184.56    6.93
   2   0  -4  184.60    7.18
  -2   0  -4  189.84    7.18
   2   0   4  183.84    6.93
  -2   0   4  177.97    6.94
   2   0  -4  190.19    7.13
   2   0  -4  204.91    7.18
  -2   0   4  192.21    7.00
   2   0   4  192.12    6.99
  -2   0   4  184.50    7.00
  -2   0   4  190.18    6.92
  -2   0  -4  189.13    7.14
  -3   0   4    0.06    0.13
  -3   0  -4   -0.08    0.07
  -3   0   4    0.03    0.06
  -3   0  -4    0.06    0.10
   3   0  -4    0.14    0.11
   3   0  -4    0.10    0.06
  -3   0  -4   -0.14    0.12
   3   0   4   -0.07    0.07
   3   0   4    0.00    0.11
   3   0  -4    0.18    0.08
   3   0   4    0.06    0.07
   3   0  -4    0.05    0.11
  -3   0   4    0.06    0.07
  -3   0   4    0.24    0.11
  -4   0  -4    7.59    0.56
   4   0   4    7.85    0.40
  -4   0   4    8.09    0.41
   4   0  -4    9.78    0.52
  -4   0  -4    9.19    0.51
  -4   0   4    6.75    0.45
   4   0   4    7.96    0.40
   4   0   4    8.28    0.49
   4   0  -4    9.58    0.44
   4   0  -4    8.55    0.42
   5   0   4    0.13    0.15
  -5   0  -4   -0.11    0.16
   5   0  -4    0.06    0.11
   5   0   4   -0.04    0.10
   5   0  -4    0.01    0.13
  -5   0   4    0.23    0.11
   5   0  -4    0.10    0.11
   5   0   4    0.22    0.18
   5   0  -4    0.38    0.18
  -5   0  -4   -0.04    0.14
   5   0   4   -0.17    0.09
  -5   0   4    0.06    0.15
  -5   0   4    0.09    0.12
   6   0   4  254.75    9.74
   6   0   4  264.95    9.66
   6   0   4  259.13    9.67
   6   0  -4  262.51    9.55
  -6   0  -4  249.83    9.66
  -6   0   4  253.61    9.72
  -6   0   4  257.55    9.67
   6   0  -4  254.02    9.55
  -6   0  -4  258.39    9.63
   6   0  -4  241.14    9.60
   6   0  -4  266.32    9.65
  -6   0   4  260.90    9.70
   6   0   4  256.48    9.76
  -7   0   4    0.20    0.19
   7   0   4    0.27    0.16
   7   0  -4    0.01    0.18
   7   0  -4    0.23    0.18
   7   0  -4   -0.06    0.16
   7   0   4    0.24    0.15
   7   0   4   -0.03    0.19
  -7   0   4    0.08    0.13
  -7   0  -4    0.13    0.21
  -8   0  -4   10.50    0.75
  -8   0   4   11.51    0.73
   8   0  -4   10.38    0.70
  -8   0   4   11.25    0.63
   8   0   4    9.75    0.72
   8   0   4   11.21    0.63
   8   0  -4   10.05    0.65
  -9   0  -4   -0.10    0.27
  -9   0   4    0.12    0.19
   9   0  -4   -0.06    0.26
   9   0   4    0.22    0.28
  -9   0   4    0.13    0.25
   9   0   4   -0.02    0.19
 -10   0   4  117.59    4.58
  10   0   4  114.14    4.69
 -10   0  -4  112.18    4.52
  10   0   4  116.23    4.58
 -10   0   4  120.43    4.68
  10   0  -4  109.36    4.43
  11   0  -4    0.56    0.33
  11   0   4    0.13    0.25
 -11   0   4    0.87    0.27
 -11   0   4    0.10    0.33
 -11   0  -4    0.28    0.36
  11   0   4    0.47    0.34
 -12   0  -4    6.52    1.09
  12   0   4    6.22    0.64
 -12   0   4    7.64    0.79
  13   0   4   -0.51    0.47
 -13   0   4   -0.08    0.33
  13   0  -4    0.26    0.43
 -13   0  -4    0.01    0.47
 -13   0   4    0.73    0.45
  13   0   4    0.11    0.33
 -14   0  -4    0.22    0.54
 -14   0   4   -0.17    0.49
  14   0   4    0.27    0.40
  14   0  -4    0.35    0.53
 -14   0   4    0.77    0.41
  14   0   4    0.85    0.62
  15   0   4   -0.26    0.42
 -15   0   4    0.26    0.60
 -15   0   4    0.30    0.46
  15   0  -4   -0.50    0.56
  15   0   4   -0.42    0.66
 -15   0  -4   -1.35    0.64
  16   0   4    1.98    0.85
  16   0   4    1.70    0.57
  16   0  -4    1.54    0.74
 -16   0  -4    3.11    0.86
 -16   0   4    1.24    0.60
 -16   0   4    2.02    0.75
 -17   0   4   -1.30    0.81
  17   0   4   -0.20    0.59
   0  -1   4    0.18    0.07
   0   1   4    0.01    0.05
   0   1   4    0.07    0.06
   0  -1   4    0.05    0.06
   0   1  -4    0.04    0.06
   0  -1  -4    0.09    0.05
   0   1   4    0.10    0.04
   0   1  -4    0.09    0.06
   0  -1  -4   -0.01    0.04
   0  -1   4    0.04    0.05
   0  -1  -4    0.14    0.06
   1  -1   4  163.46    6.16
   1   1  -4  164.44    6.24
  -1  -1  -4  161.98    6.23
  -1   1   4  169.51    6.17
   1   1  -4  160.67    6.22
  -1   1   4  165.07    6.11
   1   1  -4  157.98    6.27
  -1  -1  -4  166.94    6.20
  -1   1   4  178.88    6.16
   1  -1   4  157.42    6.13
   1  -1   4  159.44    6.12
  -1  -1  -4  174.93    6.21
  -1  -1   4  156.12    6.13
  -1   1  -4  163.43    6.25
   1  -1  -4  173.31    6.27
   1   1   4  161.38    6.11
  -1   1  -4  171.94    6.23
   1  -1  -4  168.83    6.28
   1   1   4  167.54    6.14
  -1   1  -4  162.45    6.23
  -1  -1   4  160.91    6.16
   1   1   4  169.94    6.11
   1  -1  -4  177.69    6.21
  -2   1   4  341.70   11.93
   2   1  -4  326.34   12.36
  -2   1   4  335.57   11.86
   2  -1   4  324.06   11.92
   2   1  -4  314.98   12.37
   2   1  -4  328.61   12.32
  -2  -1  -4  324.60   12.31
   2  -1   4  317.22   11.87
  -2  -1  -4  323.91   12.36
   2  -1  -4  337.60   12.37
   2   1   4  312.89   11.85
   2   1   4  320.94   11.90
   2  -1  -4  345.41   12.32
  -2   1  -4  327.01   12.34
   2   1   4  313.64   11.84
  -2  -1   4  309.10   11.87
   2  -1  -4  371.62   12.37
  -2   1  -4  325.02   12.38
  -2  -1   4  311.93   11.92
  -2  -1   4  313.83   11.92
   3   1  -4   42.75    1.79
  -3   1   4   50.75    1.69
  -3  -1  -4   44.85    1.81
   3   1  -4   49.23    1.81
   3   1  -4   46.64    1.75
  -3   1   4   43.60    1.70
  -3   1   4   43.94    1.77
   3  -1   4   43.10    1.77
  -3  -1  -4   41.83    1.80
   3  -1   4   43.17    1.72
  -3   1  -4   42.42    1.81
   3  -1  -4   47.90    1.81
  -3  -1   4   44.39    1.77
   3  -1  -4   44.92    1.71
   3  -1  -4   43.98    1.79
   3   1   4   43.47    1.70
  -3  -1   4   41.78    1.70
   3   1   4   43.70    1.76
  -3  -1   4   42.85    1.71
   3   1   4   42.88    1.69
  -3   1  -4   45.12    1.81
  -3   1  -4   44.35    1.76
  -3  -1   4   44.70    1.78
   3  -1  -4   46.76    1.74
  -4   1   4   89.81    3.51
   4  -1   4   92.96    3.53
   4   1  -4   87.68    3.51
   4   1  -4   95.32    3.59
   4   1  -4   96.18    3.53
   4  -1   4   94.65    3.47
  -4  -1  -4   93.93    3.59
   4  -1   4   94.90    3.46
  -4   1   4   92.02    3.45
   4  -1   4   84.17    3.60
  -4   1   4   97.91    3.45
  -4  -1  -4   89.39    3.62
   4   1   4   89.77    3.52
  -4   1  -4   94.46    3.55
   4   1   4   92.79    3.45
  -4  -1   4   81.37    3.60
  -4   1  -4   93.04    3.60
   4  -1  -4   88.43    3.53
  -4  -1   4   91.90    3.47
   4  -1  -4   95.36    3.53
   4   1   4   91.44    3.44
   4  -1  -4   96.17    3.60
  -4  -1   4   87.75    3.50
  -4  -1   4   89.60    3.46
   5   1  -4   64.79    2.66
  -5   1   4   67.83    2.61
   5   1  -4   69.00    2.61
  -5  -1  -4   66.97    2.71
   5  -1   4   67.33    2.61
   5  -1   4   67.51    2.70
  -5  -1  -4   68.70    2.68
   5  -1   4   66.67    2.69
   5  -1   4   65.55    2.64
  -5   1   4   69.97    2.62
   5   1  -4   67.80    2.68
  -5   1   4   68.12    2.67
   5   1  -4   65.81    2.60
  -5  -1   4   63.84    2.66
   5   1   4   67.58    2.70
   5  -1  -4   66.71    2.60
   5   1   4   67.52    2.69
  -5  -1   4   68.27    2.62
   5   1   4   67.26    2.60
   5  -1  -4   69.38    2.70
  -5  -1   4   68.70    2.64
   5   1   4   68.14    2.60
  -5   1  -4   68.15    2.71
   5  -1  -4   64.62    2.66
   5  -1  -4   69.12    2.61
  -5   1  -4   70.01    2.70
  -6   1   4   72.63    2.77
  -6   1   4   71.69    2.75
  -6  -1  -4   72.33    2.81
   6  -1   4   70.15    2.76
   6   1  -4   71.69    2.82
   6   1  -4   66.71    2.78
   6  -1   4   67.24    2.83
   6  -1   4   72.10    2.75
   6  -1   4   72.54    2.86
   6   1  -4   68.20    2.72
   6   1  -4   71.84    2.73
  -6  -1  -4   69.40    2.85
  -6   1  -4   72.44    2.82
   6   1   4   72.15    2.74
   6   1   4   66.71    2.82
   6  -1  -4   70.37    2.72
  -6   1  -4   68.86    2.84
   6  -1  -4   66.86    2.78
  -6  -1   4   72.16    2.81
  -6  -1   4   71.16    2.76
   6  -1  -4   72.28    2.73
   6   1   4   69.83    2.84
  -6  -1   4   68.23    2.81
   6  -1  -4   70.95    2.82
  -7   1   4    8.44    0.50
  -7  -1  -4    8.09    0.69
   7  -1   4    8.05    0.51
   7   1  -4    8.76    0.52
   7   1  -4    8.88    0.58
  -7   1   4    8.61    0.57
   7  -1   4    8.62    0.52
   7   1  -4    8.48    0.52
   7  -1   4    8.15    0.61
  -7  -1  -4    7.20    0.61
  -7  -1   4    8.42    0.42
   7   1   4    8.55    0.50
  -7   1  -4    7.89    0.62
  -7  -1   4    8.15    0.51
   7  -1  -4    8.61    0.58
   7  -1  -4    8.43    0.52
   7  -1  -4    8.21    0.51
   7   1   4    7.85    0.60
  -7  -1   4    9.05    0.60
   7   1   4    8.58    0.50
   8   1  -4    7.57    0.56
  -8  -1  -4    8.72    0.67
   8   1  -4    7.80    0.60
  -8   1   4    6.91    0.49
  -8   1   4    7.68    0.57
   8  -1   4    7.67    0.52
   8  -1   4    7.40    0.62
   8  -1  -4    7.20    0.60
  -8   1  -4    6.92    0.63
  -8  -1   4    7.48    0.61
  -8  -1   4    7.81    0.42
  -8  -1   4    7.70    0.52
   8   1   4    7.03    0.49
   8  -1  -4    7.95    0.57
   8   1   4    6.56    0.61
  -9   1   4    7.02    0.59
   9  -1   4    6.52    0.52
  -9  -1  -4    6.34    0.67
   9   1  -4    6.06    0.59
   9  -1   4    5.37    0.64
  -9   1   4    5.68    0.49
   9  -1  -4    6.83    0.61
  -9   1  -4    6.69    0.66
   9   1   4    6.47    0.50
  -9  -1   4    7.59    0.63
   9  -1  -4    5.44    0.64
  -9  -1   4    6.89    0.52
   9   1   4    6.73    0.65
  -9  -1   4    6.44    0.43
  10   1  -4   30.32    1.51
 -10  -1  -4   32.64    1.62
 -10   1   4   31.27    1.41
  10  -1   4   29.95    1.54
 -10   1   4   31.46    1.49
  10  -1   4   30.27    1.42
 -10   1  -4   31.64    1.59
 -10  -1   4   31.18    1.54
 -10  -1   4   30.76    1.41
  10  -1  -4   29.18    1.51
 -10  -1   4   30.63    1.31
  10   1   4   30.81    1.54
  10   1   4   30.37    1.40
  11  -1   4    3.04    0.41
 -11   1   4    3.44    0.50
  11   1  -4    3.31    0.50
 -11   1   4    2.83    0.38
 -11  -1  -4    4.14    0.58
  11  -1   4    3.55    0.51
  11   1   4    3.73    0.50
 -11  -1   4    3.59    0.44
 -11  -1   4    3.36    0.54
 -11   1  -4    3.81    0.54
 -11  -1   4    3.61    0.46
  11   1   4    2.59    0.48
  11  -1  -4    4.15    0.55
 -12   1   4    1.67    0.44
  12   1  -4    1.19    0.58
 -12   1   4    0.96    0.32
  12  -1   4    2.22    0.37
  12   1   4    0.88    0.31
 -12   1  -4    0.68    0.70
  12   1   4    1.25    0.52
 -12  -1   4    1.01    0.35
 -12  -1   4    1.42    0.45
 -13  -1  -4    2.18    0.59
 -13   1   4    2.31    0.44
 -13   1   4    2.81    0.54
  13   1  -4    2.48    0.55
  13  -1   4    2.35    0.60
  13   1   4    2.36    0.57
  13   1   4    2.38    0.45
 -13  -1   4    2.15    0.57
  13  -1  -4    1.98    0.54
 -13   1  -4    2.16    0.60
 -13  -1   4    2.15    0.44
  14   1  -4   56.98    2.77
 -14   1   4   62.07    2.75
 -14  -1  -4   60.61    2.91
 -14   1   4   58.40    2.58
  14  -1   4   56.78    2.59
  14  -1   4   56.94    2.78
 -14  -1   4   58.67    2.60
  14   1   4   57.52    2.57
 -14  -1   4   60.50    2.79
 -14   1  -4   62.88    2.89
  14   1   4   56.64    2.77
  14  -1  -4   56.24    2.76
  15   1  -4    2.96    0.70
 -15   1   4    4.28    0.73
  15  -1   4    3.58    0.58
 -15   1   4    3.14    0.60
  15  -1   4    4.19    0.86
 -15  -1  -4    3.18    0.80
 -15  -1   4    4.54    0.77
  15  -1  -4    4.12    0.75
  15   1   4    4.30    0.61
 -15  -1   4    4.34    0.63
 -15   1  -4    4.06    0.78
  15   1   4    2.72    0.76
  16  -1   4    0.97    0.55
  16   1  -4    0.76    0.73
  16  -1   4    1.12    0.80
 -16   1   4    1.55    0.75
 -16  -1  -4    0.24    0.81
 -16  -1   4    2.03    0.60
  16   1   4    1.62    0.56
  16  -1  -4    1.78    0.78
  16   1   4    1.94    0.87
 -16  -1   4    1.96    0.78
 -16   1  -4    1.69    0.83
  17  -1   4    0.35    0.62
 -17   1   4    1.23    0.81
  17   1   4    1.08    0.62
 -17  -1   4    0.05    0.87
   0  -2  -4    5.72    0.25
   0   2  -4    5.74    0.29
   0  -2  -4    6.21    0.28
   0   2   4    6.70    0.30
   0  -2   4    7.12    0.35
   0  -2   4    6.93    0.33
   0   2   4    6.92    0.32
   0  -2  -4    5.53    0.26
   0  -2  -4    5.48    0.30
   0   2  -4    5.90    0.31
   1   2  -4   21.22    0.86
  -1  -2  -4   22.76    0.84
   1  -2   4   20.63    0.86
   1  -2   4   19.89    0.81
   1   2  -4   20.74    0.89
  -1  -2  -4   23.17    0.83
  -1  -2  -4   19.47    0.87
  -1   2   4   20.93    0.78
   1  -2   4   20.57    0.83
   1   2  -4   20.78    0.91
  -1   2   4   20.64    0.86
   1   2   4   19.84    0.78
   1   2   4   19.12    0.77
   1  -2  -4   22.55    0.84
   1  -2  -4   22.19    0.86
   1  -2  -4   20.42    0.91
  -1  -2   4   19.93    0.86
   1   2   4   20.55    0.78
   1  -2  -4   21.43    0.91
  -1  -2   4   19.97    0.82
  -1   2  -4   21.31    0.88
   1   2   4   20.13    0.82
   2  -2   4   83.57    3.22
  -2   2   4   91.68    3.19
  -2  -2  -4   82.83    3.33
   2   2  -4   88.28    3.34
   2   2  -4   87.02    3.34
  -2  -2  -4   84.91    3.26
  -2   2   4   90.69    3.27
   2   2  -4   86.49    3.30
   2  -2   4   83.79    3.26
   2   2  -4   85.38    3.28
  -2   2   4   87.31    3.19
   2  -2  -4   84.11    3.30
   2  -2  -4   98.89    3.35
   2  -2  -4   89.96    3.34
  -2  -2   4   83.54    3.27
  -2  -2   4   81.08    3.22
   2   2   4   83.86    3.24
   2   2   4   83.44    3.16
  -2   2  -4   84.66    3.36
  -2  -2   4   82.42    3.26
  -2   2  -4   86.36    3.32
   2  -2  -4   90.13    3.27
   2   2   4   85.84    3.18
   2   2   4   83.28    3.18
   3   2  -4   53.78    2.21
  -3   2   4   59.22    2.18
  -3  -2  -4   53.73    2.16
  -3   2   4   60.63    2.08
  -3  -2  -4   56.70    2.23
   3  -2   4   53.11    2.18
   3   2  -4   54.23    2.14
  -3   2   4   57.49    2.10
   3  -2   4   53.73    2.13
   3   2  -4   56.70    2.22
   3   2  -4   56.11    2.17
  -3  -2  -4   52.75    2.23
   3  -2  -4   60.48    2.17
  -3  -2   4   53.82    2.13
   3  -2  -4   57.40    2.22
  -3  -2   4   53.16    2.18
   3  -2  -4   63.16    2.14
  -3   2  -4   54.04    2.25
   3   2   4   54.22    2.10
   3   2   4   53.52    2.16
  -3   2  -4   54.80    2.20
  -3   2  -4   57.08    2.24
  -3  -2   4   53.23    2.16
   3  -2  -4   61.07    2.24
   3   2   4   52.94    2.08
  -4   2   4    1.37    0.17
   4   2  -4    1.09    0.21
  -4   2   4    0.94    0.18
   4  -2   4    0.88    0.21
   4   2  -4    0.99    0.14
   4  -2   4    0.93    0.19
   4   2  -4    0.93    0.20
  -4  -2  -4    0.99    0.16
  -4  -2  -4    0.86    0.18
  -4   2   4    1.20    0.16
  -4  -2   4    1.01    0.15
   4   2   4    1.12    0.14
   4  -2  -4    0.88    0.13
   4   2   4    1.27    0.21
   4  -2  -4    1.07    0.20
  -4   2  -4    0.93    0.17
  -4  -2   4    1.03    0.20
   4   2   4    0.86    0.13
   4  -2  -4    1.09    0.14
  -4  -2   4    1.08    0.22
  -4  -2   4    1.28    0.13
  -4  -2   4    1.14    0.16
  -4   2  -4    0.90    0.19
  -4   2  -4    0.59    0.19
  -5  -2  -4    2.12    0.29
   5   2  -4    1.77    0.27
  -5   2   4    2.86    0.25
   5   2  -4    1.64    0.23
  -5   2   4    2.82    0.26
  -5  -2  -4    1.93    0.23
   5  -2   4    3.13    0.27
   5   2  -4    1.75    0.23
   5  -2   4    2.16    0.29
   5   2  -4    1.80    0.23
   5  -2   4    2.72    0.28
   5  -2   4    3.22    0.36
  -5   2   4    2.75    0.36
  -5  -2  -4    1.91    0.26
   5  -2  -4    1.79    0.23
   5   2   4    2.58    0.37
  -5   2  -4    1.50    0.24
   5   2   4    2.64    0.22
  -5  -2   4    2.42    0.33
   5   2   4    2.79    0.24
  -5  -2   4    2.07    0.26
  -5   2  -4    1.98    0.27
  -5  -2   4    2.71    0.27
   5   2   4    2.90    0.36
   5  -2  -4    1.96    0.25
   5  -2  -4    1.75    0.23
  -6  -2  -4  239.46    9.29
   6   2  -4  237.69    9.17
   6   2  -4  253.72    9.18
   6  -2   4  241.87    9.07
   6  -2   4  237.17    9.14
  -6  -2  -4  254.34    9.25
   6  -2   4  245.03    9.14
  -6  -2  -4  244.72    9.18
  -6   2   4  237.94    9.10
  -6   2   4  246.24    9.03
   6   2  -4  229.88    9.22
   6   2  -4  250.91    9.26
   6  -2   4  239.08    9.04
  -6   2   4  239.70    9.05
   6  -2  -4  255.66    9.18
  -6  -2   4  249.20    9.10
   6   2   4  240.87    9.12
  -6  -2   4  239.99    8.97
  -6   2  -4  250.53    9.27
   6   2   4  239.04    9.13
  -6  -2   4  238.79    9.06
  -6   2  -4  240.11    9.29
   6  -2  -4  249.02    9.17
   6   2   4  247.78    9.03
   6  -2  -4  235.27    9.23
   6   2   4  239.82    9.02
  -6  -2   4  236.81    9.10
   7   2  -4   36.03    1.60
  -7   2   4   40.16    1.70
  -7   2   4   40.94    1.66
  -7  -2  -4   37.36    1.68
   7   2  -4   37.45    1.66
   7  -2   4   39.64    1.77
   7  -2   4   40.08    1.70
  -7  -2  -4   35.71    1.64
   7   2  -4   36.38    1.54
  -7  -2  -4   37.59    1.55
  -7  -2   4   39.82    1.89
   7   2   4   40.05    1.65
   7  -2  -4   37.21    1.54
   7  -2  -4   38.06    1.55
  -7  -2   4   40.54    1.69
   7   2   4   40.69    1.65
  -7  -2   4   42.09    1.60
  -7   2  -4   36.93    1.67
   7   2   4   40.41    1.76
  -7  -2   4   41.56    1.76
   7  -2  -4   37.65    1.62
  -8   2   4   18.97    0.89
   8  -2   4   17.60    1.02
  -8   2   4   19.03    0.95
   8   2  -4   18.48    0.97
   8  -2   4   19.26    0.93
  -8  -2  -4   18.38    0.90
  -8  -2  -4   18.23    1.05
  -8  -2   4   17.49    0.91
   8  -2  -4   18.70    0.93
   8   2   4   19.24    0.89
  -8  -2   4   19.34    1.01
   8  -2  -4   18.25    0.98
  -8   2  -4   18.20    1.02
   8   2   4   17.76    1.01
  -8  -2   4   18.92    0.82
  -9   2   4   23.28    1.09
   9  -2   4   23.73    1.24
  -9  -2  -4   22.91    1.26
  -9  -2  -4   22.46    1.10
  -9   2   4   22.17    1.14
   9   2  -4   22.78    1.18
   9  -2   4   22.86    1.12
   9   2   4   23.23    1.22
   9   2   4   23.24    1.08
  -9   2  -4   24.11    1.25
   9  -2  -4   22.59    1.16
  -9  -2   4   23.71    1.12
   9  -2  -4   23.55    1.20
  -9  -2   4   25.01    1.25
  -9  -2   4   21.91    1.00
 -10   2   4   35.23    1.58
 -10   2   4   37.29    1.67
  10   2  -4   36.98    1.72
 -10  -2  -4   37.06    1.63
  10  -2   4   35.72    1.63
  10  -2   4   36.77    1.74
 -10  -2  -4   35.53    1.80
 -10  -2   4   34.67    1.60
 -10  -2   4   36.21    1.50
 -10   2  -4   37.18    1.79
 -10  -2   4   36.66    1.75
  10   2   4   34.81    1.72
  10   2   4   35.76    1.58
  10  -2  -4   35.72    1.72
  11  -2   4   15.58    0.92
  11  -2   4   14.35    1.07
 -11   2   4   16.12    1.00
 -11   2   4   14.11    0.86
  11   2  -4   14.97    1.00
 -11  -2  -4   16.34    1.12
 -11   2  -4   15.83    1.10
 -11  -2   4   14.20    0.79
  11   2   4   15.57    1.05
 -11  -2   4   15.54    0.91
 -11  -2   4   15.74    1.07
  11   2   4   16.39    0.89
  11  -2  -4   14.25    1.03
 -12   2   4    3.31    0.44
  12  -2   4    4.67    0.67
  12  -2   4    4.06    0.59
 -12  -2  -4    3.36    0.59
 -12   2   4    4.10    0.54
  12   2  -4    4.33    0.64
  12   2   4    3.04    0.59
  12  -2  -4    3.43    0.62
 -12  -2   4    3.37    0.46
  12   2   4    3.81    0.56
 -12  -2   4    3.78    0.59
  13   2  -4    5.35    0.69
 -13   2   4    6.89    0.81
 -13  -2  -4    5.12    0.71
 -13   2   4    5.36    0.69
  13  -2   4    5.82    0.72
 -13   2  -4    5.32    0.75
  13   2   4    6.92    0.93
  13   2   4    5.95    0.68
  13  -2  -4    4.98    0.68
 -13  -2   4    5.10    0.83
 -13  -2   4    5.48    0.62
 -14  -2  -4    7.18    1.11
 -14   2   4    7.51    1.14
  14   2  -4    8.23    1.04
  14  -2   4    7.42    1.10
  14  -2   4    5.73    0.81
  14  -2  -4    5.69    0.84
  14   2   4    6.55    0.90
 -14   2  -4    7.55    0.96
 -14  -2   4    6.60    0.83
 -14  -2   4    7.28    0.84
  14   2   4    6.15    0.80
 -15   2   4    0.70    0.58
  15  -2   4    1.09    0.49
  15  -2   4    0.28    0.67
  15   2  -4   -0.22    0.62
 -15  -2  -4    0.91    0.69
  15  -2  -4    1.07    0.64
  15   2   4    0.64    0.69
 -15  -2   4    2.08    0.55
  15   2   4    1.13    0.46
 -15  -2   4    0.45    0.61
 -15   2  -4    0.97    0.68
 -16  -2  -4    2.07    0.85
  16  -2   4    2.79    0.63
  16  -2   4    3.03    0.91
  16   2  -4    2.88    0.83
 -16   2   4    3.09    0.78
  16  -2  -4    3.83    0.80
 -16   2  -4    3.06    0.91
  16   2   4    2.83    0.90
 -16  -2   4    2.17    0.62
 -16  -2   4    2.92    0.81
  16   2   4    3.07    0.62
 -17   2   4    0.44    0.86
  17  -2   4    2.24    0.69
 -17  -2   4    1.42    0.92
  17   2   4    0.12    0.60
   0   3  -4    0.11    0.08
   0  -3  -4    0.10    0.09
   0   3   4    0.03    0.05
   0  -3  -4   -0.06    0.10
   0   3   4    0.07    0.07
   0  -3  -4   -0.03    0.05
   0   3  -4    0.05    0.08
   0  -3   4    0.09    0.06
   0  -3   4   -0.12    0.06
   0  -3  -4    0.05    0.07
  -1  -3  -4   54.89    2.00
   1  -3   4   52.54    2.10
   1   3  -4   55.24    2.05
  -1  -3  -4   53.72    2.09
  -1   3   4   53.96    2.08
  -1  -3  -4   49.77    2.05
  -1   3   4   52.53    2.05
   1   3  -4   54.30    2.09
   1   3  -4   53.50    2.07
   1  -3   4   52.58    2.06
   1  -3   4   53.80    2.05
  -1  -3   4   54.22    2.05
  -1   3  -4   52.26    2.07
   1  -3  -4   53.32    2.08
   1  -3  -4   54.74    2.00
  -1  -3   4   53.88    2.09
   1  -3  -4   52.40    2.05
   2  -3   4   42.72    1.70
  -2   3   4   45.78    1.73
  -2   3   4   42.63    1.67
   2   3  -4   44.73    1.75
  -2  -3  -4   42.31    1.76
  -2  -3  -4   40.00    1.73
   2   3  -4   43.69    1.71
  -2  -3  -4   42.28    1.67
   2   3  -4   44.03    1.70
   2  -3   4   41.67    1.74
   2   3  -4   44.65    1.75
  -2  -3   4   43.52    1.72
  -2   3  -4   46.11    1.77
   2  -3  -4   47.45    1.68
   2  -3  -4   44.39    1.74
   2  -3  -4   45.16    1.70
  -2  -3   4   42.20    1.68
  -2   3  -4   43.59    1.74
   2   3   4   42.77    1.69
  -2  -3   4   43.84    1.74
  -3   3   4   80.76    2.78
  -3  -3  -4   71.98    2.81
  -3  -3  -4   68.53    2.74
   3   3  -4   72.53    2.76
   3   3  -4   75.00    2.81
   3   3  -4   74.30    2.80
  -3   3   4   80.73    2.88
   3  -3   4   69.89    2.88
  -3  -3  -4   66.90    2.81
  -3   3   4   74.61    2.80
   3   3  -4   72.36    2.75
   3  -3  -4   76.35    2.81
  -3   3  -4   72.92    2.83
  -3  -3   4   73.52    2.84
   3   3   4   72.18    2.86
  -3  -3   4   76.66    2.87
  -3   3  -4   70.27    2.81
   3   3   4   70.31    2.77
  -3  -3   4   74.36    2.83
   3   3   4   72.96    2.78
   3  -3  -4   75.70    2.74
  -3  -3   4   66.50    2.98
  -4  -3  -4   12.51    0.62
   4  -3   4   10.40    0.54
  -4   3   4   10.95    0.58
   4   3  -4   11.63    0.62
  -4  -3  -4   11.78    0.55
   4  -3   4   10.45    0.59
  -4  -3  -4   11.10    0.65
  -4   3   4   11.26    0.49
   4   3  -4   12.60    0.55
  -4   3   4   10.57    0.47
  -4   3   4   10.88    0.48
   4   3  -4   14.56    0.66
   4   3  -4   12.87    0.57
   4   3   4   10.83    0.57
   4  -3  -4   12.43    0.62
  -4  -3   4   10.92    0.48
   4  -3  -4   11.78    0.59
  -4  -3   4   10.26    0.57
  -4   3  -4   11.43    0.62
   4   3   4    9.80    0.45
  -4  -3   4   10.46    0.52
  -4   3  -4   11.37    0.66
   4  -3  -4   12.75    0.55
  -4   3  -4   11.69    0.64
  -4  -3   4   10.48    0.61
   4   3   4    9.80    0.47
  -5   3   4   21.03    0.89
   5  -3   4   21.18    1.01
   5   3  -4   25.37    1.09
   5   3  -4   22.35    1.04
   5  -3   4   20.94    1.02
  -5  -3  -4   22.52    0.99
  -5   3   4   23.17    0.91
   5   3  -4   25.23    1.00
  -5   3   4   21.71    0.87
  -5  -3  -4   21.86    1.10
  -5  -3  -4   23.10    1.06
  -5   3   4   21.84    0.99
   5  -3   4   20.94    0.95
   5  -3  -4   23.17    0.98
   5  -3  -4   25.60    1.00
  -5   3  -4   23.18    1.09
   5  -3  -4   23.54    1.06
   5   3   4   19.73    0.98
   5   3   4   21.04    0.88
  -5  -3   4   21.15    1.02
   5   3   4   20.35    0.99
  -5  -3   4   21.95    0.97
  -5  -3   4   20.85    0.87
  -5  -3   4   20.77    0.93
  -5   3  -4   22.28    1.11
   5   3   4   20.25    0.86
  -5  -3   4   19.84    0.96
   6  -3   4   13.82    0.71
   6   3  -4   12.54    0.69
  -6  -3  -4   12.68    0.77
   6   3  -4   13.32    0.65
  -6   3   4   13.80    0.67
  -6   3   4   13.61    0.65
   6   3  -4   12.75    0.64
  -6  -3  -4   12.05    0.63
   6  -3   4   13.67    0.69
   6   3  -4   12.85    0.75
  -6  -3  -4   13.32    0.73
   6  -3   4   13.23    0.80
  -6   3   4   13.77    0.77
   6  -3   4   13.42    0.79
  -6  -3   4   14.97    0.77
   6   3   4   13.58    0.63
  -6   3  -4   12.43    0.76
  -6  -3   4   14.96    0.63
   6   3   4   14.27    0.65
   6  -3  -4   13.24    0.63
  -6  -3   4   13.34    0.75
  -6  -3   4   13.19    0.69
   6  -3  -4   13.19    0.65
   6   3   4   12.92    0.78
   6   3   4   13.57    0.77
[truncated: 858,848 more chars]
