# Supplementary material for: Crystal structure of the coordination polymer catena-poly[[[(acetonitrile-κN)copper(I)]-μ3-1,3-dithiolane-κ3 S:S:S′] hexafluoridophosphate]
Source: Acta Crystallogr E Crystallogr Commun. 2020 Jan 1;76(Pt 1):38–41. doi: 10.1107/S205698901901627X (PMC6944091; doi:10.1107/S205698901901627X)
Supplement: Supplementary file 2 [file e-76-00038-Isup2.hkl]

data_I                                                                          
_shelx_title ' I                P N A 21     R   0.03'                          
_shelx_refln_list_code          4                                               
_shelx_F_calc_maximum      339.14                                               
_exptl_crystal_F_000      1408.00                                               
_reflns_d_resolution_high  0.6500                                               
                                                                                
loop_                                                                           
 _space_group_symop_operation_xyz                                               
 'x, y, z'                                                                      
 '-x, -y, z+1/2'                                                                
 '-x+1/2, y+1/2, z+1/2'                                                         
 'x+1/2, -y+1/2, z'                                                             
                                                                                
_cell_length_a    11.8409                                                       
_cell_length_b    12.9273                                                       
_cell_length_c    15.2921                                                       
_cell_angle_alpha  90.000                                                       
_cell_angle_beta   90.000                                                       
_cell_angle_gamma  90.000                                                       
                                                                                
_shelx_F_squared_multiplier     1.000                                           
                                                                                
loop_                                                                           
 _refln_index_h                                                                 
 _refln_index_k                                                                 
 _refln_index_l                                                                 
 _refln_F_squared_calc                                                          
 _refln_F_squared_meas                                                          
 _refln_F_squared_sigma                                                         
 _refln_observed_status                                                         
   2   0 -21        285.37        232.89       120.84 o                         
   4   0 -21       1414.95       1178.94       172.28 o                         
   0   1 -21       3999.48       4646.90       208.97 o                         
   1   1 -21         90.63         16.30        57.13 o                         
   2   1 -21        791.75        734.69        65.72 o                         
   3   1 -21         17.33         -0.43        55.07 o                         
   4   1 -21         88.57         63.82        57.13 o                         
   1   2 -21         47.65         49.20        53.43 o                         
   2   2 -21        134.85        178.67        78.92 o                         
   3   2 -21         10.43         19.93        54.19 o                         
   4   2 -21       1087.13        899.66        75.48 o                         
   0   3 -21       1981.95       2073.81       157.81 o                         
   1   3 -21        268.15        197.84        57.37 o                         
   2   3 -21        279.38        151.97        57.66 o                         
   3   3 -21        413.31        286.67        60.21 o                         
   4   3 -21         22.07        117.63        80.11 o                         
   1   4 -21         17.89        -48.98        55.81 o                         
   2   4 -21         38.92        -55.89        55.89 o                         
   3   4 -21        208.60        246.44        63.28 o                         
   4   4 -21        900.72        724.03       177.18 o                         
   0   5 -21        558.82        465.70        91.09 o                         
   1   5 -21        240.59        226.16        85.86 o                         
   2   5 -21        461.00        398.21        67.05 o                         
   3   5 -21        909.68        750.70        94.73 o                         
   1   6 -21        143.27        161.17        76.38 o                         
   2   6 -21         53.07        -24.00        86.23 o                         
   3   6 -21        520.67        347.76       180.44 o                         
   0   7 -21        162.42         48.11       123.57 o                         
   1   7 -21        715.50        651.97       108.19 o                         
   2   7 -21        116.40         25.15       161.84 o                         
   0   0 -20       7741.85       8864.96       421.83 o                         
   2   0 -20        407.27        349.56        73.82 o                         
   4   0 -20        209.18        181.15        71.15 o                         
   6   0 -20        426.29        209.97        99.52 o                         
   1   1 -20         75.51         44.01        50.51 o                         
   2   1 -20        169.24        250.94        52.32 o                         
   3   1 -20        157.10        151.20        51.43 o                         
   4   1 -20        996.14        920.22        69.94 o                         
   5   1 -20         58.52         33.04        60.95 o                         
   6   1 -20        182.25         99.00        67.63 o                         
   0   2 -20       3452.36       4047.95       209.58 o                         
   1   2 -20        143.96        158.53        59.81 o                         
   2   2 -20        306.32        359.97        56.25 o                         
   3   2 -20        470.23        386.10        55.15 o                         
   4   2 -20        359.98        347.22        54.29 o                         
   5   2 -20        216.02        130.03        56.23 o                         
   6   2 -20        550.06        448.57        76.14 o                         
   1   3 -20        278.27        384.18        54.64 o                         
   2   3 -20         83.29        141.09        49.56 o                         
   3   3 -20        536.87        444.50        57.32 o                         
   4   3 -20        500.67        430.66        56.36 o                         
   5   3 -20        314.91        263.80        59.44 o                         
   6   3 -20         25.15        -63.79        63.79 o                         
   0   4 -20       3995.86       4693.25       466.83 o                         
   1   4 -20        194.95        179.97        51.96 o                         
   2   4 -20        274.16        203.08        54.37 o                         
   3   4 -20       1002.77       1052.08        67.85 o                         
   4   4 -20         66.66         76.46        51.40 o                         
   5   4 -20         99.58         69.85        69.88 o                         
   6   4 -20        490.07        432.19        90.56 o                         
   1   5 -20        133.21         53.28        51.30 o                         
   2   5 -20         16.73         31.30        52.72 o                         
   3   5 -20        113.76        125.50        53.24 o                         
   4   5 -20        277.34        307.95        56.66 o                         
   5   5 -20        511.80        501.84        69.97 o                         
   6   5 -20        199.50         -2.19       132.31 o                         
   0   6 -20        304.99        139.97        84.20 o                         
   1   6 -20        207.00        254.12        87.44 o                         
   2   6 -20        418.15        368.10        58.56 o                         
   3   6 -20        990.75        943.73        68.50 o                         
   4   6 -20        548.70        523.35        61.72 o                         
   5   6 -20        572.91        479.86        72.37 o                         
   6   6 -20        201.43        179.34       177.15 o                         
   1   7 -20        116.82         49.89        55.88 o                         
   2   7 -20         94.61        -24.53        55.83 o                         
   3   7 -20        559.42        400.40        62.71 o                         
   4   7 -20          2.74         40.34        68.02 o                         
   5   7 -20        504.52        185.91       149.82 o                         
   0   8 -20         54.78        -78.82        78.82 o                         
   1   8 -20        132.77        158.73        59.59 o                         
   2   8 -20        711.71        694.20        88.24 o                         
   3   8 -20        298.67        217.42        79.39 o                         
   4   8 -20        726.08        594.76        89.75 o                         
   5   8 -20        399.63        605.83       180.44 o                         
   1   9 -20          1.55         48.04        65.18 o                         
   2   9 -20        323.18        285.77        70.99 o                         
   3   9 -20        147.42        211.81        87.18 o                         
   4   9 -20        268.63        157.47       164.03 o                         
   2  10 -20        382.98        430.86       162.94 o                         
   2   0 -19       1275.81       1219.87       188.14 o                         
   4   0 -19        562.26        632.11       104.99 o                         
   6   0 -19       2206.86       2141.10       192.56 o                         
   8   0 -19       1050.82        749.21       119.22 o                         
   0   1 -19       3687.75       4255.64       180.33 o                         
   1   1 -19         70.80         55.12        47.51 o                         
   2   1 -19        313.30        285.65        48.07 o                         
   3   1 -19        394.68        322.84        50.16 o                         
   4   1 -19        115.01         99.20        49.43 o                         
   5   1 -19        234.63        229.46        79.28 o                         
   6   1 -19        973.30        910.63        81.52 o                         
   7   1 -19        458.41        419.25        68.43 o                         
   8   1 -19         80.33         30.10        62.84 o                         
   9   1 -19         22.48         64.51       117.00 o                         
  10   1 -19       1496.15       1536.85       236.27 o                         
   1   2 -19        532.15        562.15        52.12 o                         
   2   2 -19        106.63        117.82        44.49 o                         
   3   2 -19        311.32        248.80        47.11 o                         
   4   2 -19        319.86        152.20        65.68 o                         
   5   2 -19        233.18        294.48        64.56 o                         
   6   2 -19        846.20        803.64        80.81 o                         
   7   2 -19        187.86        197.76        89.12 o                         
   8   2 -19        456.09        357.62       104.14 o                         
   9   2 -19        367.45        437.42       130.13 o                         
  10   2 -19       1723.87       1834.47       248.32 o                         
   0   3 -19       1740.30       1915.75       133.04 o                         
   1   3 -19         86.28        112.70        45.19 o                         
   2   3 -19         28.90        -11.02        43.37 o                         
   3   3 -19        100.21         56.22        44.93 o                         
   4   3 -19         61.54         55.95        49.91 o                         
   5   3 -19        915.41        937.46       182.10 o                         
   6   3 -19        536.36        534.13        95.14 o                         
   7   3 -19        686.19        553.98        74.55 o                         
   8   3 -19         96.66        136.85        93.80 o                         
   1   4 -19        482.36        472.87        53.52 o                         
   2   4 -19         54.05        100.55        46.27 o                         
   3   4 -19        449.41        402.12        70.94 o                         
   4   4 -19        145.33        103.65        52.05 o                         
   5   4 -19        225.24        114.07        54.77 o                         
   6   4 -19       1041.74       1189.30       109.32 o                         
   7   4 -19        393.10        332.12       109.36 o                         
   0   5 -19       1323.16       1339.20       125.27 o                         
   1   5 -19        326.16        284.37        50.40 o                         
   2   5 -19        387.24        369.51        52.25 o                         
   3   5 -19        229.51        120.06        47.96 o                         
   4   5 -19        145.60        109.89        53.32 o                         
   5   5 -19        848.53        833.22        71.63 o                         
   6   5 -19         65.87         23.52        63.35 o                         
   7   5 -19        757.15        595.92       137.80 o                         
   1   6 -19        329.05        280.54        51.64 o                         
   2   6 -19        643.01        737.28        64.25 o                         
   3   6 -19        740.87        735.04        88.24 o                         
   4   6 -19         58.47         47.11        49.72 o                         
   5   6 -19        454.58        509.57        63.94 o                         
   6   6 -19        461.77        447.19        66.64 o                         
   7   6 -19        141.33        188.02        72.14 o                         
   0   7 -19         79.29         40.90        69.12 o                         
   1   7 -19        120.07        109.08        51.21 o                         
   2   7 -19        671.71        583.61        58.74 o                         
   3   7 -19        881.34        862.10        64.09 o                         
   4   7 -19        520.50        444.98        57.68 o                         
   5   7 -19        550.00        637.10        72.52 o                         
   6   7 -19         17.37        -31.32        60.70 o                         
   7   7 -19        587.65        436.35       138.89 o                         
   1   8 -19        133.03        165.84        53.80 o                         
   2   8 -19        407.73        356.34        57.17 o                         
   3   8 -19        593.40        590.82        62.38 o                         
   4   8 -19         92.31        118.55        55.33 o                         
   5   8 -19         59.09        -17.88        61.82 o                         
   6   8 -19        126.78        136.77        66.79 o                         
   7   8 -19         43.74        146.52       164.02 o                         
   0   9 -19        124.07        -47.84       222.53 o                         
   1   9 -19          7.16        -46.25        46.25 o                         
   2   9 -19       1029.12       1102.73       136.71 o                         
   3   9 -19         56.49         -3.10        57.62 o                         
   4   9 -19        497.07        415.87        62.44 o                         
   5   9 -19        304.68        166.64        71.15 o                         
   6   9 -19        689.55        645.04       152.56 o                         
   1  10 -19         52.62        210.56        72.11 o                         
   2  10 -19        356.94        324.62        70.52 o                         
   3  10 -19        284.81        284.66        71.11 o                         
   4  10 -19        203.48        207.59       118.35 o                         
   5  10 -19        103.07         12.90        82.67 o                         
   0  11 -19         56.46         62.33       124.66 o                         
   1  11 -19         75.94         12.19       139.14 o                         
   2  11 -19        761.45        688.87        99.88 o                         
   3  11 -19         17.99         63.42       181.51 o                         
   0   0 -18         94.89         20.78        74.36 o                         
   2   0 -18        197.99        228.50        59.74 o                         
   4   0 -18        383.81        445.08        85.30 o                         
   6   0 -18       1870.04       2004.20       175.04 o                         
   8   0 -18         27.72         44.83        79.82 o                         
  10   0 -18       3288.37       3989.92       274.68 o                         
   1   1 -18        417.66        384.76        45.67 o                         
   2   1 -18        916.45        924.62        56.28 o                         
   3   1 -18        155.92        146.08        40.66 o                         
   4   1 -18         48.09         29.86        49.09 o                         
   5   1 -18        227.63        267.54        55.25 o                         
   6   1 -18       3094.53       3237.25       151.67 o                         
   7   1 -18         14.71         -7.15        43.37 o                         
   8   1 -18         32.46         32.58        47.05 o                         
   9   1 -18         32.88         20.43        51.01 o                         
  10   1 -18       3459.60       4028.80       214.50 o                         
  11   1 -18         23.79       -131.22       162.93 o                         
   0   2 -18        103.49        196.72        56.80 o                         
   1   2 -18        158.02        134.11        39.73 o                         
   2   2 -18        475.49        465.39        46.95 o                         
   3   2 -18         38.21         18.63        38.25 o                         
   4   2 -18         90.23         66.26        82.01 o                         
   5   2 -18        286.18        336.86        61.29 o                         
   6   2 -18        930.87        946.39        75.97 o                         
   7   2 -18        831.44        779.83        60.79 o                         
   8   2 -18         53.88        132.35        58.77 o                         
   9   2 -18        394.83        386.67        57.93 o                         
  10   2 -18       1174.92       1041.27       146.56 o                         
  11   2 -18        245.16        230.73       154.19 o                         
   1   3 -18        395.40        441.61        47.13 o                         
   2   3 -18        229.53        208.91        44.19 o                         
   3   3 -18        677.22        637.38        51.57 o                         
   4   3 -18        555.22        473.76       104.99 o                         
   5   3 -18        132.72         79.65        55.27 o                         
   6   3 -18       2389.09       2464.74       110.04 o                         
   7   3 -18        227.49        169.09        48.69 o                         
   8   3 -18        110.50        109.32        49.37 o                         
   9   3 -18        118.35        118.91        54.66 o                         
  10   3 -18       1835.89       1739.36       227.54 o                         
  11   3 -18        148.96        253.69       143.25 o                         
   0   4 -18         48.23        -33.96        56.79 o                         
   1   4 -18        295.65        293.91        44.49 o                         
   2   4 -18        208.21        242.94        43.66 o                         
   3   4 -18        537.58        558.04        49.69 o                         
   4   4 -18        124.76         94.84        71.72 o                         
   5   4 -18       1074.52       1067.41        92.43 o                         
   6   4 -18        152.65        122.53        75.45 o                         
   7   4 -18        979.24        853.45        66.36 o                         
   8   4 -18        187.18        287.34        54.36 o                         
   9   4 -18        421.15        333.16        62.39 o                         
  10   4 -18        613.45        509.63       131.23 o                         
  11   4 -18         10.37        -34.99       206.66 o                         
   1   5 -18        763.04        743.74        55.10 o                         
   2   5 -18         82.06         95.59        42.15 o                         
   3   5 -18       1561.92       1712.67        87.19 o                         
   4   5 -18         85.25         34.36        46.01 o                         
   5   5 -18         97.32        139.86        57.93 o                         
   6   5 -18       1329.46       1477.79       273.46 o                         
   7   5 -18        141.54        117.05        59.52 o                         
   8   5 -18         13.65        -26.79        57.99 o                         
   9   5 -18        221.34        118.10       110.45 o                         
   0   6 -18        144.11         40.36       141.06 o                         
   1   6 -18         68.59         11.14        43.05 o                         
   2   6 -18        373.87        340.28        48.49 o                         
   3   6 -18        169.05        150.86        56.82 o                         
   4   6 -18        320.67        388.24        56.11 o                         
   5   6 -18       1151.97       1225.95        99.73 o                         
   6   6 -18        277.95        300.38        64.83 o                         
   7   6 -18        977.31       1003.87        97.02 o                         
   8   6 -18        309.74        236.75        67.63 o                         
   1   7 -18        757.90        822.41        61.57 o                         
   2   7 -18       1044.13       1035.14       110.95 o                         
   3   7 -18        804.10        646.87       115.35 o                         
   4   7 -18        305.51        349.26        60.41 o                         
   5   7 -18        254.64        221.27        56.07 o                         
   6   7 -18        287.43        253.73        58.44 o                         
   7   7 -18        266.57        314.64       106.62 o                         
   8   7 -18        119.74         50.40        67.40 o                         
   0   8 -18        122.71        222.30        52.78 o                         
   1   8 -18        740.75        789.49        59.70 o                         
   2   8 -18        441.63        392.34        53.25 o                         
   3   8 -18        330.45        254.14        52.07 o                         
   4   8 -18        402.33        516.47        62.51 o                         
   5   8 -18        302.33        273.79        61.86 o                         
   6   8 -18        340.27        355.01        63.93 o                         
   7   8 -18        680.72        550.84        76.92 o                         
   8   8 -18          1.45        137.78        98.41 o                         
   1   9 -18         28.05        -28.43        37.39 o                         
   2   9 -18       1561.28       1675.90       100.26 o                         
   3   9 -18        384.48        401.08        58.72 o                         
   4   9 -18        313.01        387.72        56.09 o                         
   5   9 -18         30.20         34.21        71.06 o                         
   6   9 -18        364.38        338.37        65.67 o                         
   7   9 -18         26.47         33.98        63.39 o                         
   0  10 -18        475.14        418.38        62.80 o                         
   1  10 -18         10.57         53.53        45.83 o                         
   2  10 -18        703.30        660.40        54.46 o                         
   3  10 -18         34.76         21.38        71.65 o                         
   4  10 -18        152.23         42.34        92.96 o                         
   5  10 -18        361.33        372.92        67.10 o                         
   6  10 -18        417.58        330.61       104.98 o                         
   7  10 -18         97.35        185.89       102.79 o                         
   1  11 -18         54.84        140.93        62.72 o                         
   2  11 -18        796.46        876.08        76.39 o                         
   3  11 -18        471.02        313.54        68.57 o                         
   4  11 -18         12.69         -6.56       134.50 o                         
   5  11 -18         33.28       -123.56       134.50 o                         
   0  12 -18         81.08        135.59       145.43 o                         
   1  12 -18         62.86         30.62       109.35 o                         
   2  12 -18        678.70        683.52       157.48 o                         
   2   0 -17       2344.20       2577.63       157.57 o                         
   4   0 -17       1201.02       1299.47       136.73 o                         
   6   0 -17       3666.63       3585.76       215.63 o                         
   8   0 -17        373.00        329.80        59.75 o                         
  10   0 -17       1577.97       1712.69       177.76 o                         
   0   1 -17       3684.79       3902.97       158.67 o                         
   1   1 -17        241.92        148.42        36.48 o                         
   2   1 -17         52.65         91.28        34.55 o                         
   3   1 -17        482.76        554.31        90.77 o                         
   4   1 -17        742.29        915.22        89.30 o                         
   5   1 -17          9.22        -32.54        42.13 o                         
   6   1 -17       2436.69       2460.11       100.77 o                         
   7   1 -17         19.93         -7.69        39.02 o                         
   8   1 -17        231.39        225.16        41.32 o                         
   9   1 -17        111.58         72.60        40.93 o                         
  10   1 -17       1424.65       1350.98        90.02 o                         
  11   1 -17        161.06        145.17        81.92 o                         
   1   2 -17        373.71        357.11        40.83 o                         
   2   2 -17        706.23        708.09        47.81 o                         
   3   2 -17       1016.42       1135.23       155.95 o                         
   4   2 -17        137.77        109.96        47.15 o                         
   5   2 -17         92.19         70.99        34.94 o                         
   6   2 -17       1596.76       1738.45        88.69 o                         
   7   2 -17        142.83        133.12        42.03 o                         
   8   2 -17        350.71        377.81        90.34 o                         
   9   2 -17         99.91         93.30        75.18 o                         
  10   2 -17       1817.83       1792.90        96.89 o                         
  11   2 -17        314.72        364.54       129.58 o                         
   0   3 -17       1708.16       1900.29       113.33 o                         
   1   3 -17        238.76        320.06        40.81 o                         
   2   3 -17        166.70        201.31        45.61 o                         
   3   3 -17        510.03        496.34        51.65 o                         
   4   3 -17        911.81        912.56        90.49 o                         
   5   3 -17        495.74        486.51        45.98 o                         
   6   3 -17       1213.01       1262.15        81.20 o                         
   7   3 -17        409.42        371.48        48.24 o                         
   8   3 -17        397.21        457.58        73.31 o                         
   9   3 -17        553.53        364.08        52.99 o                         
  10   3 -17       1117.65       1171.84       158.45 o                         
  11   3 -17        113.23        135.59       114.82 o                         
   1   4 -17       1019.20       1139.20        71.48 o                         
   2   4 -17        117.66        118.52        37.52 o                         
   3   4 -17        560.53        477.75        50.35 o                         
   4   4 -17         56.85         73.76        36.12 o                         
   5   4 -17        989.68       1136.59        78.59 o                         
   6   4 -17       1041.99       1006.49        99.00 o                         
   7   4 -17         55.87         21.59        45.88 o                         
   8   4 -17         81.26         27.43        54.40 o                         
   9   4 -17        121.63        133.84        49.92 o                         
  10   4 -17        958.00        680.81        70.25 o                         
  11   4 -17        271.51         55.77       117.01 o                         
   0   5 -17       1871.73       2119.67       121.02 o                         
   1   5 -17        244.17        158.53        39.57 o                         
   2   5 -17        200.06        160.64        40.28 o                         
   3   5 -17        486.81        504.29        53.00 o                         
   4   5 -17        788.21        774.95        57.73 o                         
   5   5 -17        357.33        338.98        88.92 o                         
   6   5 -17        300.37        366.11        46.85 o                         
   7   5 -17       1797.24       1836.08       101.29 o                         
   8   5 -17         87.19         59.87        62.44 o                         
   9   5 -17        740.58        645.55        61.97 o                         
  10   5 -17        214.31        251.95        73.26 o                         
  11   5 -17        627.69        497.60       134.52 o                         
   1   6 -17        588.42        523.80        47.22 o                         
   2   6 -17        385.99        383.98        36.36 o                         
   3   6 -17       1412.06       1514.92        91.32 o                         
   4   6 -17       1023.53       1246.05        87.43 o                         
   5   6 -17        556.56        462.58        61.85 o                         
   6   6 -17       1377.76       1697.13       115.24 o                         
   7   6 -17         75.94        107.18        55.68 o                         
   8   6 -17         83.36         85.95        50.30 o                         
   9   6 -17         56.07         62.38        51.23 o                         
  10   6 -17        450.42        415.35        99.40 o                         
  11   6 -17        305.16        232.92       133.41 o                         
   0   7 -17        331.67        323.69        64.54 o                         
   1   7 -17         66.36         97.61        32.92 o                         
   2   7 -17        643.69        610.00        44.48 o                         
   3   7 -17       1217.44       1371.30       117.78 o                         
   4   7 -17        309.05        259.20        61.87 o                         
   5   7 -17        734.21        779.40        62.24 o                         
   6   7 -17        354.97        322.88        62.85 o                         
   7   7 -17        651.36        765.49        85.30 o                         
   8   7 -17          4.73        -56.97        56.97 o                         
   9   7 -17       1026.87       1024.14        90.67 o                         
   1   8 -17        427.22        402.31        40.16 o                         
   2   8 -17       1841.40       2227.68        80.17 o                         
   3   8 -17       1860.79       2087.34        92.57 o                         
   4   8 -17         15.23         -7.65        47.16 o                         
   5   8 -17         67.64        153.20        51.83 o                         
   6   8 -17        122.48         76.64        51.11 o                         
   7   8 -17        551.55        561.59       135.06 o                         
   8   8 -17         51.44        110.27        61.93 o                         
   9   8 -17        128.59        -53.54        76.00 o                         
   0   9 -17        683.82        798.60        62.09 o                         
   1   9 -17        170.71        181.84        39.22 o                         
   2   9 -17        541.60        506.74        48.72 o                         
   3   9 -17        293.76        255.20        48.64 o                         
   4   9 -17        415.48        511.63        88.89 o                         
   5   9 -17         46.73         88.06        56.05 o                         
   6   9 -17        473.86        475.52        80.12 o                         
   7   9 -17        143.75        169.91        59.06 o                         
   8   9 -17        239.54        151.11        69.34 o                         
   9   9 -17        146.21         68.89       100.60 o                         
   1  10 -17         50.87         56.54        35.77 o                         
   2  10 -17       1979.41       2163.63        92.47 o                         
   3  10 -17         23.84        -14.26        47.75 o                         
   4  10 -17         77.53        152.28        50.16 o                         
   5  10 -17         27.52        -43.72        56.50 o                         
   6  10 -17        443.31        494.89        75.36 o                         
   7  10 -17         55.43        116.90        73.81 o                         
   8  10 -17        214.75        146.88        82.56 o                         
   0  11 -17        209.73        176.15        66.79 o                         
   1  11 -17        731.90        785.55        53.76 o                         
   2  11 -17        410.74        371.20        54.20 o                         
   3  11 -17        193.49        156.82        93.25 o                         
   4  11 -17        115.96        161.76        62.16 o                         
   5  11 -17        161.20        119.19       108.26 o                         
   6  11 -17        574.29        559.93       141.08 o                         
   1  12 -17        237.65        265.75        74.36 o                         
   2  12 -17       1236.36       1386.92       187.04 o                         
   3  12 -17         76.83        263.53       107.16 o                         
   0  13 -17        313.75        215.43       113.73 o                         
   1  13 -17         26.96         54.67       113.72 o                         
   2   0 -16        539.11        596.88        60.26 o                         
   4   0 -16        274.18        307.29        68.89 o                         
   6   0 -16       7436.12       8017.02       252.50 o                         
   8   0 -16        546.98        559.27        63.18 o                         
  10   0 -16       1012.64       1194.30       113.68 o                         
  12   0 -16        268.85        265.73       122.48 o                         
   1   1 -16        898.65        810.64        81.88 o                         
   2   1 -16       1731.69       1901.15        93.28 o                         
   3   1 -16         51.47         57.79        41.36 o                         
   4   1 -16       1729.58       1866.44       113.78 o                         
   5   1 -16        349.73        283.61        53.27 o                         
   6   1 -16        293.33        350.70        50.64 o                         
   7   1 -16        221.91        230.52        37.50 o                         
   8   1 -16        595.24        669.23        46.57 o                         
   9   1 -16        139.66         80.60        47.19 o                         
  10   1 -16        389.55        461.83        62.30 o                         
  11   1 -16         74.14          0.72        56.82 o                         
  12   1 -16        271.07        110.89        85.63 o                         
   0   2 -16       9150.07       9322.67       436.42 o                         
   1   2 -16        865.63        941.35        86.98 o                         
   2   2 -16       1570.48       1675.90        85.58 o                         
   3   2 -16         75.52         32.36        45.38 o                         
   4   2 -16        104.17         89.59        32.34 o                         
   5   2 -16        364.98        362.43        40.04 o                         
   6   2 -16       2587.25       2827.37       101.52 o                         
   7   2 -16        226.32        218.18        40.95 o                         
   8   2 -16        106.91        139.56        35.70 o                         
   9   2 -16        216.58        164.86        40.02 o                         
  10   2 -16        556.88        470.06        54.14 o                         
  11   2 -16        355.40        359.41        50.74 o                         
  12   2 -16         70.55        183.70       110.44 o                         
   1   3 -16        739.29        772.47        89.64 o                         
   2   3 -16        874.04       1073.64       145.82 o                         
   3   3 -16        411.14        398.93        54.84 o                         
   4   3 -16        451.06        451.79        41.66 o                         
   5   3 -16        217.03        190.25        36.34 o                         
   6   3 -16        634.66        560.46        46.81 o                         
   7   3 -16        283.54        257.81        41.42 o                         
   8   3 -16        236.15        371.85        45.66 o                         
   9   3 -16        395.22        367.93        48.27 o                         
  10   3 -16        265.43        247.38        43.88 o                         
  11   3 -16        506.69        445.73        51.47 o                         
  12   3 -16        427.34        244.96       118.11 o                         
   0   4 -16       1821.19       2228.59       163.01 o                         
   1   4 -16        512.82        488.21        47.02 o                         
   2   4 -16       1117.98       1045.39        64.56 o                         
   3   4 -16       1279.00       1354.55        51.32 o                         
   4   4 -16       1084.02       1034.23        74.11 o                         
   5   4 -16         35.91          2.31        33.60 o                         
   6   4 -16        956.64        947.83        71.26 o                         
   7   4 -16         41.48         71.73        37.03 o                         
   8   4 -16        117.83        169.24        41.90 o                         
   9   4 -16        789.32        955.71        92.84 o                         
  10   4 -16         99.81        179.12        49.41 o                         
  11   4 -16        161.96        110.02        60.13 o                         
  12   4 -16        132.26        118.10       132.31 o                         
   1   5 -16        747.36        738.38        52.10 o                         
   2   5 -16         27.07         14.91        33.30 o                         
   3   5 -16       1041.34       1087.10        48.95 o                         
   4   5 -16        287.18        308.01        38.39 o                         
   5   5 -16        774.56        773.43        97.14 o                         
   6   5 -16        334.96        340.06        43.39 o                         
   7   5 -16        605.56        491.14        47.88 o                         
   8   5 -16         97.12         94.25        51.34 o                         
   9   5 -16        894.25        930.94        69.96 o                         
  10   5 -16        345.54        420.45        57.87 o                         
  11   5 -16       1271.57       1299.40       116.07 o                         
   0   6 -16       2714.09       3184.23       141.20 o                         
   1   6 -16        690.53        655.38        46.68 o                         
   2   6 -16        506.38        511.09        35.45 o                         
   3   6 -16       1624.90       1677.35        68.57 o                         
   4   6 -16        565.50        564.56        41.63 o                         
   5   6 -16        187.26        199.65        39.46 o                         
   6   6 -16       1001.57        922.44        74.06 o                         
   7   6 -16        809.78        750.26        64.96 o                         
   8   6 -16        244.08        238.85        52.69 o                         
   9   6 -16       1360.12       1439.77        94.84 o                         
  10   6 -16         60.46        123.31        85.51 o                         
  11   6 -16        375.70        339.00       121.38 o                         
   1   7 -16        616.00        623.36        46.60 o                         
   2   7 -16        701.99        727.46        65.09 o                         
   3   7 -16        570.71        507.69        40.05 o                         
   4   7 -16         47.88         53.23        41.48 o                         
   5   7 -16       1000.08        970.13        82.17 o                         
   6   7 -16        223.34        207.92        42.51 o                         
   7   7 -16        821.23        850.84       104.45 o                         
   8   7 -16        933.64        866.20        68.16 o                         
   9   7 -16        178.62        203.63        80.36 o                         
  10   7 -16         47.97         65.13        54.34 o                         
  11   7 -16        238.05        131.22       119.19 o                         
   0   8 -16        450.39        459.71       115.92 o                         
   1   8 -16       1363.48       1493.85        65.53 o                         
   2   8 -16        572.95        515.09        39.10 o                         
   3   8 -16        567.67        556.94        58.09 o                         
   4   8 -16       1615.72       1658.71       109.66 o                         
   5   8 -16        870.60        964.79       149.74 o                         
   6   8 -16        179.72        214.19        55.28 o                         
   7   8 -16        535.09        400.63        62.42 o                         
   8   8 -16         72.13         22.70        50.39 o                         
   9   8 -16        811.59        774.71        66.13 o                         
  10   8 -16        159.63         87.77        65.62 o                         
  11   8 -16        224.57         91.86       133.41 o                         
   1   9 -16         17.47        -35.84        36.09 o                         
   2   9 -16       1229.17       1344.85        77.06 o                         
   3   9 -16        186.63        217.05        35.98 o                         
   4   9 -16        510.90        468.13        54.46 o                         
   5   9 -16         84.20        102.18        48.01 o                         
   6   9 -16        220.99        213.32        52.05 o                         
   7   9 -16        304.64        210.29        87.48 o                         
   8   9 -16       1189.73       1547.25       121.93 o                         
   9   9 -16         43.51         47.81        64.92 o                         
  10   9 -16         61.27        -94.04        94.04 o                         
   0  10 -16         68.87         23.17        43.91 o                         
   1  10 -16        139.30        148.96        32.95 o                         
   2  10 -16       1093.94       1212.95        62.79 o                         
   3  10 -16        385.46        402.10        43.41 o                         
   4  10 -16       1132.95       1035.08        75.34 o                         
   5  10 -16        178.31        225.64        53.55 o                         
   6  10 -16       1049.46       1193.70        93.11 o                         
   7  10 -16        313.60        159.66        74.36 o                         
   8  10 -16        108.20        140.04        85.84 o                         
   9  10 -16        273.32        318.42        83.87 o                         
   1  11 -16        204.31        230.30        37.21 o                         
   2  11 -16       1097.82       1254.35        72.48 o                         
   3  11 -16        455.14        511.15        51.05 o                         
   4  11 -16        105.33        141.62        53.20 o                         
   5  11 -16         77.54        -38.65        59.30 o                         
   6  11 -16         62.84        -92.95        92.95 o                         
   7  11 -16        360.17        260.27       108.26 o                         
   8  11 -16        560.64        543.52       125.76 o                         
   0  12 -16        332.82        427.40        88.25 o                         
   1  12 -16        284.12        307.18        58.86 o                         
   2  12 -16        213.13        191.77        57.32 o                         
   3  12 -16        370.34        343.96       103.34 o                         
   4  12 -16        866.42        659.35        89.89 o                         
   1  13 -16        207.82        176.35        69.54 o                         
   2  13 -16        940.00        906.66       129.06 o                         
   3  13 -16         29.10         41.55       111.53 o                         
   0  14 -16         87.79        126.84       118.10 o                         
   1  14 -16         61.44          4.37       111.53 o                         
   2   0 -15       5895.42       6509.70       297.99 o                         
   4   0 -15       7433.42       7712.50       407.71 o                         
   6   0 -15        223.25        251.80        61.78 o                         
   8   0 -15        543.74        517.49        58.71 o                         
  10   0 -15         38.38         10.18        66.15 o                         
  12   0 -15       4172.09       4916.50       286.23 o                         
   0   1 -15       9615.07      10732.42       320.33 o                         
   1   1 -15        258.10        194.09        31.23 o                         
   2   1 -15       1945.68       1970.75        76.11 o                         
   3   1 -15       1031.04       1088.90       101.18 o                         
   4   1 -15       1146.27       1203.12        99.03 o                         
   5   1 -15        705.82        642.93        98.44 o                         
   6   1 -15       2387.31       2455.62       111.66 o                         
   7   1 -15        251.15        252.01        33.30 o                         
   8   1 -15        184.62        177.31        38.67 o                         
   9   1 -15         26.72         35.38        32.02 o                         
  10   1 -15        390.92        380.84        42.58 o                         
  11   1 -15        103.59        170.53        41.93 o                         
  12   1 -15         22.37         49.52        44.48 o                         
   1   2 -15        265.46        249.30        27.76 o                         
   2   2 -15        124.69        104.05        32.15 o                         
   3   2 -15        624.37        642.22        56.84 o                         
   4   2 -15       4681.27       4932.06       224.48 o                         
   5   2 -15        973.95       1038.68        62.89 o                         
   6   2 -15        163.90        175.52        33.82 o                         
   7   2 -15        746.48        737.79        52.03 o                         
   8   2 -15         20.99         20.53        30.23 o                         
   9   2 -15       1792.77       1878.99        78.78 o                         
  10   2 -15        287.91        256.42        39.59 o                         
  11   2 -15        116.07        146.98        41.94 o                         
  12   2 -15       1727.29       1524.27       103.74 o                         
   0   3 -15       4005.71       4124.93       154.06 o                         
   1   3 -15       1433.64       1452.23        64.39 o                         
   2   3 -15        332.41        262.78        38.29 o                         
   3   3 -15        557.83        484.47        43.13 o                         
   4   3 -15        142.70        150.90        49.21 o                         
   5   3 -15         39.07        -14.23        45.37 o                         
   6   3 -15       2704.02       3047.30       101.33 o                         
   7   3 -15        227.65        246.04        38.22 o                         
   8   3 -15        183.46        158.75        37.50 o                         
   9   3 -15        660.23        732.68        54.14 o                         
  10   3 -15         21.20         51.43        37.79 o                         
  11   3 -15        404.55        400.70        50.07 o                         
  12   3 -15         49.26         -9.89        53.98 o                         
   1   4 -15        354.15        379.85        36.07 o                         
   2   4 -15       1210.17       1257.26        71.55 o                         
   3   4 -15        186.06        156.96        23.92 o                         
   4   4 -15       1859.70       1866.48       118.16 o                         
   5   4 -15        619.65        570.35        46.67 o                         
   6   4 -15         67.26         73.32        35.07 o                         
   7   4 -15       1340.14       1318.73       109.72 o                         
   8   4 -15        336.30        313.10        41.87 o                         
   9   4 -15        522.40        547.70        56.24 o                         
  10   4 -15         80.66         26.87        42.70 o                         
  11   4 -15        558.66        551.12        53.50 o                         
  12   4 -15        988.68        831.43        81.48 o                         
   0   5 -15       1109.34       1197.87        88.17 o                         
   1   5 -15       4265.08       4674.33       118.93 o                         
   2   5 -15       1008.72       1027.08        51.94 o                         
   3   5 -15       1285.02       1353.26        49.94 o                         
   4   5 -15        174.40        217.62        31.13 o                         
   5   5 -15        417.87        466.88        41.09 o                         
   6   5 -15        553.03        607.67        74.40 o                         
   7   5 -15        195.54        168.55        37.48 o                         
   8   5 -15         81.69         -2.74        36.82 o                         
   9   5 -15        287.45        311.05        45.83 o                         
  10   5 -15        129.51         33.89        48.45 o                         
  11   5 -15        405.12        402.45        56.41 o                         
  12   5 -15        323.53        304.30        84.11 o                         
   1   6 -15       1084.66       1094.03        63.12 o                         
   2   6 -15        267.59        282.84        31.81 o                         
   3   6 -15       1140.63       1226.96        54.82 o                         
   4   6 -15        345.29        304.65        29.32 o                         
   5   6 -15        387.02        358.31        39.14 o                         
   6   6 -15        218.20        181.58        36.44 o                         
   7   6 -15       1647.78       1627.50        81.68 o                         
   8   6 -15        748.74        866.71        74.54 o                         
   9   6 -15       1120.69       1208.75        98.51 o                         
  10   6 -15        132.95        208.22        55.78 o                         
  11   6 -15        277.97        317.71        56.23 o                         
  12   6 -15        310.37        203.40       120.29 o                         
   0   7 -15        898.47        902.91        82.22 o                         
   1   7 -15       2143.19       2477.09       148.02 o                         
   2   7 -15       1252.83       1377.62        63.90 o                         
   3   7 -15        943.66        948.93        50.05 o                         
   4   7 -15       1983.30       2101.69        66.64 o                         
   5   7 -15        103.85        149.34        35.85 o                         
   6   7 -15         97.32         79.93        77.09 o                         
   7   7 -15        306.92        321.83        44.60 o                         
   8   7 -15         68.10        101.78        41.16 o                         
   9   7 -15        572.67        547.22        73.27 o                         
  10   7 -15        199.14        194.97        53.02 o                         
  11   7 -15        491.60        355.26        60.58 o                         
   1   8 -15        709.19        668.18        65.35 o                         
   2   8 -15         75.04         46.16        28.91 o                         
   3   8 -15       1182.62       1308.95        67.96 o                         
   4   8 -15         81.38         58.75        30.02 o                         
   5   8 -15        261.02        306.91        43.21 o                         
   6   8 -15        226.10        221.51        45.99 o                         
   7   8 -15        871.52       1198.74        95.75 o                         
   8   8 -15       2863.37       3201.10       132.92 o                         
   9   8 -15       1469.54       1696.14       146.86 o                         
  10   8 -15        174.72        177.08        54.56 o                         
  11   8 -15         82.48        107.02        71.20 o                         
   0   9 -15        238.09        256.50        47.30 o                         
   1   9 -15        273.98        305.65        33.93 o                         
   2   9 -15        633.91        701.04        87.06 o                         
   3   9 -15        142.57         95.64        47.31 o                         
   4   9 -15       1666.33       1786.19        81.37 o                         
   5   9 -15         70.70         -1.51        41.85 o                         
   6   9 -15        210.18        264.05        57.08 o                         
   7   9 -15         16.16        -29.39        41.64 o                         
   8   9 -15         87.50        137.11        47.74 o                         
   9   9 -15        376.56        477.29        58.05 o                         
  10   9 -15        170.89         23.41        56.11 o                         
  11   9 -15         76.30        -76.16        99.51 o                         
   1  10 -15        487.62        504.98        35.16 o                         
   2  10 -15        356.02        324.13        41.97 o                         
   3  10 -15         81.03         66.81        36.18 o                         
   4  10 -15        572.18        599.40        49.89 o                         
   5  10 -15          6.55         13.62        44.84 o                         
   6  10 -15          5.60         67.72        47.40 o                         
   7  10 -15        467.95        385.94        61.44 o                         
   8  10 -15       3215.48       4010.08       167.30 o                         
   9  10 -15         39.84         97.35        67.10 o                         
  10  10 -15        121.30        205.58       122.47 o                         
   0  11 -15        431.88        408.99        96.14 o                         
   1  11 -15        444.52        395.92        46.38 o                         
   2  11 -15        403.01        375.42        44.06 o                         
   3  11 -15         42.88        -10.36        32.09 o                         
   4  11 -15       1967.50       2253.56       124.52 o                         
   5  11 -15        276.00        273.23        57.44 o                         
   6  11 -15        546.20        571.83        84.75 o                         
   7  11 -15        365.72        407.90       102.79 o                         
   8  11 -15          8.08        -99.50        99.50 o                         
   9  11 -15        389.12        389.31       123.57 o                         
   1  12 -15         10.99         57.38        42.14 o                         
   2  12 -15        187.83        214.60        50.60 o                         
   3  12 -15         25.48        105.04        51.11 o                         
   4  12 -15        349.29        376.02        84.20 o                         
   0  13 -15        149.98        313.83        95.13 o                         
   1  13 -15        289.27        259.48       115.91 o                         
   2  13 -15        132.20         48.77        64.56 o                         
   3  13 -15        309.47        304.95        71.80 o                         
   4  13 -15       1772.65       1417.73       190.34 o                         
   1  14 -15         36.00        -17.07        70.59 o                         
   2  14 -15        514.03        319.98       137.79 o                         
   2  15 -15         59.69        118.10       125.75 o                         
   2   0 -14        622.86        551.22        71.09 o                         
   4   0 -14       9974.02      10303.68       300.87 o                         
   6   0 -14         81.82         75.45        44.83 o                         
   8   0 -14        957.65       1028.13       113.75 o                         
  10   0 -14        372.36        488.55        62.88 o                         
  12   0 -14        206.49        215.36        62.26 o                         
   1   1 -14        464.36        309.68        29.94 o                         
   2   1 -14        114.14         58.17        34.33 o                         
   3   1 -14        373.87        506.47        48.21 o                         
   4   1 -14       8218.23       8649.51       211.74 o                         
   5   1 -14        682.61        711.05        45.54 o                         
   6   1 -14         22.89         66.99        33.99 o                         
   7   1 -14         72.08         79.35        29.40 o                         
   8   1 -14        119.54         98.60        28.68 o                         
   9   1 -14        170.79        162.03        31.33 o                         
  10   1 -14        242.78        255.20        35.92 o                         
  11   1 -14        125.81        108.15        37.16 o                         
  12   1 -14       5575.30       6174.77       159.40 o                         
  13   1 -14         31.06          4.90        70.04 o                         
   0   2 -14       1138.66        911.47        71.88 o                         
   1   2 -14       4548.61       4727.67        99.81 o                         
   2   2 -14         22.65         11.03        19.95 o                         
   3   2 -14       1561.26       1623.28        69.55 o                         
   4   2 -14        862.76        864.02        44.21 o                         
   5   2 -14        458.32        418.04        44.40 o                         
   6   2 -14         82.26        110.48        32.09 o                         
   7   2 -14        240.46        193.55        29.76 o                         
   8   2 -14        710.66        755.98        48.91 o                         
   9   2 -14         13.52         -6.63        28.76 o                         
  10   2 -14        175.43        256.17        37.75 o                         
  11   2 -14        619.22        636.81        48.72 o                         
  12   2 -14        106.40         42.63        42.07 o                         
  13   2 -14        135.37        112.01        79.29 o                         
   1   3 -14        790.71        708.89        34.88 o                         
   2   3 -14        121.74        110.19        17.67 o                         
   3   3 -14        977.05        997.61        46.71 o                         
   4   3 -14       9813.27      10258.65       209.53 o                         
   5   3 -14        933.85        918.02        57.11 o                         
   6   3 -14        427.05        446.20        42.58 o                         
   7   3 -14       2179.92       2310.09        86.47 o                         
   8   3 -14        225.79        217.78        32.28 o                         
   9   3 -14       1298.94       1340.84        67.45 o                         
  10   3 -14        224.72        240.27        38.16 o                         
  11   3 -14        277.80        309.77        43.64 o                         
  12   3 -14       2355.69       2592.56       103.28 o                         
  13   3 -14          7.02         32.80        99.50 o                         
   0   4 -14       5998.43       6008.60       206.56 o                         
   1   4 -14       2753.40       2673.82        66.43 o                         
   2   4 -14         24.06          7.57        15.59 o                         
   3   4 -14       1311.76       1394.68        41.44 o                         
   4   4 -14        946.47        867.46        56.00 o                         
   5   4 -14         11.50        -15.70        26.41 o                         
   6   4 -14         72.43         76.58        30.62 o                         
   7   4 -14        497.66        505.84        41.66 o                         
   8   4 -14         75.90        117.69        33.55 o                         
   9   4 -14         25.12          2.87        31.52 o                         
  10   4 -14         85.26        143.73        37.10 o                         
  11   4 -14        427.72        460.29        47.87 o                         
  12   4 -14        212.06        116.04        48.14 o                         
  13   4 -14        548.26        214.35       123.58 o                         
   1   5 -14        308.88        245.28        20.99 o                         
   2   5 -14         72.17         29.77        27.09 o                         
   3   5 -14       1136.25       1201.67        47.15 o                         
   4   5 -14       2340.84       2410.56        67.83 o                         
   5   5 -14        847.71        767.71        53.10 o                         
   6   5 -14        106.20        115.97        34.81 o                         
   7   5 -14       2453.36       2690.87       123.06 o                         
   8   5 -14       1557.11       1621.34        87.86 o                         
   9   5 -14       2689.45       2982.67       110.07 o                         
  10   5 -14        426.22        405.04        48.06 o                         
  11   5 -14         43.81         41.58        60.56 o                         
  12   5 -14       2010.91       2134.88       111.83 o                         
   0   6 -14          4.64        -11.79        96.22 o                         
   1   6 -14       4547.47       5128.06       172.12 o                         
   2   6 -14        578.61        612.26        42.01 o                         
   3   6 -14        651.61        569.54        39.02 o                         
   4   6 -14        900.32        918.92        46.46 o                         
   5   6 -14        279.20        197.46        37.69 o                         
   6   6 -14         92.56         60.55        30.69 o                         
   7   6 -14        283.33        298.71        39.22 o                         
   8   6 -14        233.68        256.75        42.15 o                         
   9   6 -14        111.07        131.24        40.19 o                         
  10   6 -14        256.72        222.60        45.32 o                         
  11   6 -14        504.67        485.88        55.68 o                         
  12   6 -14        289.35        204.04        55.10 o                         
   1   7 -14        174.24        172.23        57.29 o                         
   2   7 -14        212.39        217.96        25.35 o                         
   3   7 -14        889.22        904.37        44.10 o                         
   4   7 -14         57.46         38.02        23.70 o                         
   5   7 -14        112.05         91.75        31.72 o                         
   6   7 -14        143.22        162.99        33.99 o                         
   7   7 -14       1515.59       1569.23        77.88 o                         
   8   7 -14       4521.86       4989.46       145.12 o                         
   9   7 -14       1159.30       1109.05       105.95 o                         
  10   7 -14        105.26        107.99        45.13 o                         
  11   7 -14         78.34        178.50        50.82 o                         
  12   7 -14        184.78        177.90        92.40 o                         
   0   8 -14       1277.58        959.93        84.82 o                         
   1   8 -14       2894.40       3254.14        98.77 o                         
   2   8 -14        364.54        356.89        27.66 o                         
   3   8 -14        106.56        134.27        27.36 o                         
   4   8 -14       1869.30       1966.11        61.16 o                         
   5   8 -14         94.46        127.76        32.14 o                         
   6   8 -14        201.34        144.69        35.85 o                         
   7   8 -14        129.60         82.03        36.29 o                         
   8   8 -14        140.17        165.57        41.38 o                         
   9   8 -14        100.86         53.28        58.69 o                         
  10   8 -14         69.21        101.46        67.73 o                         
  11   8 -14       1021.46        997.37        72.43 o                         
  12   8 -14        854.92        684.82        98.80 o                         
   1   9 -14        154.61        171.02        38.29 o                         
   2   9 -14         94.31        128.23        55.71 o                         
   3   9 -14        424.44        424.38        32.12 o                         
   4   9 -14        235.10        221.74        42.89 o                         
   5   9 -14         71.17         56.11        27.27 o                         
   6   9 -14        568.09        630.72        98.91 o                         
   7   9 -14        393.34        403.58       130.13 o                         
   8   9 -14       2510.71       2826.78       119.54 o                         
   9   9 -14        345.61        359.70        52.14 o                         
  10   9 -14        317.27        323.99        56.14 o                         
  11   9 -14         51.33         72.52        56.14 o                         
   0  10 -14       1243.90       1438.26       149.05 o                         
   1  10 -14         57.32         16.48        27.79 o                         
   2  10 -14        701.74        678.25        54.48 o                         
   3  10 -14        164.54        222.68        34.45 o                         
   4  10 -14       2318.34       2676.49       121.98 o                         
   5  10 -14         66.24         61.92        54.20 o                         
   6  10 -14        353.29        337.20        49.84 o                         
   7  10 -14         92.45         71.77        42.44 o                         
   8  10 -14        102.09         16.52        45.52 o                         
   9  10 -14        168.44        238.72        66.32 o                         
  10  10 -14         22.59        -45.43        98.57 o                         
  11  10 -14        164.11        115.91       129.03 o                         
   1  11 -14        130.23         44.83        43.63 o                         
   2  11 -14         27.93         34.83        31.84 o                         
   3  11 -14        957.87        965.59        51.60 o                         
   4  11 -14        284.96        265.71        59.33 o                         
   5  11 -14         22.64         33.01        47.77 o                         
   6  11 -14        290.49        294.14        55.58 o                         
   7  11 -14        278.49        353.13        92.95 o                         
   8  11 -14       3098.21       3923.02       245.12 o                         
   9  11 -14        156.87        192.38        96.77 o                         
  10  11 -14        468.27        425.87        94.17 o                         
   0  12 -14        668.73        745.21       155.84 o                         
   1  12 -14          1.36        -39.95        39.95 o                         
   2  12 -14        467.93        540.76        46.56 o                         
   3  12 -14         56.79         53.61        54.37 o                         
   4  12 -14       1413.60       1526.30       166.81 o                         
   1  13 -14        214.49        149.00        59.48 o                         
   2  13 -14        320.37        277.74        62.93 o                         
   3  13 -14         98.59         25.64        58.63 o                         
   4  13 -14        183.15        165.23        63.01 o                         
   5  13 -14        694.47        650.72       111.55 o                         
   0  14 -14         84.71        106.07        87.48 o                         
   1  14 -14        226.77        111.14        79.28 o                         
   2  14 -14        186.56        169.47        95.68 o                         
   3  14 -14        195.45        133.58        65.67 o                         
   1  15 -14         41.02        -21.75        86.07 o                         
   2  15 -14        280.59        340.09       110.45 o                         
   3  15 -14         18.80        -42.65       110.44 o                         
   2   0 -13       4198.42       4566.70       217.93 o                         
   4   0 -13      17995.38      18809.92       518.91 o                         
   6   0 -13       3281.22       3152.60       119.57 o                         
   8   0 -13        478.27        439.72        68.90 o                         
  10   0 -13        181.20        236.86        74.91 o                         
  12   0 -13       2171.52       2303.16       129.37 o                         
   0   1 -13      11508.14      12089.05       491.95 o                         
   1   1 -13        650.56        605.13        45.17 o                         
   2   1 -13       2968.17       2778.97        83.83 o                         
   3   1 -13        629.73        716.86        37.38 o                         
   4   1 -13       1391.00       1343.93        44.83 o                         
   5   1 -13       1187.10       1089.88        47.33 o                         
   6   1 -13       3207.99       3488.54        90.41 o                         
   7   1 -13        241.87        219.71        29.21 o                         
   8   1 -13        141.46         86.36        25.35 o                         
   9   1 -13         46.24         31.33        25.69 o                         
  10   1 -13        487.67        522.61        40.17 o                         
  11   1 -13        148.12        202.88        36.34 o                         
  12   1 -13        358.02        296.24        41.69 o                         
  13   1 -13        441.07        511.82        64.96 o                         
   1   2 -13       1943.77       2038.71        68.70 o                         
   2   2 -13        108.29        116.87        16.06 o                         
   3   2 -13       1981.95       2028.78        57.69 o                         
   4   2 -13       3847.31       3800.05        89.47 o                         
   5   2 -13       1242.62       1212.84        42.10 o                         
   6   2 -13        104.90         63.07        19.37 o                         
   7   2 -13       2234.45       2142.54        82.31 o                         
   8   2 -13         32.78         38.60        28.59 o                         
   9   2 -13        460.10        394.28        35.14 o                         
  10   2 -13        201.14        161.60        32.46 o                         
  11   2 -13        365.54        294.59        62.94 o                         
  12   2 -13       3368.15       3647.76       113.95 o                         
  13   2 -13         25.70         81.95        49.59 o                         
   0   3 -13       7851.73       8288.04       179.85 o                         
   1   3 -13       5786.86       5925.24       154.83 o                         
   2   3 -13       1603.94       1634.38        50.78 o                         
   3   3 -13       2169.36       2092.01        58.11 o                         
   4   3 -13        919.53        830.89        38.84 o                         
   5   3 -13        994.13        964.01        42.35 o                         
   6   3 -13       4264.89       4750.16       130.17 o                         
   7   3 -13         72.00         56.56        29.46 o                         
   8   3 -13        394.58        354.35        33.48 o                         
   9   3 -13        569.78        588.80        41.41 o                         
  10   3 -13        356.34        400.46        39.93 o                         
  11   3 -13        335.89        182.97        38.43 o                         
  12   3 -13        140.23        145.58        41.46 o                         
  13   3 -13        227.07        195.55        46.13 o                         
   1   4 -13        378.20        302.55        20.71 o                         
   2   4 -13        711.03        733.64        30.94 o                         
   3   4 -13        182.89        157.35        14.67 o                         
   4   4 -13       1810.62       1738.94        66.80 o                         
   5   4 -13       1328.73       1375.33        79.87 o                         
   6   4 -13        649.55        735.87        53.33 o                         
   7   4 -13        860.30        822.98        64.10 o                         
   8   4 -13        240.77        175.53        28.58 o                         
   9   4 -13        888.70        803.92        50.63 o                         
  10   4 -13        271.41        273.26        41.35 o                         
  11   4 -13       1122.40       1138.04        69.26 o                         
  12   4 -13       1525.72       1508.20        84.24 o                         
  13   4 -13        124.32        146.97        47.02 o                         
   0   5 -13        757.58        753.35        44.59 o                         
   1   5 -13       3450.34       3566.69        98.97 o                         
   2   5 -13       2069.94       2007.87        53.29 o                         
   3   5 -13       2662.91       2771.53        62.40 o                         
   4   5 -13        113.10         49.26        22.25 o                         
   5   5 -13        232.61        207.94        34.24 o                         
   6   5 -13        917.96        942.56        57.21 o                         
   7   5 -13        672.86        446.22        67.81 o                         
   8   5 -13        158.04        171.07        33.32 o                         
   9   5 -13       1186.69       1288.06        73.75 o                         
  10   5 -13         57.40         60.49        55.56 o                         
  11   5 -13       1175.00       1240.05        78.15 o                         
  12   5 -13        228.91        225.38        43.99 o                         
  13   5 -13        353.99        239.80        70.34 o                         
   1   6 -13        772.30        803.24        31.79 o                         
   2   6 -13         49.97         54.19        16.34 o                         
   3   6 -13        456.23        448.88        25.85 o                         
   4   6 -13       1157.63       1122.90        46.56 o                         
   5   6 -13        990.97        984.88        47.86 o                         
   6   6 -13        290.19        280.05        33.45 o                         
   7   6 -13       2050.90       1984.24       140.40 o                         
   8   6 -13       2488.76       2687.83        95.54 o                         
   9   6 -13       1182.88       1363.22        76.01 o                         
  10   6 -13        336.59        357.65        45.60 o                         
  11   6 -13       1324.80       1565.14        92.31 o                         
  12   6 -13        231.86        220.17        49.91 o                         
  13   6 -13        336.00        309.78        80.09 o                         
   0   7 -13        290.99        282.40        36.66 o                         
   1   7 -13       1797.88       1959.43        67.54 o                         
   2   7 -13       1462.44       1490.04        47.64 o                         
   3   7 -13       1203.09       1180.09        71.08 o                         
   4   7 -13        935.56        902.20        44.38 o                         
   5   7 -13       1205.48       1233.71        51.37 o                         
   6   7 -13         28.87         27.44        23.32 o                         
   7   7 -13         22.22         61.99        34.10 o                         
   8   7 -13        125.23        109.80        41.23 o                         
   9   7 -13       1053.39       1065.52       102.05 o                         
  10   7 -13        156.48        213.09        54.64 o                         
  11   7 -13        299.64        252.00        65.07 o                         
  12   7 -13        643.50        601.25       110.27 o                         
  13   7 -13        322.82        299.63       117.01 o                         
   1   8 -13        254.95        240.64        26.31 o                         
   2   8 -13        704.17        799.98        38.59 o                         
   3   8 -13       1745.53       1787.85        71.64 o                         
   4   8 -13         25.44         52.66        22.88 o                         
   5   8 -13        149.47        160.94        26.36 o                         
   6   8 -13        162.17        160.54        52.02 o                         
   7   8 -13       1544.95       1768.43        79.82 o                         
   8   8 -13       4472.92       5244.36       175.89 o                         
   9   8 -13        784.21        717.83        53.67 o                         
  10   8 -13        299.71        304.64        74.38 o                         
  11   8 -13        322.37        322.46        53.65 o                         
  12   8 -13        155.97         79.80        55.30 o                         
   0   9 -13       1863.30       1615.18        96.82 o                         
   1   9 -13       1108.78       1087.31        48.90 o                         
   2   9 -13        838.81        869.05        48.48 o                         
   3   9 -13        155.50        125.48        26.71 o                         
   4   9 -13       2567.95       2895.45        74.19 o                         
   5   9 -13         72.68         39.18        25.84 o                         
   6   9 -13        217.45        178.08        30.15 o                         
   7   9 -13        425.07        452.91        43.54 o                         
   8   9 -13        432.77        496.55        47.92 o                         
   9   9 -13        211.78        279.35        46.30 o                         
  10   9 -13        269.84        278.08        60.13 o                         
  11   9 -13        211.54        265.88        55.16 o                         
  12   9 -13        926.41        890.69       100.51 o                         
   1  10 -13        398.85        426.13        31.82 o                         
   2  10 -13       1447.38       1532.39        57.14 o                         
   3  10 -13        583.27        609.99        33.00 o                         
   4  10 -13        329.99        313.75        44.63 o                         
   5  10 -13        107.02        181.34        53.66 o                         
   6  10 -13        112.71         83.43        49.05 o                         
   7  10 -13         61.45         77.17        38.08 o                         
   8  10 -13       3070.29       3371.87       119.06 o                         
   9  10 -13        433.08        451.80        97.21 o                         
  10  10 -13         35.09        106.51        50.91 o                         
  11  10 -13         30.43        -22.32        73.33 o                         
   0  11 -13       2057.16       2344.94        90.05 o                         
   1  11 -13        925.96       1149.91        54.38 o                         
   2  11 -13        398.67        443.23        33.83 o                         
   3  11 -13        272.36        241.60        29.74 o                         
   4  11 -13       1436.96       1609.47        62.84 o                         
   5  11 -13          2.47        -13.50        30.76 o                         
   6  11 -13        164.73         48.60        53.50 o                         
   7  11 -13        259.35        237.39        38.17 o                         
   8  11 -13        398.56        528.21        56.64 o                         
   9  11 -13        200.11        221.01        54.49 o                         
  10  11 -13         55.31        -53.07        56.20 o                         
  11  11 -13         91.63         48.35        76.39 o                         
   1  12 -13        338.54        322.01        36.84 o                         
   2  12 -13        227.16        285.41        33.37 o                         
   3  12 -13        302.99        344.62        48.10 o                         
   4  12 -13         43.01         20.50        47.61 o                         
   5  12 -13        260.30        112.63        74.36 o                         
   6  12 -13        132.18         60.14        83.11 o                         
   7  12 -13        125.60        145.82        77.28 o                         
   8  12 -13       2509.01       2946.49       223.20 o                         
   9  12 -13         22.84        182.61       115.91 o                         
  10  12 -13        199.56        184.80       127.94 o                         
   0  13 -13        564.14        600.40        92.96 o                         
   1  13 -13        439.02        467.22        60.32 o                         
   2  13 -13        448.19        348.94        81.47 o                         
   3  13 -13        609.09        660.30        70.32 o                         
   4  13 -13       1391.84       1547.90       113.63 o                         
   5  13 -13        157.78        220.48        83.11 o                         
   6  13 -13        468.66        300.74        97.33 o                         
   1  14 -13         76.74        127.09        59.92 o                         
   2  14 -13        206.16        279.52        69.44 o                         
   3  14 -13         66.32         43.76        61.44 o                         
   4  14 -13        310.44        342.71        69.20 o                         
   0  15 -13        418.57        382.75        98.42 o                         
   1  15 -13        334.81        243.44        67.66 o                         
   2  15 -13         21.30        -68.03        68.03 o                         
   3  15 -13        174.16        295.25       109.35 o                         
   4  15 -13        112.25        -67.80       101.69 o                         
   3  16 -13         75.22        260.25       184.80 o                         
   0   0 -12      13065.60      13742.69       547.38 o                         
   2   0 -12        643.67        571.21        44.71 o                         
   4   0 -12        172.18        140.66        28.33 o                         
   6   0 -12      20336.01      21397.42       587.80 o                         
   8   0 -12         78.78         50.86        34.77 o                         
  10   0 -12       2332.84       2159.41       106.47 o                         
  12   0 -12        486.81        445.08        59.17 o                         
  14   0 -12        418.54        325.49        71.60 o                         
   1   1 -12       1027.73        956.22        44.86 o                         
   2   1 -12       2763.09       2800.83        77.50 o                         
   3   1 -12         37.55         33.05        15.60 o                         
   4   1 -12       2323.91       2307.15        55.46 o                         
   5   1 -12         99.26         89.50        16.34 o                         
   6   1 -12       1612.28       1531.89        54.28 o                         
   7   1 -12         58.45         76.68        21.65 o                         
   8   1 -12       3066.67       3072.15        89.44 o                         
   9   1 -12        564.80        547.46        39.56 o                         
  10   1 -12        440.98        417.42        36.53 o                         
  11   1 -12        186.94        142.09        32.71 o                         
  12   1 -12        941.39        873.27        55.37 o                         
  13   1 -12        123.67        128.52        41.03 o                         
  14   1 -12       1401.26       1226.99        77.30 o                         
   0   2 -12       6245.18       6369.71       155.86 o                         
   1   2 -12        577.23        570.02        27.43 o                         
   2   2 -12       3676.43       3708.27        74.69 o                         
   3   2 -12       4071.89       4022.98        91.16 o                         
   4   2 -12        574.12        517.32        30.42 o                         
   5   2 -12       1797.70       1700.78        46.67 o                         
   6   2 -12       6397.46       6785.96       147.51 o                         
   7   2 -12       1031.37       1054.07        48.52 o                         
   8   2 -12        325.91        309.03        35.60 o                         
   9   2 -12       1084.72       1111.78        57.58 o                         
  10   2 -12       1629.86       1728.59        69.17 o                         
  11   2 -12        168.21        105.06        32.18 o                         
  12   2 -12        361.00        310.30        40.95 o                         
  13   2 -12          2.39        -16.52        38.99 o                         
  14   2 -12        330.43        266.26        66.30 o                         
   1   3 -12       1000.36        997.85        27.63 o                         
   2   3 -12       3128.28       3222.10        60.87 o                         
   3   3 -12       1415.95       1312.21        36.72 o                         
   4   3 -12       1817.37       1773.84        51.30 o                         
   5   3 -12       1892.61       1873.92        53.96 o                         
   6   3 -12        530.49        534.96        34.36 o                         
   7   3 -12       1430.40       1583.63        58.06 o                         
   8   3 -12        574.68        625.84        47.73 o                         
   9   3 -12        399.49        341.85        37.25 o                         
  10   3 -12       1415.43       1472.62        66.46 o                         
  11   3 -12       1220.12       1139.51        65.90 o                         
  12   3 -12         27.12        -12.89        41.51 o                         
  13   3 -12        373.32        385.95        48.21 o                         
  14   3 -12        939.01        730.09        92.25 o                         
   0   4 -12      10809.02      11036.95       195.20 o                         
   1   4 -12        383.28        360.51        14.72 o                         
   2   4 -12       4751.62       4742.14        83.06 o                         
   3   4 -12       2765.06       2953.13        56.23 o                         
   4   4 -12         18.29         21.51        12.37 o                         
   5   4 -12       1677.44       1732.84       125.29 o                         
   6   4 -12       1829.95       1836.66        88.89 o                         
   7   4 -12        902.96        951.12        48.41 o                         
   8   4 -12         60.68        115.16        27.82 o                         
   9   4 -12       1481.98       1521.48        72.71 o                         
  10   4 -12       1067.88       1014.00        90.48 o                         
  11   4 -12        438.30        409.08        40.24 o                         
  12   4 -12         86.86         37.17        37.76 o                         
  13   4 -12        964.56       1078.43        76.22 o                         
  14   4 -12        265.20        206.68       108.26 o                         
   1   5 -12       2697.94       2779.13        43.99 o                         
   2   5 -12        592.58        563.07        21.88 o                         
   3   5 -12       1485.66       1537.65        42.18 o                         
   4   5 -12        254.50        249.13        18.34 o                         
   5   5 -12       1693.65       1729.58        64.79 o                         
   6   5 -12        429.68        339.20        31.75 o                         
   7   5 -12        256.68        225.97        31.54 o                         
   8   5 -12        198.35        207.14        39.68 o                         
   9   5 -12        786.97        907.62        56.06 o                         
  10   5 -12         76.11         70.27        31.00 o                         
  11   5 -12       1849.00       1951.89        85.43 o                         
  12   5 -12        309.31        252.30        42.57 o                         
  13   5 -12        571.85        451.64        56.51 o                         
   0   6 -12       2521.89       2509.14        62.52 o                         
   1   6 -12        883.33        878.71        30.63 o                         
   2   6 -12       1927.76       2066.26        40.61 o                         
   3   6 -12       3225.88       3416.81        72.31 o                         
   4   6 -12        459.32        468.66        25.99 o                         
   5   6 -12       1101.77       1201.17        50.88 o                         
   6   6 -12       1025.43       1170.76        58.10 o                         
   7   6 -12       1676.57       1933.03        94.65 o                         
   8   6 -12         72.27         66.30        67.25 o                         
   9   6 -12       3078.09       3512.77       162.97 o                         
  10   6 -12         35.53         29.06        34.79 o                         
  11   6 -12        196.49         96.10        41.09 o                         
  12   6 -12        570.06        551.81        54.79 o                         
  13   6 -12        192.55        108.72        48.82 o                         
   1   7 -12       1930.48       1991.88        42.70 o                         
   2   7 -12        534.39        561.50        25.10 o                         
   3   7 -12       4241.88       4445.27        78.01 o                         
   4   7 -12        288.75        304.20        25.00 o                         
   5   7 -12       1514.25       1606.34        53.78 o                         
   6   7 -12        127.48        121.75        22.44 o                         
   7   7 -12        698.91        699.27        55.33 o                         
   8   7 -12       1639.25       1597.86        99.63 o                         
   9   7 -12        527.93        634.95       109.71 o                         
  10   7 -12          3.50         -6.39        35.69 o                         
  11   7 -12        988.51        963.22        74.24 o                         
  12   7 -12          5.15         -2.60        47.03 o                         
  13   7 -12       1095.45        969.03       121.16 o                         
   0   8 -12       1780.18       1867.59        64.98 o                         
   1   8 -12        963.82       1006.97        29.53 o                         
   2   8 -12       3150.15       3257.28        65.52 o                         
   3   8 -12       1702.22       1768.71        52.17 o                         
   4   8 -12       1010.72       1092.16        46.88 o                         
   5   8 -12        661.31        575.89        45.82 o                         
   6   8 -12        686.63        866.94        47.06 o                         
   7   8 -12       1106.79       1224.12        61.23 o                         
   8   8 -12         14.75         15.87        79.82 o                         
   9   8 -12       1101.33       1317.77        77.16 o                         
  10   8 -12        347.95        432.38        78.97 o                         
  11   8 -12        386.44        452.74        52.86 o                         
  12   8 -12        452.18        495.41        58.28 o                         
  13   8 -12         75.47        103.88        88.57 o                         
   1   9 -12         31.14         27.98        18.73 o                         
   2   9 -12       1050.48       1096.74        77.89 o                         
   3   9 -12        413.23        449.79        28.10 o                         
   4   9 -12         80.78        149.09        22.88 o                         
   5   9 -12        143.68         85.09        38.35 o                         
   6   9 -12         53.24         45.66        24.71 o                         
   7   9 -12        191.60        184.11        29.71 o                         
   8   9 -12       2730.00       3271.31       108.90 o                         
   9   9 -12        159.85        181.89        41.32 o                         
  10   9 -12        380.09        421.81        49.61 o                         
  11   9 -12        249.46        220.56        51.68 o                         
  12   9 -12        102.34        146.99        55.83 o                         
  13   9 -12        294.82        208.86        96.23 o                         
   0  10 -12        630.75        565.71        43.20 o                         
   1  10 -12        500.09        549.28        30.30 o                         
   2  10 -12       3103.58       3413.78        65.15 o                         
   3  10 -12        397.30        378.20        23.88 o                         
   4  10 -12       1083.13       1159.33        43.16 o                         
   5  10 -12        902.31       1038.53        71.58 o                         
   6  10 -12       1667.62       1954.67        68.75 o                         
   7  10 -12        433.22        387.61        77.64 o                         
   8  10 -12         12.07         35.94        38.29 o                         
   9  10 -12        156.31        129.87        58.70 o                         
  10  10 -12        471.14        439.17        54.80 o                         
  11  10 -12         93.60        -14.80        52.44 o                         
  12  10 -12        305.16        205.58       115.91 o                         
   1  11 -12        174.42        185.00        25.47 o                         
   2  11 -12       2964.48       3269.98        66.94 o                         
   3  11 -12        496.86        525.14        29.59 o                         
   4  11 -12        257.77        281.10        37.83 o                         
   5  11 -12         48.13         92.02        29.32 o                         
   6  11 -12        530.11        613.49        56.86 o                         
   7  11 -12        383.22        378.83        44.90 o                         
   8  11 -12       2095.30       2443.24        88.43 o                         
   9  11 -12        546.79        520.17        56.26 o                         
  10  11 -12        128.86        147.14        54.37 o                         
  11  11 -12         80.26        205.54        61.10 o                         
   0  12 -12        538.51        450.54        44.18 o                         
   1  12 -12        623.34        528.02        34.25 o                         
   2  12 -12       1557.60       1642.19        60.48 o                         
   3  12 -12        349.26        378.24        30.44 o                         
   4  12 -12       1408.80       1496.43        59.52 o                         
   5  12 -12        247.98        252.66        44.59 o                         
   6  12 -12         52.80          1.07        54.47 o                         
   7  12 -12        218.35        304.56        80.92 o                         
   8  12 -12        383.45        405.58        55.02 o                         
   9  12 -12        208.71        254.62        58.85 o                         
  10  12 -12        334.85        432.17        78.80 o                         
  11  12 -12         22.02         72.17       108.25 o                         
   1  13 -12       1314.47       1527.10       127.43 o                         
   2  13 -12       2389.06       2739.26       126.82 o                         
   3  13 -12         79.96          5.73        48.98 o                         
   4  13 -12        469.32        411.01        60.85 o                         
   5  13 -12        474.63        444.83        72.18 o                         
   6  13 -12         47.40         53.95        67.10 o                         
   7  13 -12        282.26        275.41        95.68 o                         
   8  13 -12        485.19        561.01       123.58 o                         
   9  13 -12         19.50         15.31       117.00 o                         
  10  13 -12         61.94         18.59       164.02 o                         
   0  14 -12        502.33        513.99        90.77 o                         
   1  14 -12        396.70        344.81        62.24 o                         
   2  14 -12        788.32        752.72        91.32 o                         
   3  14 -12        204.61        105.55        56.43 o                         
   4  14 -12        471.19        524.88       114.28 o                         
   5  14 -12        532.61        459.90        70.26 o                         
   6  14 -12         86.35         36.08       138.87 o                         
   1  15 -12        314.80        314.49        67.63 o                         
   2  15 -12        220.78        174.75        63.01 o                         
   3  15 -12        116.95        100.51        78.73 o                         
   4  15 -12        248.69        184.39        80.88 o                         
   5  15 -12        177.58        102.79       100.60 o                         
   0  16 -12         76.19        239.47       107.16 o                         
   1  16 -12         32.32        102.79       101.69 o                         
   2  16 -12        297.40        203.40       102.79 o                         
   3  16 -12        312.05        265.73       113.73 o                         
   4  16 -12        123.36        -10.93       111.54 o                         
   2   0 -11      14288.13      14425.13       395.78 o                         
   4   0 -11       2281.96       2259.35        67.49 o                         
   6   0 -11       8336.23       8135.15       240.79 o                         
   8   0 -11        540.38        615.67        57.09 o                         
  10   0 -11       4667.21       4890.28       171.03 o                         
  12   0 -11        241.52        120.69        46.20 o                         
  14   0 -11        361.78        362.33        93.50 o                         
   0   1 -11       9418.78       9436.62       168.08 o                         
   1   1 -11       1887.58       1766.63        37.82 o                         
   2   1 -11        110.55        107.12        11.96 o                         
   3   1 -11       1245.60       1165.29        31.51 o                         
   4   1 -11        631.44        638.82        28.35 o                         
   5   1 -11       1303.91       1217.72        37.99 o                         
   6   1 -11       6956.42       7032.54       132.82 o                         
   7   1 -11       1010.91        916.57        42.74 o                         
   8   1 -11        237.07        206.61        31.71 o                         
   9   1 -11        278.91        176.07        39.44 o                         
  10   1 -11       7893.83       8379.92       183.92 o                         
  11   1 -11        365.24        330.15        34.44 o                         
  12   1 -11        269.45        237.38        36.51 o                         
  13   1 -11        321.87        305.89        41.75 o                         
  14   1 -11        348.35        252.52        51.30 o                         
   1   2 -11       1057.76       1037.14        23.47 o                         
   2   2 -11       1385.31       1398.93        28.20 o                         
   3   2 -11        223.65        208.49        17.28 o                         
   4   2 -11        276.50        283.59        19.20 o                         
   5   2 -11       1930.97       1942.16        48.83 o                         
   6   2 -11       6224.73       6144.26       134.36 o                         
   7   2 -11       1027.37       1069.50        72.39 o                         
   8   2 -11       2476.82       2389.04        70.50 o                         
   9   2 -11         45.16         53.44        40.24 o                         
  10   2 -11       3255.33       3423.87        95.95 o                         
  11   2 -11        135.00        102.88        48.93 o                         
  12   2 -11        447.42        383.80        39.45 o                         
  13   2 -11       1284.86       1421.08        78.87 o                         
  14   2 -11        625.94        541.64        52.26 o                         
   0   3 -11        608.67        618.43        25.61 o                         
   1   3 -11        143.12        129.98         9.82 o                         
   2   3 -11       1063.03        996.70        23.91 o                         
   3   3 -11        648.85        615.88        21.73 o                         
   4   3 -11       2110.84       2080.14        54.92 o                         
   5   3 -11       2740.01       2733.11        71.39 o                         
   6   3 -11       6246.35       6475.62       140.52 o                         
   7   3 -11       3380.65       3448.58        87.33 o                         
   8   3 -11        696.22        639.79        49.25 o                         
   9   3 -11       1968.21       2109.80        84.21 o                         
  10   3 -11       1337.03       1306.29        61.17 o                         
  11   3 -11        214.65        263.87        33.74 o                         
  12   3 -11          8.13         82.20        40.40 o                         
  13   3 -11        231.18        205.38        41.24 o                         
  14   3 -11        969.24        848.99        70.72 o                         
   1   4 -11       1587.19       1643.94        29.40 o                         
   2   4 -11        699.90        686.09        20.65 o                         
   3   4 -11       4576.97       4840.13        71.73 o                         
   4   4 -11        861.03        824.36        30.12 o                         
   5   4 -11        274.25        254.34        30.78 o                         
   6   4 -11       2262.63       2277.31        65.48 o                         
   7   4 -11         53.77         28.74        24.46 o                         
   8   4 -11       2459.50       2685.08        76.71 o                         
   9   4 -11        170.99        145.13        33.15 o                         
  10   4 -11       2521.24       2539.20        81.56 o                         
  11   4 -11        470.65        505.70        41.80 o                         
  12   4 -11        419.02        352.55        42.93 o                         
  13   4 -11       1715.35       1843.57        86.85 o                         
  14   4 -11        249.38        176.92        47.53 o                         
   0   5 -11       4505.51       4536.19        87.24 o                         
   1   5 -11        824.32        803.30        20.19 o                         
   2   5 -11       1560.14       1586.78        33.88 o                         
   3   5 -11       2916.26       3288.84        56.71 o                         
   4   5 -11        557.22        564.64        26.81 o                         
   5   5 -11       3810.00       4103.40       113.31 o                         
   6   5 -11       1627.53       1837.51        66.53 o                         
   7   5 -11       5081.68       5418.99       234.09 o                         
   8   5 -11        580.60        601.94        45.58 o                         
   9   5 -11       1349.72       1320.34        71.24 o                         
  10   5 -11       1432.09       1577.63        88.01 o                         
  11   5 -11        409.44        347.57        37.42 o                         
  12   5 -11         17.94          1.16        38.04 o                         
  13   5 -11         41.99         18.30        40.21 o                         
  14   5 -11        142.23         95.26        59.25 o                         
   1   6 -11       4834.84       5092.40        76.07 o                         
   2   6 -11        923.21        931.28        26.66 o                         
   3   6 -11       4211.62       4588.00        89.90 o                         
   4   6 -11        412.30        377.09        19.99 o                         
   5   6 -11       2144.82       2123.34        60.33 o                         
   6   6 -11       1223.18       1276.19        45.94 o                         
   7   6 -11         91.07         95.37        25.78 o                         
   8   6 -11        253.97        259.28        32.47 o                         
   9   6 -11         72.72         72.85        34.89 o                         
  10   6 -11       2191.75       2319.57        90.56 o                         
  11   6 -11        859.46        869.25        59.78 o                         
  12   6 -11        405.16        535.24        47.04 o                         
  13   6 -11       1473.38       1580.83        87.46 o                         
  14   6 -11        333.40        269.01        88.58 o                         
   0   7 -11       1595.96       1728.60        86.64 o                         
   1   7 -11        664.12        699.99        30.80 o                         
   2   7 -11       5053.49       5396.73        90.87 o                         
   3   7 -11       1114.19       1106.96        31.26 o                         
   4   7 -11        335.89        314.15        18.59 o                         
   5   7 -11       3180.84       3495.72        84.22 o                         
   6   7 -11       1836.60       2054.47        63.17 o                         
   7   7 -11       4207.09       4585.59       123.79 o                         
   8   7 -11        139.97        165.76        38.45 o                         
   9   7 -11       1070.68       1072.76        67.44 o                         
  10   7 -11         43.34         52.59        58.48 o                         
  11   7 -11       1157.66       1256.88        80.41 o                         
  12   7 -11          1.42         12.38        42.57 o                         
  13   7 -11        258.46        210.59        52.00 o                         
  14   7 -11        718.07        297.47        96.24 o                         
   1   8 -11       2912.04       2941.77        50.04 o                         
   2   8 -11       5339.69       5829.20        93.07 o                         
   3   8 -11       2501.65       2826.08        54.13 o                         
   4   8 -11       1135.44       1255.84        41.07 o                         
   5   8 -11        686.41        700.98        47.52 o                         
   6   8 -11        256.58        207.31        24.42 o                         
   7   8 -11         24.70         66.48        22.94 o                         
   8   8 -11         88.13         55.26        33.64 o                         
   9   8 -11        770.94        902.83        93.70 o                         
  10   8 -11        232.32        202.37        57.20 o                         
  11   8 -11        344.84        384.52        65.63 o                         
  12   8 -11        209.88        167.72        49.28 o                         
  13   8 -11        966.71        817.22        69.89 o                         
  14   8 -11        909.44        564.34       135.62 o                         
   0   9 -11         90.67         95.14        19.12 o                         
   1   9 -11         63.81         57.59        12.09 o                         
   2   9 -11       3284.14       3524.94        77.10 o                         
   3   9 -11        362.91        369.24        24.67 o                         
   4   9 -11        708.55        798.64        43.22 o                         
   5   9 -11        820.72        898.14        46.08 o                         
   6   9 -11        683.06        825.13        45.76 o                         
   7   9 -11        914.30       1013.89        51.62 o                         
   8   9 -11        123.19        123.90        33.71 o                         
   9   9 -11        509.96        607.35        48.97 o                         
  10   9 -11        815.58        937.07       106.78 o                         
  11   9 -11         52.84         24.80        44.03 o                         
  12   9 -11        386.39        343.37        61.35 o                         
  13   9 -11         20.09        -12.19        68.77 o                         
   1  10 -11        851.77        868.52        34.36 o                         
   2  10 -11       2063.90       2205.47        47.91 o                         
   3  10 -11        740.30        774.28        35.13 o                         
   4  10 -11        408.67        360.28        23.51 o                         
   5  10 -11        435.61        529.20        47.58 o                         
   6  10 -11        657.09        785.20        76.40 o                         
   7  10 -11        268.18        295.18        35.36 o                         
   8  10 -11         20.85         14.13        46.41 o                         
   9  10 -11         51.02         62.63        40.13 o                         
  10  10 -11        160.67        137.84        44.45 o                         
  11  10 -11          8.99         55.70        39.96 o                         
  12  10 -11         54.49        122.74        56.33 o                         
   0  11 -11        143.12         91.21        23.88 o                         
   1  11 -11        189.73        172.79        20.41 o                         
   2  11 -11       4519.88       4915.37        86.41 o                         
   3  11 -11        304.75        271.04        21.03 o                         
   4  11 -11        130.45        107.61        20.88 o                         
   5  11 -11         34.81         49.55        28.36 o                         
   6  11 -11       1774.22       2067.53        65.30 o                         
   7  11 -11        106.34         78.68        39.69 o                         
   8  11 -11        348.32        389.82        42.62 o                         
   9  11 -11        188.18        186.63        46.32 o                         
  10  11 -11        609.23        586.47        59.40 o                         
  11  11 -11        149.00         60.76        54.97 o                         
  12  11 -11         51.07        -37.18       113.72 o                         
   1  12 -11        262.14        182.44        24.02 o                         
   2  12 -11       1845.54       1902.55        54.68 o                         
   3  12 -11        358.29        359.43        30.77 o                         
   4  12 -11        647.00        770.67        47.83 o                         
   5  12 -11        206.48        174.94        29.82 o                         
   6  12 -11        260.21        225.87        47.82 o                         
   7  12 -11        124.23         98.22        45.52 o                         
   8  12 -11        442.94        432.32        60.40 o                         
   9  12 -11        203.28        165.38        50.33 o                         
  10  12 -11        346.06        256.28        58.64 o                         
  11  12 -11        104.51         -8.11        77.15 o                         
   0  13 -11        681.25        711.97        90.77 o                         
   1  13 -11        482.19        403.40        52.86 o                         
   2  13 -11       2183.81       2380.31       113.72 o                         
   3  13 -11       1392.41       1559.11        79.33 o                         
   4  13 -11         22.89         45.73        38.84 o                         
   5  13 -11        540.25        579.44       107.72 o                         
   6  13 -11        547.96        620.84        55.56 o                         
   7  13 -11        201.02        184.98        53.76 o                         
   8  13 -11        364.41        431.95       109.36 o                         
   9  13 -11        134.76         55.77       104.98 o                         
  10  13 -11        359.70        507.41       133.41 o                         
   1  14 -11        891.63        922.89       125.78 o                         
   2  14 -11       1492.81       1639.73       107.03 o                         
   3  14 -11        759.39        756.88        68.95 o                         
   4  14 -11         78.51        185.55        55.96 o                         
   5  14 -11        492.63        554.27        61.39 o                         
   6  14 -11        347.44        407.15        57.98 o                         
   7  14 -11        355.16        491.00       113.73 o                         
   8  14 -11        302.74        203.40       115.91 o                         
   9  14 -11         92.75         62.33       121.38 o                         
   0  15 -11       1501.42       1932.87       171.74 o                         
   1  15 -11         79.01        132.16        69.44 o                         
   2  15 -11        884.94        871.40       172.80 o                         
   3  15 -11        154.27        160.35        72.72 o                         
   4  15 -11        149.96         28.59        62.57 o                         
   5  15 -11        380.50        256.32        74.88 o                         
   6  15 -11         33.76        158.55       100.60 o                         
   1  16 -11        808.09        953.38       143.27 o                         
   2  16 -11        317.64        205.79        72.30 o                         
   3  16 -11         11.58         39.36        91.85 o                         
   4  16 -11        220.94        376.17       112.63 o                         
   5  16 -11         47.98         64.51       104.97 o                         
   0   0 -10       1214.98       1119.89        39.12 o                         
   2   0 -10       7001.57       6821.23       122.56 o                         
   4   0 -10        263.30        223.86        20.14 o                         
   6   0 -10       6374.59       6323.60       154.25 o                         
   8   0 -10        896.60        811.66       116.49 o                         
  10   0 -10       6443.95       6474.17       318.27 o                         
  12   0 -10        205.58        236.76        49.65 o                         
  14   0 -10        697.13        582.26        73.27 o                         
   1   1 -10       4266.83       4440.06        55.58 o                         
   2   1 -10      13333.16      13130.04       178.87 o                         
   3   1 -10       5041.02       5009.86        74.33 o                         
   4   1 -10        392.04        406.51        20.24 o                         
   5   1 -10        321.17        247.71        15.73 o                         
   6   1 -10      14031.32      13830.41       273.58 o                         
   7   1 -10        991.32        976.53        41.77 o                         
   8   1 -10        174.53        225.77        23.88 o                         
   9   1 -10         75.67         44.33        20.96 o                         
  10   1 -10      10525.10      11091.15       268.95 o                         
  11   1 -10        107.31         81.94        40.88 o                         
  12   1 -10       1111.01       1194.47        82.74 o                         
  13   1 -10        126.02         76.47        36.16 o                         
  14   1 -10        277.70        231.60        42.95 o                         
  15   1 -10        451.62        260.27       100.61 o                         
   0   2 -10       1078.28       1075.17        37.90 o                         
   1   2 -10       3264.76       3326.87        58.25 o                         
   2   2 -10        582.90        610.73        17.63 o                         
   3   2 -10       3142.78       3114.52        53.16 o                         
   4   2 -10        320.88        294.95        16.90 o                         
   5   2 -10       1850.13       1848.78        45.70 o                         
   6   2 -10       2405.37       2457.74        66.06 o                         
   7   2 -10        645.54        629.21        37.13 o                         
   8   2 -10        169.76        173.80        28.25 o                         
   9   2 -10        407.86        405.37        30.31 o                         
  10   2 -10       7542.46       7983.46       201.97 o                         
  11   2 -10        216.04        208.83        30.76 o                         
  12   2 -10         30.66         -2.41        29.13 o                         
  13   2 -10        599.07        428.25        44.78 o                         
  14   2 -10        142.05        100.79        48.08 o                         
  15   2 -10          5.61        -87.48        87.48 o                         
   1   3 -10       4382.80       4347.38        63.80 o                         
   2   3 -10          9.83          7.14         7.37 o                         
   3   3 -10       1837.40       1863.48        35.33 o                         
   4   3 -10       6881.28       6970.66       125.95 o                         
   5   3 -10        362.85        324.48        23.63 o                         
   6   3 -10       7861.39       7934.91       165.70 o                         
   7   3 -10        617.47        622.47        37.16 o                         
   8   3 -10        324.13        303.11        44.51 o                         
   9   3 -10        891.09        851.98        47.49 o                         
  10   3 -10       6486.39       6837.56       197.84 o                         
  11   3 -10        192.36        191.72        31.61 o                         
  12   3 -10        175.53        141.10        33.64 o                         
  13   3 -10       2465.81       2375.60        90.74 o                         
  14   3 -10        200.88        152.58        43.81 o                         
  15   3 -10        620.13        697.73       135.61 o                         
   0   4 -10        627.38        686.95        27.46 o                         
   1   4 -10        333.85        310.33        12.57 o                         
   2   4 -10        299.66        298.00        13.32 o                         
   3   4 -10         40.63         55.40         8.52 o                         
   4   4 -10        806.26        814.26        27.68 o                         
   5   4 -10       4354.22       4442.56       115.50 o                         
   6   4 -10       1613.06       1701.54        53.97 o                         
   7   4 -10       5288.28       5629.58       134.24 o                         
   8   4 -10        188.28        179.81        31.70 o                         
   9   4 -10       1002.67        925.26        56.74 o                         
  10   4 -10       2808.67       3029.07        87.78 o                         
  11   4 -10        741.94        697.89        48.14 o                         
  12   4 -10        174.07        105.18        33.05 o                         
  13   4 -10        406.53        454.53        45.52 o                         
  14   4 -10        385.16        292.69        46.71 o                         
   1   5 -10       3995.26       4091.51        57.32 o                         
   2   5 -10        595.09        606.90        22.11 o                         
   3   5 -10       5694.56       5962.00       103.34 o                         
   4   5 -10       1678.36       1765.06        38.19 o                         
   5   5 -10       4220.07       4409.19        97.10 o                         
   6   5 -10       5468.90       5873.66       147.37 o                         
   7   5 -10       1312.94       1398.14        51.63 o                         
   8   5 -10       1280.73       1321.61        52.54 o                         
   9   5 -10        660.74        576.50        41.40 o                         
  10   5 -10       2337.63       2525.94        80.56 o                         
  11   5 -10        116.20        102.25        31.27 o                         
  12   5 -10        510.66        528.81        50.68 o                         
  13   5 -10       2574.11       2664.47       105.50 o                         
  14   5 -10        322.07        287.18        47.45 o                         
   0   6 -10       3437.20       3494.81        76.04 o                         
   1   6 -10        194.36        181.66        13.86 o                         
   2   6 -10        456.50        477.62        20.61 o                         
   3   6 -10        572.24        558.11        22.20 o                         
   4   6 -10        227.73        235.79        15.16 o                         
   5   6 -10       3442.67       3759.60        79.49 o                         
   6   6 -10        112.55        124.90        20.52 o                         
   7   6 -10       7921.86       8701.97       209.06 o                         
   8   6 -10        161.24        120.77        26.32 o                         
   9   6 -10       1458.50       1606.02        73.99 o                         
  10   6 -10         84.28         76.47        28.64 o                         
  11   6 -10        769.97        759.93        52.64 o                         
  12   6 -10         54.17         52.01        34.82 o                         
  13   6 -10        346.97        314.19        55.78 o                         
  14   6 -10        585.45        568.62        62.21 o                         
   1   7 -10       1814.13       2011.57        38.25 o                         
   2   7 -10       4516.92       4741.50        75.30 o                         
   3   7 -10       7483.83       8264.61       132.48 o                         
   4   7 -10       1583.08       1715.02        49.58 o                         
   5   7 -10        167.04        158.43        17.61 o                         
   6   7 -10        215.80        215.39        21.87 o                         
   7   7 -10        472.04        457.43        30.30 o                         
   8   7 -10       1187.80       1316.74        95.08 o                         
   9   7 -10        210.50        228.23        33.83 o                         
  10   7 -10       1496.42       1577.38        75.58 o                         
  11   7 -10         39.17         26.06        35.38 o                         
  12   7 -10        161.26        120.08        42.04 o                         
  13   7 -10       2325.12       2214.57       106.86 o                         
  14   7 -10        534.05        394.84        74.65 o                         
   0   8 -10       1981.27       1940.07        45.16 o                         
   1   8 -10        106.13        105.42        11.13 o                         
   2   8 -10       1826.27       2008.14        41.19 o                         
   3   8 -10         13.82         17.58        13.17 o                         
   4   8 -10       2670.20       2942.87        63.64 o                         
   5   8 -10       2400.55       2678.72        64.44 o                         
   6   8 -10        645.86        684.22        39.88 o                         
   7   8 -10       1795.52       1957.66        60.20 o                         
   8   8 -10        260.80        267.84        33.20 o                         
   9   8 -10        451.18        567.69        49.52 o                         
  10   8 -10        332.27        268.36        39.89 o                         
  11   8 -10        378.35        333.83        45.66 o                         
  12   8 -10        167.11        133.18        45.20 o                         
  13   8 -10         65.38        136.02        51.39 o                         
  14   8 -10        591.58        471.35       101.71 o                         
   1   9 -10        210.79        222.74        12.41 o                         
   2   9 -10       5004.19       5513.82        82.64 o                         
   3   9 -10       1703.30       1799.76        40.43 o                         
   4   9 -10         80.17         71.85        17.75 o                         
   5   9 -10         55.53         33.92        20.28 o                         
   6   9 -10        242.64        258.69        30.62 o                         
   7   9 -10         93.67        115.34        36.46 o                         
   8   9 -10        611.26        606.31        45.11 o                         
   9   9 -10          2.07         -9.61        32.29 o                         
  10   9 -10        105.69         53.32        36.86 o                         
  11   9 -10         17.68        -40.25        40.25 o                         
  12   9 -10        276.13        343.88        76.69 o                         
  13   9 -10        740.08        619.86        57.31 o                         
  14   9 -10       2238.42       2131.18       246.16 o                         
   0  10 -10        593.50        622.42        35.09 o                         
   1  10 -10         71.29         81.09        15.53 o                         
   2  10 -10       3512.22       3554.83        63.72 o                         
   3  10 -10        108.46        116.37        18.56 o                         
   4  10 -10        585.90        588.47        29.80 o                         
   5  10 -10        564.24        610.27        36.69 o                         
   6  10 -10       1174.84       1295.48        67.12 o                         
   7  10 -10       1022.92       1239.32        48.96 o                         
   8  10 -10        627.30        797.31        57.17 o                         
   9  10 -10         25.46         42.08        35.51 o                         
  10  10 -10        399.65        430.65        41.01 o                         
  11  10 -10        295.40        331.69        42.38 o                         
  12  10 -10        172.56        134.25        60.29 o                         
  13  10 -10         50.47         -6.56       108.25 o                         
   1  11 -10        329.67        333.48        19.84 o                         
   2  11 -10       4237.26       4632.26        92.12 o                         
   3  11 -10        431.61        406.00        24.09 o                         
   4  11 -10         39.94         48.18        18.21 o                         
   5  11 -10         21.17         24.94        19.28 o                         
   6  11 -10        375.31        289.96        25.95 o                         
   7  11 -10        164.80        178.02        33.77 o                         
   8  11 -10       1146.75       1467.74       124.88 o                         
   9  11 -10         26.84         -4.81        38.19 o                         
  10  11 -10         33.95         76.46        45.37 o                         
  11  11 -10        341.84        335.69        57.67 o                         
  12  11 -10        215.65        228.68        72.14 o                         
   0  12 -10       2245.49       2389.12        98.13 o                         
   1  12 -10        837.78        855.29        45.98 o                         
   2  12 -10       2724.24       2865.53        95.72 o                         
   3  12 -10       1077.95       1157.55        40.62 o                         
   4  12 -10        519.02        519.74        27.94 o                         
   5  12 -10        171.90        167.80        30.16 o                         
   6  12 -10       1327.48       1289.20        75.78 o                         
   7  12 -10         35.89         17.65        37.52 o                         
   8  12 -10        422.22        440.79        43.05 o                         
   9  12 -10         20.64        112.70        45.64 o                         
  10  12 -10        996.05       1072.62       157.85 o                         
  11  12 -10         19.96         64.51        61.60 o                         
   1  13 -10       2082.43       2293.62        86.25 o                         
   2  13 -10       1033.76        993.78        67.29 o                         
   3  13 -10        271.67        270.30        35.82 o                         
   4  13 -10         86.59        129.59        38.44 o                         
   5  13 -10        739.20        651.53        62.16 o                         
   6  13 -10         73.77         28.77        33.45 o                         
   7  13 -10        321.18        391.67        41.92 o                         
   8  13 -10        758.64        896.65        89.02 o                         
   9  13 -10         46.58        167.33        74.90 o                         
  10  13 -10         81.65        -16.16        66.40 o                         
  11  13 -10         21.31        -37.18        92.94 o                         
   0  14 -10       1690.21       1819.24       145.50 o                         
   1  14 -10         73.27         49.97        45.96 o                         
   2  14 -10       1416.01       1426.37        84.30 o                         
   3  14 -10        419.77        387.65        46.03 o                         
   4  14 -10         12.91          6.95        49.76 o                         
   5  14 -10        961.81       1012.65        83.29 o                         
   6  14 -10        409.04        446.63        54.83 o                         
   7  14 -10        411.89        396.79        56.91 o                         
   8  14 -10        673.77        659.46       123.58 o                         
   9  14 -10        179.73        106.07       117.00 o                         
   1  15 -10        620.53        754.92       217.09 o                         
   2  15 -10        347.39        231.23        59.53 o                         
   3  15 -10         13.63         39.17        54.64 o                         
   4  15 -10        490.65        462.87        68.04 o                         
   5  15 -10        196.31        176.73        53.25 o                         
   6  15 -10         19.08        -27.55        57.37 o                         
   7  15 -10         19.60         83.44        74.70 o                         
   8  15 -10        860.64        798.39       137.80 o                         
   0  16 -10        765.04        787.44       114.83 o                         
   1  16 -10        352.14        341.97        84.20 o                         
   2  16 -10         61.74         49.69        59.92 o                         
   3  16 -10        420.85        406.92        74.13 o                         
   4  16 -10        135.45         94.04        92.95 o                         
   5  16 -10        580.54        409.01       107.17 o                         
   6  16 -10        420.81        395.87       111.54 o                         
   2   0  -9      11060.62      11834.96       226.63 o                         
   4   0  -9      13722.82      13033.58       251.65 o                         
   6   0  -9      13165.41      13053.12       295.26 o                         
   8   0  -9       2323.98       2406.06        94.32 o                         
  10   0  -9       3187.47       3425.73       129.55 o                         
  12   0  -9        283.05        236.36        47.02 o                         
  14   0  -9         72.84        100.88        55.22 o                         
   0   1  -9      34364.69      34126.04       569.80 o                         
   1   1  -9       1801.43       1837.53        28.39 o                         
   2   1  -9       2175.45       2160.39        32.10 o                         
   3   1  -9       2082.94       2091.27        31.95 o                         
   4   1  -9        852.88        797.29        20.94 o                         
   5   1  -9       4110.21       3948.35        71.13 o                         
   6   1  -9      10960.50      11008.52       197.15 o                         
   7   1  -9        730.06        658.72        35.09 o                         
   8   1  -9        483.69        522.33        33.69 o                         
   9   1  -9        563.93        569.62        56.99 o                         
  10   1  -9       7102.44       7188.97       160.19 o                         
  11   1  -9         25.28         10.40        24.36 o                         
  12   1  -9        633.01        597.40        40.49 o                         
  13   1  -9        325.34        277.18        36.81 o                         
  14   1  -9         33.97         48.22        36.21 o                         
  15   1  -9         10.63         15.21        41.49 o                         
   1   2  -9        747.34        753.11        14.31 o                         
   2   2  -9       2101.39       2062.08        47.44 o                         
   3   2  -9       2768.26       2720.07        41.29 o                         
   4   2  -9       2301.33       2410.98        40.75 o                         
   5   2  -9       4636.81       4594.02        88.89 o                         
   6   2  -9       3498.59       3589.97        84.56 o                         
   7   2  -9        905.47        832.26        38.25 o                         
   8   2  -9       1543.43       1478.37        51.28 o                         
   9   2  -9       1248.29       1269.19        50.49 o                         
  10   2  -9       7554.26       7468.48       172.70 o                         
  11   2  -9        141.18        145.59        27.56 o                         
  12   2  -9        577.26        512.24        39.78 o                         
  13   2  -9        416.58        420.79        41.71 o                         
  14   2  -9        163.67        200.49        40.44 o                         
  15   2  -9         84.09         20.67        43.29 o                         
   0   3  -9      17663.77      17574.74       271.46 o                         
   1   3  -9        352.05        303.84        10.15 o                         
   2   3  -9        257.39        277.85        10.63 o                         
   3   3  -9       4289.85       4295.91        59.97 o                         
   4   3  -9       1302.02       1334.53        29.13 o                         
   5   3  -9       4362.98       4438.73        86.77 o                         
   6   3  -9        750.75        723.68        35.34 o                         
   7   3  -9       2253.80       2239.37        62.86 o                         
   8   3  -9         25.98         24.72        17.55 o                         
   9   3  -9       4460.66       4616.09        94.76 o                         
  10   3  -9       1791.48       1663.28        76.90 o                         
  11   3  -9        253.15        193.96        35.00 o                         
  12   3  -9        159.71         98.77        32.83 o                         
  13   3  -9        924.99        902.90        62.23 o                         
  14   3  -9         78.01         71.01        38.33 o                         
  15   3  -9        162.31        105.79        46.35 o                         
   1   4  -9       7837.96       8390.66       112.97 o                         
   2   4  -9       4819.83       5106.47       103.77 o                         
   3   4  -9       6740.70       7104.77       137.35 o                         
   4   4  -9        672.78        708.67        23.71 o                         
   5   4  -9       2059.11       2177.83        50.63 o                         
   6   4  -9       4679.29       4871.99       108.66 o                         
   7   4  -9        133.10         95.87        28.09 o                         
   8   4  -9        740.61        716.86        39.77 o                         
   9   4  -9       1181.24       1254.64        51.94 o                         
  10   4  -9       3454.88       3656.74       114.18 o                         
  11   4  -9       1744.93       1865.90        70.49 o                         
  12   4  -9        383.25        351.51        36.26 o                         
  13   4  -9       2761.27       2877.49        97.12 o                         
  14   4  -9        159.51        182.56        41.61 o                         
  15   4  -9        747.55        705.77        90.45 o                         
   0   5  -9       4366.59       4737.00        96.67 o                         
   1   5  -9       1279.60       1261.54        34.50 o                         
   2   5  -9       1199.68       1252.60        25.04 o                         
   3   5  -9       9285.34      10264.20       184.84 o                         
   4   5  -9       1394.20       1521.54        54.15 o                         
   5   5  -9        528.14        554.45        25.16 o                         
   6   5  -9       1081.19       1108.18        60.87 o                         
   7   5  -9       1354.02       1424.60        59.05 o                         
   8   5  -9       1931.27       2084.33        63.39 o                         
   9   5  -9       1485.12       1415.73        72.79 o                         
  10   5  -9        861.92        963.66        57.13 o                         
  11   5  -9        293.98        321.29        34.55 o                         
  12   5  -9        487.96        627.18        71.19 o                         
  13   5  -9        922.43       1059.05        67.44 o                         
  14   5  -9        240.97        180.93        43.46 o                         
  15   5  -9        354.60        237.30        94.05 o                         
   1   6  -9       4161.77       4282.04        63.24 o                         
   2   6  -9       7109.50       7584.09       142.92 o                         
   3   6  -9       4904.22       5473.57        90.54 o                         
   4   6  -9        700.65        724.64        22.85 o                         
   5   6  -9       1373.66       1419.40        40.42 o                         
   6   6  -9       2086.67       2271.18        59.83 o                         
   7   6  -9       1540.97       1750.90        52.97 o                         
   8   6  -9       1058.30        991.86        85.28 o                         
   9   6  -9        359.09        376.90        30.36 o                         
  10   6  -9        619.43        633.72        44.31 o                         
  11   6  -9       1760.93       1881.58        73.95 o                         
  12   6  -9        177.74        182.71        36.00 o                         
  13   6  -9       1730.37       1739.38        82.79 o                         
  14   6  -9        946.87        825.98        67.41 o                         
  15   6  -9        620.04        356.52        99.52 o                         
   0   7  -9        586.13        608.25        40.77 o                         
   1   7  -9        394.11        346.33        14.09 o                         
   2   7  -9        382.85        330.65        14.70 o                         
   3   7  -9       1725.67       1870.57        41.39 o                         
   4   7  -9       4036.47       4439.39        85.21 o                         
   5   7  -9       6805.24       7424.51       134.99 o                         
   6   7  -9       1398.06       1476.20        47.99 o                         
   7   7  -9       3869.08       4347.90       111.88 o                         
   8   7  -9        268.16        310.23        31.24 o                         
   9   7  -9       1100.40       1241.80        65.00 o                         
  10   7  -9        250.24        178.59        36.40 o                         
  11   7  -9        817.41        969.13       102.32 o                         
  12   7  -9       1227.26       1312.81        71.71 o                         
  13   7  -9        500.46        406.70        45.95 o                         
  14   7  -9        864.31        791.76        63.22 o                         
  15   7  -9        874.55        633.24       115.93 o                         
   1   8  -9        226.60        198.34        11.60 o                         
   2   8  -9       2928.42       3030.89        52.92 o                         
   3   8  -9       3720.56       3947.42        81.66 o                         
   4   8  -9         16.10         16.14        12.79 o                         
   5   8  -9        606.84        630.52        30.22 o                         
   6   8  -9        258.06        272.04        23.05 o                         
   7   8  -9        674.48        735.12        50.04 o                         
   8   8  -9       3416.33       3836.75       140.93 o                         
   9   8  -9         57.81          3.23        42.85 o                         
  10   8  -9       1050.32       1107.21        69.34 o                         
  11   8  -9        381.86        357.10        43.62 o                         
  12   8  -9        661.79        640.12        64.11 o                         
  13   8  -9        879.13        662.33        60.14 o                         
  14   8  -9       1073.22        721.61        79.89 o                         
   0   9  -9        477.59        423.93        28.95 o                         
   1   9  -9        379.12        371.84        16.11 o                         
   2   9  -9       2927.95       3057.78        49.86 o                         
   3   9  -9        712.43        730.98        23.06 o                         
   4   9  -9       2082.88       2253.58        73.16 o                         
   5   9  -9        731.40        787.63        41.33 o                         
   6   9  -9       1308.28       1426.93        66.31 o                         
   7   9  -9       2762.47       3155.51        81.15 o                         
   8   9  -9        310.56        371.03        30.81 o                         
   9   9  -9         91.11        172.42        35.33 o                         
  10   9  -9        429.23        525.61       127.40 o                         
  11   9  -9        301.80        288.47        43.66 o                         
  12   9  -9       1201.47       1254.14        70.00 o                         
  13   9  -9        125.09         70.15        42.42 o                         
  14   9  -9        270.77        199.02        94.04 o                         
   1  10  -9        196.53        192.99        13.57 o                         
   2  10  -9       2443.18       2414.65        40.62 o                         
   3  10  -9        936.08        954.98        33.23 o                         
   4  10  -9       1135.32       1150.79        36.55 o                         
   5  10  -9        116.86        115.13        18.86 o                         
   6  10  -9        720.08        762.39        36.94 o                         
   7  10  -9         58.07         31.70        23.29 o                         
   8  10  -9       2879.50       3257.42       120.23 o                         
   9  10  -9        466.43        562.15        87.14 o                         
  10  10  -9        295.50        271.16        43.32 o                         
  11  10  -9          2.76         48.21        37.59 o                         
  12  10  -9        236.55        279.58        44.77 o                         
  13  10  -9        829.01        944.81       103.51 o                         
   0  11  -9       2432.11       2646.63        79.84 o                         
   1  11  -9          1.92          0.60        15.30 o                         
   2  11  -9       1079.45       1088.56        33.94 o                         
   3  11  -9        564.15        481.89        26.75 o                         
   4  11  -9       1849.73       1976.79        68.03 o                         
   5  11  -9         97.50         65.91        28.29 o                         
   6  11  -9        995.26       1051.58        63.49 o                         
   7  11  -9        464.39        449.11        36.67 o                         
   8  11  -9        110.09        142.55        28.66 o                         
   9  11  -9        266.59        299.11        36.00 o                         
  10  11  -9        935.25       1143.60        84.17 o                         
  11  11  -9         20.09         -8.44        47.00 o                         
  12  11  -9        549.89        542.77        63.83 o                         
  13  11  -9         14.75          2.19       109.35 o                         
   1  12  -9         43.51         27.43        19.48 o                         
   2  12  -9       4222.03       4606.88        85.06 o                         
   3  12  -9        515.42        492.81        31.54 o                         
   4  12  -9         24.48         40.71        22.25 o                         
   5  12  -9         57.58         62.49        19.93 o                         
   6  12  -9        218.47        225.57        47.87 o                         
   7  12  -9        107.19         53.65        29.44 o                         
   8  12  -9       2579.86       2792.25       121.41 o                         
   9  12  -9        104.55        214.61        48.78 o                         
  10  12  -9        812.11        840.02        72.16 o                         
  11  12  -9        227.65        235.04        56.96 o                         
  12  12  -9         33.75        -67.42        77.31 o                         
   0  13  -9        448.58        427.40        45.92 o                         
   1  13  -9        701.61        691.46        47.27 o                         
   2  13  -9        730.34        740.06        47.72 o                         
   3  13  -9        382.36        318.72        38.24 o                         
   4  13  -9        686.62        603.00        39.74 o                         
   5  13  -9         61.74         20.36        33.09 o                         
   6  13  -9        164.84        176.47        31.85 o                         
   7  13  -9         43.30         -1.39        36.23 o                         
   8  13  -9         53.18         23.75        43.47 o                         
   9  13  -9        508.54        571.18        88.34 o                         
  10  13  -9        409.37        441.46        75.46 o                         
  11  13  -9        163.18        114.82        91.85 o                         
   1  14  -9       2426.63       2608.27        95.55 o                         
   2  14  -9        627.77        679.58        62.25 o                         
   3  14  -9        513.20        579.02        49.58 o                         
   4  14  -9        150.98         51.41        47.55 o                         
   5  14  -9        286.37        277.15        44.99 o                         
   6  14  -9        950.35        954.30        74.34 o                         
   7  14  -9        191.87        149.53        55.61 o                         
   8  14  -9       1394.76       1477.97        84.69 o                         
   9  14  -9        350.57        381.13        80.38 o                         
  10  14  -9         94.71        143.33        78.36 o                         
   0  15  -9        979.02        750.30        96.25 o                         
   1  15  -9         78.80        -10.34        47.86 o                         
   2  15  -9       1440.00       1594.30        86.48 o                         
   3  15  -9        212.25        176.30        45.19 o                         
   4  15  -9        139.03        102.30        45.54 o                         
   5  15  -9        460.76        456.41        55.27 o                         
   6  15  -9        739.82        705.68        65.23 o                         
   7  15  -9        161.35        100.79       199.56 o                         
   8  15  -9         88.67        190.94       164.02 o                         
   9  15  -9        352.56        285.42       144.35 o                         
   1  16  -9        355.51        279.68        60.08 o                         
   2  16  -9         38.52        104.25        57.57 o                         
   3  16  -9         84.40        106.55       124.11 o                         
   4  16  -9        130.59         35.20       116.46 o                         
   5  16  -9        524.01        530.39       114.83 o                         
   6  16  -9         20.92         92.45        73.02 o                         
   7  16  -9        162.87        168.59        78.78 o                         
   8  16  -9        177.12         45.93       195.74 o                         
   0  17  -9       1041.27       1182.33       169.53 o                         
   1  17  -9         19.00         -6.56        84.20 o                         
   2  17  -9         30.67        -94.04        94.04 o                         
   3  17  -9        200.69         43.74        98.42 o                         
   4  17  -9         36.51        -56.86        92.94 o                         
   5  17  -9       1166.72       1102.51       172.81 o                         
   0   0  -8      74607.65      75124.95      1966.10 o                         
   2   0  -8       1088.70        915.43        24.04 o                         
   4   0  -8       1870.81       2067.35        41.41 o                         
   6   0  -8       3799.00       3864.80       123.90 o                         
   8   0  -8       1230.70       1140.89        61.65 o                         
  10   0  -8       2630.88       2550.15       137.35 o                         
  12   0  -8        668.15        629.94        98.98 o                         
  14   0  -8         99.94        158.04        52.15 o                         
   1   1  -8          0.78         19.68         4.48 o                         
   2   1  -8       1662.11       1666.69        25.54 o                         
   3   1  -8        219.78        230.98         9.35 o                         
   4   1  -8       6244.50       6022.35        70.82 o                         
   5   1  -8       1509.56       1617.23        32.52 o                         
   6   1  -8        393.47        372.47        22.90 o                         
   7   1  -8        397.90        382.09        26.73 o                         
   8   1  -8       8294.95       8248.85       151.62 o                         
   9   1  -8       1874.82       1826.32        48.92 o                         
  10   1  -8        877.15        850.27        48.94 o                         
  11   1  -8        501.89        467.01        33.52 o                         
  12   1  -8       1501.81       1392.53        62.96 o                         
  13   1  -8        391.35        408.45        38.74 o                         
  14   1  -8       1084.23       1046.54        70.61 o                         
  15   1  -8         78.88         60.39        40.66 o                         
   0   2  -8      38882.63      39038.10       592.57 o                         
   1   2  -8        240.56        252.93         9.45 o                         
   2   2  -8        829.74        856.31        15.33 o                         
   3   2  -8        755.64        798.39        16.69 o                         
   4   2  -8       1998.04       2076.77        31.88 o                         
   5   2  -8        363.85        409.52        19.70 o                         
   6   2  -8       7565.26       7383.79       176.45 o                         
   7   2  -8        390.25        407.65        21.02 o                         
   8   2  -8         97.62         95.44        17.53 o                         
   9   2  -8       1703.30       1620.00        45.58 o                         
  10   2  -8        816.51        819.45        39.22 o                         
  11   2  -8        230.34        159.17        27.44 o                         
  12   2  -8        933.08        825.52        55.22 o                         
  13   2  -8        570.02        467.68        41.20 o                         
  14   2  -8        196.97        205.80        38.65 o                         
  15   2  -8        191.96        188.81        43.09 o                         
   1   3  -8       5521.94       5831.23        77.47 o                         
   2   3  -8        264.49        293.38         9.67 o                         
   3   3  -8       3374.76       3359.59        45.23 o                         
   4   3  -8       5381.54       5368.21        79.00 o                         
   5   3  -8       4529.72       4682.14        96.47 o                         
   6   3  -8       1083.55       1023.50        38.08 o                         
   7   3  -8       3820.08       3880.18        90.97 o                         
   8   3  -8        476.67        485.78        32.04 o                         
   9   3  -8       1204.79       1240.21        40.27 o                         
  10   3  -8        169.51        165.88        25.56 o                         
  11   3  -8       1472.79       1548.48        62.78 o                         
  12   3  -8        465.75        434.30        37.84 o                         
  13   3  -8        840.78        676.25        48.21 o                         
  14   3  -8        465.99        485.40        67.08 o                         
  15   3  -8         70.28         84.89        43.25 o                         
   0   4  -8      58322.84      60228.41       911.87 o                         
   1   4  -8       9130.71       9098.23       147.53 o                         
   2   4  -8        337.56        336.22        13.85 o                         
   3   4  -8      12035.25      12113.71       206.33 o                         
   4   4  -8       1049.26       1106.81        27.26 o                         
   5   4  -8       6373.38       6664.37       110.47 o                         
   6   4  -8       5102.27       5399.08       159.09 o                         
   7   4  -8       2021.97       1931.58        56.80 o                         
   8   4  -8         25.79         36.14        13.92 o                         
   9   4  -8       2340.67       2351.17        57.86 o                         
  10   4  -8        798.93        768.75        48.27 o                         
  11   4  -8        336.59        390.77        34.56 o                         
  12   4  -8        201.67        204.84        34.51 o                         
  13   4  -8       1681.31       1880.27        79.05 o                         
  14   4  -8        174.29        173.83        39.67 o                         
  15   4  -8        760.84        670.14        54.21 o                         
   1   5  -8       3593.87       3702.68        53.12 o                         
   2   5  -8       2489.39       2502.95        45.31 o                         
   3   5  -8        324.31        327.92        16.21 o                         
   4   5  -8       5281.80       5632.46       146.05 o                         
   5   5  -8       2981.32       3186.24        63.63 o                         
   6   5  -8         44.63         59.22        11.47 o                         
   7   5  -8       1084.11       1079.85        46.42 o                         
   8   5  -8        410.37        412.55        33.27 o                         
   9   5  -8        672.26        752.24        68.61 o                         
  10   5  -8        421.25        429.07        37.68 o                         
  11   5  -8       3098.56       3337.68        93.85 o                         
  12   5  -8        564.49        486.83        40.12 o                         
  13   5  -8        486.38        455.92        42.71 o                         
  14   5  -8        606.01        499.50        47.91 o                         
  15   5  -8        105.13         27.21        46.74 o                         
   0   6  -8       2785.03       2787.91        66.07 o                         
   1   6  -8       6010.28       5972.06        72.30 o                         
   2   6  -8       8075.87       8536.55       174.11 o                         
   3   6  -8       7723.65       8242.74       136.71 o                         
   4   6  -8       4894.22       5234.84        91.12 o                         
   5   6  -8       2733.75       3061.79        81.91 o                         
   6   6  -8        881.89        906.60        57.52 o                         
   7   6  -8       1276.49       1420.09        57.72 o                         
   8   6  -8       1484.54       1664.67        56.00 o                         
   9   6  -8       1740.49       1810.18        62.55 o                         
  10   6  -8         75.16        110.96        30.52 o                         
  11   6  -8       1116.89       1352.94        62.62 o                         
  12   6  -8       1371.66       1396.42        69.12 o                         
  13   6  -8       1306.96       1320.00        80.05 o                         
  14   6  -8         62.70         30.20        42.97 o                         
  15   6  -8        854.52        613.56       103.90 o                         
   1   7  -8       4661.90       4749.69        65.23 o                         
   2   7  -8       2110.28       2282.83        48.00 o                         
   3   7  -8       6629.61       7136.11       101.17 o                         
   4   7  -8        392.08        350.43        17.76 o                         
   5   7  -8       2740.93       2861.19        81.75 o                         
   6   7  -8        604.29        586.39        28.35 o                         
   7   7  -8       3534.23       3895.17        90.27 o                         
   8   7  -8       2364.31       2426.06        79.20 o                         
   9   7  -8       2250.49       2491.37        83.68 o                         
  10   7  -8        119.88        143.38        28.29 o                         
  11   7  -8       1383.15       1493.21        66.37 o                         
  12   7  -8         19.90        -31.35        31.35 o                         
  13   7  -8       1939.58       1952.04        85.49 o                         
  14   7  -8        769.87        655.88        53.77 o                         
  15   7  -8         49.70        -87.48        87.48 o                         
   0   8  -8        485.96        456.69        27.02 o                         
   1   8  -8        752.99        729.01        19.88 o                         
   2   8  -8        527.02        495.31        21.59 o                         
   3   8  -8       4698.39       4830.40        82.29 o                         
   4   8  -8       5872.69       6302.51        98.84 o                         
   5   8  -8        896.85        926.70        27.94 o                         
   6   8  -8        770.57        792.74        28.42 o                         
   7   8  -8        236.05        243.36        19.33 o                         
   8   8  -8        529.97        529.89        41.52 o                         
   9   8  -8        105.52         74.38        23.02 o                         
  10   8  -8        537.98        557.29        43.41 o                         
  11   8  -8        483.32        503.78        45.67 o                         
  12   8  -8       2052.08       2046.64        94.60 o                         
  13   8  -8        148.10        152.66        47.07 o                         
  14   8  -8        364.90        365.80        50.53 o                         
  15   8  -8        584.38        355.42       102.80 o                         
   1   9  -8        556.07        523.87        20.28 o                         
   2   9  -8       3307.74       3432.14        51.34 o                         
   3   9  -8       1732.96       1850.13        33.54 o                         
   4   9  -8       1097.96       1149.72        26.93 o                         
   5   9  -8        314.12        294.09        14.58 o                         
   6   9  -8        221.30        230.54        17.17 o                         
   7   9  -8        447.13        420.43        25.31 o                         
   8   9  -8       6510.41       6990.76       149.64 o                         
   9   9  -8        145.77        161.20        29.81 o                         
  10   9  -8        846.89        904.03        49.98 o                         
  11   9  -8        533.13        484.63        43.36 o                         
  12   9  -8        260.74        257.10        38.98 o                         
  13   9  -8        564.64        528.58        48.53 o                         
  14   9  -8        358.60        414.40        71.80 o                         
   0  10  -8         71.93         64.28        22.11 o                         
   1  10  -8        273.15        237.53        13.21 o                         
   2  10  -8        439.93        402.40        17.37 o                         
   3  10  -8        418.97        396.73        20.70 o                         
   4  10  -8       3882.86       4004.82        69.37 o                         
   5  10  -8        560.25        483.33        22.00 o                         
   6  10  -8       1447.67       1496.78        51.21 o                         
   7  10  -8       1253.89       1313.80        40.47 o                         
   8  10  -8        121.07        164.21        20.11 o                         
   9  10  -8        412.81        391.69        43.69 o                         
  10  10  -8         48.44         39.84        25.36 o                         
  11  10  -8        123.34        113.11        36.91 o                         
  12  10  -8       2068.46       2340.24        99.32 o                         
  13  10  -8        234.39        156.24        56.19 o                         
   1  11  -8         55.02         78.74        13.36 o                         
   2  11  -8        318.59        256.38        16.59 o                         
   3  11  -8        282.63        244.11        18.61 o                         
   4  11  -8        200.50        183.05        13.86 o                         
   5  11  -8         62.03         66.05        15.37 o                         
   6  11  -8        231.77        236.32        20.54 o                         
   7  11  -8        351.77        362.67        24.46 o                         
   8  11  -8       5055.82       5603.78       128.49 o                         
   9  11  -8          7.12         20.54        26.06 o                         
  10  11  -8        354.39        334.83        36.91 o                         
  11  11  -8         44.18         40.56        34.66 o                         
  12  11  -8        277.58        294.67        55.20 o                         
  13  11  -8        322.81        294.16       112.63 o                         
   0  12  -8       1431.88       1390.52        71.02 o                         
   1  12  -8         38.21         18.19        21.24 o                         
   2  12  -8       1047.78       1022.86        36.82 o                         
   3  12  -8        115.81        112.41        17.98 o                         
   4  12  -8       4899.44       5300.50        95.45 o                         
   5  12  -8        170.12        151.13        18.79 o                         
   6  12  -8        935.68        986.73        72.07 o                         
   7  12  -8        949.19       1105.36        47.66 o                         
   8  12  -8         76.71         30.08        41.19 o                         
   9  12  -8        970.48        993.83        62.29 o                         
  10  12  -8        270.27        358.81        42.50 o                         
  11  12  -8         31.66        -16.91        41.67 o                         
  12  12  -8       1583.10       1734.77       132.68 o                         
  13  12  -8        162.22        -26.24       184.80 o                         
   1  13  -8         78.79         91.49        32.20 o                         
   2  13  -8        458.72        442.43        26.33 o                         
   3  13  -8        154.14         96.51        19.76 o                         
   4  13  -8         14.61         22.19        23.61 o                         
   5  13  -8        460.23        494.84        40.08 o                         
   6  13  -8        491.36        583.78        60.14 o                         
   7  13  -8         97.76         72.23        34.23 o                         
   8  13  -8       1903.02       2048.85        90.80 o                         
   9  13  -8        144.66         98.99        44.98 o                         
  10  13  -8        326.83        332.78        54.39 o                         
  11  13  -8        581.84        581.13        80.30 o                         
   0  14  -8        157.87        213.72        42.19 o                         
   1  14  -8       1182.94       1145.08        66.57 o                         
   2  14  -8        574.01        464.63        34.25 o                         
   3  14  -8        931.57        906.62        79.38 o                         
   4  14  -8       1079.32       1005.78        87.39 o                         
   5  14  -8       1605.56       1594.29        91.74 o                         
   6  14  -8         44.30         37.22        31.82 o                         
   7  14  -8        185.73        173.05        36.95 o                         
   8  14  -8        158.66        155.71        40.12 o                         
   9  14  -8        548.76        560.38        63.26 o                         
  10  14  -8        470.10        557.98       125.76 o                         
  11  14  -8        482.87        535.85       124.67 o                         
   1  15  -8        387.29        352.53        43.76 o                         
   2  15  -8       1402.95       1294.24        78.90 o                         
   3  15  -8         52.62         59.40        40.61 o                         
   4  15  -8        125.25        108.11        44.39 o                         
   5  15  -8        497.47        432.23        53.66 o                         
   6  15  -8       1096.82       1151.62        91.32 o                         
   7  15  -8        223.44         72.18        51.61 o                         
   8  15  -8       1200.89       1120.68       126.33 o                         
   9  15  -8        252.77        178.24       117.01 o                         
   0  16  -8        506.72        347.76        86.39 o                         
   1  16  -8        106.29        -12.60        50.53 o                         
   2  16  -8        329.92        283.50        48.78 o                         
   3  16  -8        151.41         45.80        47.02 o                         
   4  16  -8        172.62        149.71        49.85 o                         
   5  16  -8        317.71        357.10        58.23 o                         
   6  16  -8         33.99         45.28        67.88 o                         
   7  16  -8         40.63         90.51        72.38 o                         
   8  16  -8          0.53        191.75        83.12 o                         
   1  17  -8        386.51        220.88        64.48 o                         
   2  17  -8        110.47        121.25        60.69 o                         
   3  17  -8        356.10        383.84       100.61 o                         
   4  17  -8        355.52        251.52       103.89 o                         
   5  17  -8        456.04        405.36        86.93 o                         
   6  17  -8        198.27        119.48        89.33 o                         
   2   0  -7       3051.21       2831.26        60.44 o                         
   4   0  -7      22874.09      23869.03       426.13 o                         
   6   0  -7       2960.72       2897.69        97.52 o                         
   8   0  -7        491.34        503.43        32.63 o                         
  10   0  -7       2182.86       2182.74        93.04 o                         
  12   0  -7       5968.10       6211.53       205.04 o                         
  14   0  -7       1487.58       1450.86       104.21 o                         
  16   0  -7         14.48         45.65        94.09 o                         
   0   1  -7      53141.07      54093.84      1000.82 o                         
   1   1  -7       4369.29       4386.03        55.17 o                         
   2   1  -7       1516.22       1669.58        24.27 o                         
   3   1  -7       1068.16        962.83        19.47 o                         
   4   1  -7       3842.73       3618.60        44.75 o                         
   5   1  -7         24.98         52.56         6.99 o                         
   6   1  -7       3610.74       3560.97        63.96 o                         
   7   1  -7        561.04        475.46        22.83 o                         
   8   1  -7         60.49         57.43        11.39 o                         
   9   1  -7        399.49        328.28        24.41 o                         
  10   1  -7       1756.50       1823.35        59.59 o                         
  11   1  -7        264.61        236.57        34.63 o                         
  12   1  -7        659.18        613.91        59.99 o                         
  13   1  -7        271.67        298.04        34.57 o                         
  14   1  -7          3.34         15.82        32.21 o                         
  15   1  -7         86.59         40.11        38.51 o                         
  16   1  -7       6646.77       6591.12       358.14 o                         
   1   2  -7       2317.52       2187.38        28.38 o                         
   2   2  -7        726.88        793.05        17.35 o                         
   3   2  -7       1680.30       1590.89        24.81 o                         
   4   2  -7      22077.70      21560.56       272.85 o                         
   5   2  -7       3913.77       3923.03        56.44 o                         
   6   2  -7       1659.06       1628.01        32.46 o                         
   7   2  -7       1144.20       1177.13        33.75 o                         
   8   2  -7       1490.55       1640.56        43.25 o                         
   9   2  -7       1457.39       1487.65        43.69 o                         
  10   2  -7       1454.59       1426.07        59.23 o                         
  11   2  -7        742.18        701.07        87.50 o                         
  12   2  -7       2889.90       3017.70        89.01 o                         
  13   2  -7        196.71        179.44        32.14 o                         
  14   2  -7       1172.32       1215.00        70.56 o                         
  15   2  -7        566.28        516.12        48.97 o                         
  16   2  -7        275.47        185.90        95.14 o                         
   0   3  -7      11816.14      12381.08       191.70 o                         
   1   3  -7       8823.40       9093.90       118.88 o                         
   2   3  -7       8543.25       8541.12       108.23 o                         
   3   3  -7       6320.61       6697.90        93.87 o                         
   4   3  -7         43.16         50.84         6.78 o                         
   5   3  -7       2407.55       2423.49        41.40 o                         
   6   3  -7        478.32        489.47        18.99 o                         
   7   3  -7         93.36         75.18        12.71 o                         
   8   3  -7        930.12        919.13        32.97 o                         
   9   3  -7         98.00        130.25        17.42 o                         
  10   3  -7         36.33         30.63        18.03 o                         
  11   3  -7       1208.42       1219.93        59.01 o                         
  12   3  -7         13.19        -13.37        29.51 o                         
  13   3  -7       1158.40       1319.00        65.37 o                         
  14   3  -7         23.23         25.79        35.32 o                         
  15   3  -7        679.56        581.11        50.72 o                         
  16   3  -7       3859.90       3557.06       270.34 o                         
   1   4  -7       4884.04       4930.41        61.87 o                         
   2   4  -7       1143.24       1195.78        19.16 o                         
   3   4  -7       7347.65       7402.92        98.75 o                         
   4   4  -7      11865.02      12607.69       179.59 o                         
   5   4  -7      10183.70      10366.86       189.42 o                         
   6   4  -7        742.13        724.36        27.54 o                         
   7   4  -7       6759.64       7018.60       139.23 o                         
   8   4  -7        404.90        366.50        22.40 o                         
   9   4  -7       4378.76       4446.50        91.30 o                         
  10   4  -7       1478.76       1460.64        48.89 o                         
  11   4  -7        260.91        265.76        40.56 o                         
  12   4  -7       1686.54       1538.78        65.88 o                         
  13   4  -7        183.88        117.96        32.81 o                         
  14   4  -7       1022.46       1006.61        75.04 o                         
  15   4  -7        614.91        526.16        50.83 o                         
  16   4  -7         13.21        -66.70       101.69 o                         
   0   5  -7      26844.56      26389.87       494.91 o                         
   1   5  -7       2071.59       2139.56        29.11 o                         
   2   5  -7        539.91        562.28        13.34 o                         
   3   5  -7       1769.82       1820.06        30.05 o                         
   4   5  -7       1213.57       1245.65        28.70 o                         
   5   5  -7       2164.03       2255.40        42.11 o                         
   6   5  -7       1444.18       1408.64        43.30 o                         
   7   5  -7       2238.10       2417.83        55.13 o                         
   8   5  -7        558.98        656.48        32.73 o                         
   9   5  -7        319.22        332.33        28.77 o                         
  10   5  -7        418.21        443.84        45.62 o                         
  11   5  -7        192.51        181.10        28.68 o                         
  12   5  -7        266.30        261.80        33.08 o                         
  13   5  -7       1822.58       1780.70        76.65 o                         
  14   5  -7        272.40        275.38        42.11 o                         
  15   5  -7       1442.31       1466.95        87.12 o                         
   1   6  -7       1449.48       1389.37        23.42 o                         
   2   6  -7        920.30        931.60        21.27 o                         
   3   6  -7       4043.73       4240.77        56.18 o                         
   4   6  -7       1753.33       1957.29        32.55 o                         
   5   6  -7       3746.17       3982.93        81.05 o                         
   6   6  -7        631.35        628.64        27.52 o                         
   7   6  -7       6161.93       6678.32       136.49 o                         
   8   6  -7       4662.71       4785.23        86.50 o                         
   9   6  -7       2938.32       3042.03        71.05 o                         
  10   6  -7       1012.22       1033.41        69.15 o                         
  11   6  -7       1398.45       1354.42        61.33 o                         
  12   6  -7       2120.25       2211.91        79.74 o                         
  13   6  -7        647.92        668.58        52.57 o                         
  14   6  -7        331.79        246.74        42.58 o                         
  15   6  -7        386.58        214.14        49.36 o                         
   0   7  -7       4674.61       4612.45       108.54 o                         
   1   7  -7      21388.41      21035.70       402.63 o                         
   2   7  -7        159.51        110.20         9.89 o                         
   3   7  -7      10817.43      11293.97       137.85 o                         
   4   7  -7       4027.13       4151.80        93.01 o                         
   5   7  -7       1763.28       1788.91        35.27 o                         
   6   7  -7       1044.95       1150.14        26.40 o                         
   7   7  -7        868.41        977.18        30.41 o                         
   8   7  -7        365.91        361.64        22.82 o                         
   9   7  -7        986.89        989.04        43.95 o                         
  10   7  -7        577.71        590.39        35.70 o                         
  11   7  -7       2565.69       2818.60        74.79 o                         
  12   7  -7       1302.24       1232.47        66.56 o                         
  13   7  -7        256.76        224.11        38.96 o                         
  14   7  -7         22.90         43.35        44.78 o                         
  15   7  -7       1096.63        945.31       165.16 o                         
   1   8  -7         49.00         58.24         8.86 o                         
   2   8  -7       1285.28       1311.87        25.50 o                         
   3   8  -7        454.46        469.25        14.10 o                         
   4   8  -7        545.85        578.48        19.87 o                         
   5   8  -7         23.30         17.44         9.73 o                         
   6   8  -7       1388.36       1562.66        33.38 o                         
   7   8  -7       1505.16       1668.56        53.44 o                         
   8   8  -7       7172.22       8071.87       167.75 o                         
   9   8  -7       1129.78       1219.14        68.84 o                         
  10   8  -7         67.39        120.29        27.54 o                         
  11   8  -7        557.48        433.14        44.91 o                         
  12   8  -7        190.06        195.13        32.06 o                         
  13   8  -7        474.08        436.70        43.19 o                         
  14   8  -7        420.45        414.41        47.26 o                         
  15   8  -7        161.82        167.31        98.41 o                         
   0   9  -7       9453.28      10070.07       300.13 o                         
   1   9  -7       1229.25       1254.22        26.41 o                         
   2   9  -7        125.35        122.76        12.35 o                         
   3   9  -7        261.20        231.97        11.55 o                         
   4   9  -7      10417.33      11179.99       153.24 o                         
   5   9  -7        234.56        241.44        12.47 o                         
   6   9  -7         15.84         37.41        11.15 o                         
   7   9  -7        981.09       1012.31        33.76 o                         
   8   9  -7        770.55        897.70        38.45 o                         
   9   9  -7        241.97        230.04        25.97 o                         
  10   9  -7         25.50         36.26        25.50 o                         
  11   9  -7        306.09        304.55        34.61 o                         
  12   9  -7       3593.50       3892.00        95.83 o                         
  13   9  -7        717.48        648.78        42.46 o                         
  14   9  -7         79.39         91.83        64.05 o                         
   1  10  -7         69.49         60.09        10.04 o                         
   2  10  -7        551.58        521.50        22.50 o                         
   3  10  -7       2780.25       2927.95        45.95 o                         
   4  10  -7        916.02        933.68        22.28 o                         
   5  10  -7        109.92         96.13        11.71 o                         
   6  10  -7        133.66        139.16        16.82 o                         
   7  10  -7       1233.00       1252.27        38.62 o                         
   8  10  -7       6547.24       7069.07       163.96 o                         
   9  10  -7        495.05        502.04        33.36 o                         
  10  10  -7          0.80         -7.12        28.70 o                         
  11  10  -7        208.14        184.24        30.24 o                         
  12  10  -7        253.22        268.87        34.08 o                         
  13  10  -7        749.77        750.35        52.60 o                         
  14  10  -7         77.16         75.45       106.07 o                         
   0  11  -7       2794.84       2724.96        96.07 o                         
   1  11  -7        344.42        306.24        19.57 o                         
   2  11  -7         28.39         28.42        15.16 o                         
   3  11  -7         72.75         87.95        13.54 o                         
   4  11  -7       5624.32       5971.06        94.51 o                         
   5  11  -7        202.07        213.32        18.46 o                         
   6  11  -7        107.49         69.02        15.85 o                         
   7  11  -7        394.87        379.17        23.07 o                         
   8  11  -7        540.42        501.56        39.41 o                         
   9  11  -7       1136.62       1217.31        50.73 o                         
  10  11  -7         10.06         15.77        26.20 o                         
  11  11  -7        164.87        201.87        36.98 o                         
  12  11  -7       2379.97       2475.56        93.27 o                         
  13  11  -7         52.20         68.61        68.88 o                         
   1  12  -7        588.70        614.47        36.68 o                         
   2  12  -7        419.35        415.12        25.83 o                         
   3  12  -7        767.98        777.46        33.78 o                         
   4  12  -7       1028.97        987.90        32.79 o                         
   5  12  -7        383.21        377.91        22.16 o                         
   6  12  -7        108.30        103.81        23.23 o                         
   7  12  -7        113.41        126.97        26.33 o                         
   8  12  -7       6620.72       7246.57       143.33 o                         
   9  12  -7         30.99        -53.22        53.22 o                         
  10  12  -7         88.63         55.66        33.10 o                         
  11  12  -7        242.25        256.13        40.19 o                         
  12  12  -7        598.65        393.76        50.40 o                         
  13  12  -7        500.07        313.80        82.22 o                         
   0  13  -7        998.59       1099.41        68.05 o                         
   1  13  -7        556.59        495.89        27.57 o                         
   2  13  -7          0.17         -2.11        16.02 o                         
   3  13  -7        543.70        530.59        37.53 o                         
   4  13  -7       4073.47       4105.87        87.84 o                         
   5  13  -7         65.03         54.52        20.75 o                         
   6  13  -7        147.86        219.24        45.49 o                         
   7  13  -7       1187.57       1130.29        63.17 o                         
   8  13  -7        206.14        201.39        35.74 o                         
   9  13  -7        320.91        323.86        59.06 o                         
  10  13  -7         28.83        -10.36        43.38 o                         
  11  13  -7         43.58          8.27        55.31 o                         
   1  14  -7         46.53         38.02        24.15 o                         
   2  14  -7        954.44       1005.34        54.78 o                         
   3  14  -7        404.53        357.55        25.95 o                         
   4  14  -7        203.15        161.62        27.51 o                         
   5  14  -7       1491.65       1544.90        78.38 o                         
   6  14  -7        219.67        187.15        32.63 o                         
   7  14  -7       1102.81       1161.68        67.05 o                         
   8  14  -7       1917.04       1989.46        82.68 o                         
   9  14  -7        446.96        621.21        68.24 o                         
  10  14  -7         78.62        137.48        64.11 o                         
  11  14  -7        281.15        272.29        92.95 o                         
   0  15  -7        628.74        675.14        73.27 o                         
   1  15  -7        594.42        489.81        38.99 o                         
   2  15  -7         43.54         42.23        28.25 o                         
   3  15  -7        342.81        401.21        54.84 o                         
   4  15  -7       1164.79       1145.92        80.10 o                         
   5  15  -7        166.77        233.91        55.95 o                         
   6  15  -7        625.23        557.95        57.44 o                         
   7  15  -7        383.23        314.66        43.53 o                         
   8  15  -7        247.72        226.16        43.97 o                         
   9  15  -7        289.71        311.32        67.54 o                         
  10  15  -7        574.60        685.69       101.71 o                         
   1  16  -7        388.87        402.82       102.16 o                         
   2  16  -7        198.29        197.31        69.96 o                         
   3  16  -7         34.09        -36.57        41.63 o                         
   4  16  -7        522.58        432.16        53.79 o                         
   5  16  -7        305.28        195.73        71.39 o                         
   6  16  -7        134.84        117.46        54.49 o                         
   7  16  -7        102.68        108.96       167.85 o                         
   8  16  -7        209.96        245.67        80.58 o                         
   0  17  -7        841.58        655.12       102.81 o                         
   1  17  -7        868.97        711.33        73.16 o                         
   2  17  -7        139.22        165.47        51.98 o                         
   3  17  -7        370.44        320.69        73.01 o                         
   4  17  -7        165.27          8.81        65.06 o                         
   5  17  -7        543.07        378.35        92.41 o                         
   6  17  -7        472.13        462.81        82.91 o                         
   7  17  -7        113.33        224.16       141.06 o                         
   5  18  -7        363.45        179.34       152.00 o                         
   0   0  -6      81744.80      87048.87      2275.85 o                         
   2   0  -6       9565.15      10189.51       226.91 o                         
   4   0  -6      26462.23      27196.67       416.68 o                         
   6   0  -6       8293.27       7972.77       157.42 o                         
   8   0  -6        126.08        135.96        17.85 o                         
  10   0  -6       2023.14       1859.80       111.61 o                         
  12   0  -6        142.00         60.11        40.46 o                         
  14   0  -6         13.28          7.68        42.66 o                         
  16   0  -6       5399.43       5655.58       307.67 o                         
   1   1  -6        387.46        368.17        10.49 o                         
   2   1  -6       3097.61       2929.60        44.10 o                         
   3   1  -6        671.35        772.21        21.99 o                         
   4   1  -6      35159.01      36168.69       389.85 o                         
   5   1  -6        333.26        302.75        10.19 o                         
   6   1  -6       4567.13       4424.85        61.87 o                         
   7   1  -6       1544.30       1441.70        33.19 o                         
   8   1  -6        738.23        714.47        25.53 o                         
   9   1  -6        802.47        733.86        32.09 o                         
  10   1  -6       4135.00       4025.76        98.03 o                         
  11   1  -6        135.64        117.92        22.99 o                         
  12   1  -6       9592.33       9669.75       207.45 o                         
  13   1  -6        265.15        247.63        33.32 o                         
  14   1  -6        292.50        319.20        38.13 o                         
  15   1  -6        180.80        130.96        38.94 o                         
  16   1  -6        751.67        620.44        54.86 o                         
   0   2  -6       8488.11       7765.71       194.49 o                         
   1   2  -6       2713.79       2819.97        46.58 o                         
   2   2  -6       1128.91       1078.06        23.69 o                         
   3   2  -6        743.31        669.03        13.77 o                         
   4   2  -6        989.92        867.81        16.70 o                         
   5   2  -6       2361.97       2525.07        33.39 o                         
   6   2  -6       5187.06       5203.05        76.52 o                         
   7   2  -6       1971.09       1862.24        39.74 o                         
   8   2  -6       4018.40       3879.80        71.82 o                         
   9   2  -6        241.39        234.50        19.35 o                         
  10   2  -6       2499.90       2416.25        86.09 o                         
  11   2  -6         40.33         42.91        22.10 o                         
  12   2  -6        472.24        455.47        35.91 o                         
  13   2  -6       1500.01       1524.55        67.24 o                         
  14   2  -6        310.52        330.68        39.57 o                         
  15   2  -6        565.95        653.87        51.41 o                         
  16   2  -6       3035.40       2800.08       110.08 o                         
   1   3  -6       5636.59       5677.97        63.88 o                         
   2   3  -6       2349.48       2282.78        41.76 o                         
   3   3  -6       1982.42       1948.53        25.85 o                         
   4   3  -6       6947.90       7323.10        83.52 o                         
   5   3  -6       2537.44       2613.61        34.72 o                         
   6   3  -6       6382.19       6444.31        98.83 o                         
   7   3  -6       5514.42       5562.57       104.69 o                         
   8   3  -6       2856.23       2843.87        62.55 o                         
   9   3  -6       2923.64       2927.08        66.53 o                         
  10   3  -6        528.99        473.21        31.94 o                         
  11   3  -6        196.53        148.13        24.98 o                         
  12   3  -6       7136.17       7546.53       169.16 o                         
  13   3  -6        329.61        278.69        34.55 o                         
  14   3  -6        167.68        189.23        35.99 o                         
  15   3  -6        763.19        716.23        54.73 o                         
  16   3  -6        534.87        280.92        65.93 o                         
   0   4  -6      13752.28      14286.13       203.24 o                         
   1   4  -6      21956.75      21691.05       244.93 o                         
   2   4  -6        482.85        495.00        12.83 o                         
   3   4  -6       7173.91       7005.05        79.51 o                         
   4   4  -6       8099.40       8511.08        89.07 o                         
   5   4  -6       8729.38       8872.26       110.01 o                         
   6   4  -6         42.37         31.32         7.83 o                         
   7   4  -6       2845.34       2937.27        77.40 o                         
   8   4  -6        344.56        287.22        16.75 o                         
   9   4  -6       1352.75       1363.16        38.17 o                         
  10   4  -6       1762.75       1814.43        54.57 o                         
  11   4  -6       2727.85       2655.81       219.97 o                         
  12   4  -6        118.41         96.98        27.79 o                         
  13   4  -6        942.77        956.72        60.70 o                         
  14   4  -6        244.57        290.25        39.93 o                         
  15   4  -6       1085.01       1055.04        82.38 o                         
  16   4  -6       1203.93       1106.20       129.80 o                         
   1   5  -6       1875.46       2014.35        25.62 o                         
   2   5  -6          9.20          5.63         5.36 o                         
   3   5  -6        173.84        148.34         6.42 o                         
   4   5  -6       9352.20       9629.36       118.06 o                         
   5   5  -6       2140.06       2260.23        38.42 o                         
   6   5  -6       2770.80       2824.49        50.59 o                         
   7   5  -6       1476.85       1652.77        39.47 o                         
   8   5  -6        656.66        632.65        26.55 o                         
   9   5  -6       6351.05       6776.17       117.54 o                         
  10   5  -6       2051.53       2050.40        52.21 o                         
  11   5  -6        344.05        333.13        29.75 o                         
  12   5  -6       2684.92       2757.52        85.53 o                         
  13   5  -6        438.83        386.94        40.72 o                         
  14   5  -6         95.76         64.15        36.10 o                         
  15   5  -6        908.97        905.86        85.88 o                         
  16   5  -6        177.98        149.81        96.23 o                         
   0   6  -6      10761.97      10102.37       157.56 o                         
   1   6  -6      10981.39      10685.66       118.68 o                         
   2   6  -6       5924.75       6224.34        74.89 o                         
   3   6  -6       3101.80       3124.23        38.64 o                         
   4   6  -6       1110.26       1085.93        20.17 o                         
   5   6  -6       1376.45       1530.89        30.65 o                         
   6   6  -6       3377.91       3548.75        54.94 o                         
   7   6  -6       3883.63       4109.01       126.02 o                         
   8   6  -6        383.96        425.85        23.72 o                         
   9   6  -6       1610.87       1704.55        64.42 o                         
  10   6  -6         47.56         21.72        17.44 o                         
  11   6  -6       1934.30       2003.74        59.98 o                         
  12   6  -6       1282.32       1261.88        53.50 o                         
  13   6  -6       1326.02       1316.01        69.16 o                         
  14   6  -6        173.65        152.94        39.18 o                         
  15   6  -6        789.28        718.53        55.93 o                         
  16   6  -6        390.50        191.37        99.51 o                         
   1   7  -6       7883.10       7689.51       107.51 o                         
   2   7  -6        854.29        812.98        20.22 o                         
   3   7  -6      13458.68      14136.22       162.11 o                         
   4   7  -6       2791.93       2887.43        42.76 o                         
   5   7  -6       3212.72       3328.78        64.19 o                         
   6   7  -6       1095.78       1113.77        25.34 o                         
   7   7  -6      11804.35      12648.70       260.92 o                         
   8   7  -6       8828.28       9476.58       170.94 o                         
   9   7  -6       3311.74       3345.86        75.71 o                         
  10   7  -6       2129.92       2137.34        60.14 o                         
  11   7  -6         62.35         60.21        21.76 o                         
  12   7  -6        142.17        102.80        26.06 o                         
  13   7  -6        740.37        704.70        43.35 o                         
  14   7  -6        167.12        145.80        35.75 o                         
  15   7  -6        271.86        212.91        54.87 o                         
  16   7  -6        102.04         47.02       124.66 o                         
   0   8  -6       1123.23        970.28        43.77 o                         
   1   8  -6       6120.04       6048.30        91.53 o                         
   2   8  -6       1138.82       1110.41        28.22 o                         
   3   8  -6        107.58         85.17         7.61 o                         
   4   8  -6       4513.89       4696.27        61.75 o                         
   5   8  -6        709.90        726.20        20.33 o                         
   6   8  -6        301.50        292.62        14.60 o                         
   7   8  -6        671.12        746.56        28.33 o                         
   8   8  -6       1060.99       1117.98        39.44 o                         
   9   8  -6        652.37        641.39        36.09 o                         
  10   8  -6       1177.00       1203.76        75.47 o                         
  11   8  -6        629.20        625.21        36.35 o                         
  12   8  -6       2018.89       2172.85        67.71 o                         
  13   8  -6        658.67        618.71        39.16 o                         
  14   8  -6        287.68        318.63        37.44 o                         
  15   8  -6        549.19        439.46        87.08 o                         
   1   9  -6        191.19        194.33        12.84 o                         
   2   9  -6       3203.68       3236.33        58.95 o                         
   3   9  -6       2883.10       3096.61        52.75 o                         
   4   9  -6        795.13        926.95        24.31 o                         
   5   9  -6        268.59        245.40        12.56 o                         
   6   9  -6        224.57        217.80        12.76 o                         
   7   9  -6        626.41        623.58        25.16 o                         
   8   9  -6       7823.69       8651.60       159.46 o                         
   9   9  -6       1659.41       1832.22        53.11 o                         
  10   9  -6       1377.16       1404.66        77.68 o                         
  11   9  -6         31.16         50.11        30.05 o                         
  12   9  -6        230.51        201.27        30.19 o                         
  13   9  -6        238.48        171.93        33.32 o                         
  14   9  -6        874.76        839.49        51.34 o                         
   0  10  -6       1270.27       1252.83        56.07 o                         
   1  10  -6       1245.57       1206.21        32.98 o                         
   2  10  -6       2124.26       2168.86        44.65 o                         
   3  10  -6        134.92        147.86        12.77 o                         
   4  10  -6       4390.10       4744.88        70.99 o                         
   5  10  -6        351.88        318.90        15.16 o                         
   6  10  -6        129.18        129.19        13.41 o                         
   7  10  -6        288.48        249.22        18.74 o                         
   8  10  -6        141.21         96.73        21.09 o                         
   9  10  -6        364.20        411.33        28.85 o                         
  10  10  -6        202.96        196.78        26.88 o                         
  11  10  -6        457.27        460.86        33.00 o                         
  12  10  -6       1613.34       1586.22        64.90 o                         
  13  10  -6         37.23         30.73        37.33 o                         
  14  10  -6        161.40         79.83       102.79 o                         
   1  11  -6         55.39         43.68        13.63 o                         
   2  11  -6       1463.55       1486.66        39.68 o                         
   3  11  -6        266.54        304.05        17.02 o                         
   4  11  -6       1282.33       1299.42        44.17 o                         
   5  11  -6       1406.38       1462.42        38.81 o                         
   6  11  -6       1530.68       1677.09        47.15 o                         
   7  11  -6         35.55         13.19        20.94 o                         
   8  11  -6       6214.81       6719.81       119.16 o                         
   9  11  -6        253.70        272.06        26.29 o                         
  10  11  -6        273.88        230.55        27.91 o                         
  11  11  -6        199.00        154.13        33.65 o                         
  12  11  -6        385.10        414.96        43.65 o                         
  13  11  -6        317.98        320.55        59.83 o                         
  14  11  -6        676.73        442.92       126.86 o                         
   0  12  -6       2666.22       2563.67        95.95 o                         
   1  12  -6         48.66         49.07        13.93 o                         
   2  12  -6       2619.20       2654.10        60.04 o                         
   3  12  -6        388.14        362.54        25.84 o                         
   4  12  -6       5195.53       5493.92       116.05 o                         
   5  12  -6        125.41        115.47        16.77 o                         
   6  12  -6       2137.19       2302.22        54.23 o                         
   7  12  -6        248.02        237.93        22.31 o                         
   8  12  -6        181.56        160.16        24.29 o                         
   9  12  -6        839.93        770.87        47.86 o                         
  10  12  -6        154.22        144.22        33.77 o                         
  11  12  -6          6.45         -9.26        47.52 o                         
  12  12  -6       1363.36       1525.46        88.29 o                         
  13  12  -6         72.47        116.02        64.33 o                         
   1  13  -6        156.89        161.85        18.61 o                         
   2  13  -6        928.61        926.04        45.62 o                         
   3  13  -6        424.12        397.44        42.75 o                         
   4  13  -6        125.85         80.68        19.42 o                         
   5  13  -6       1191.75       1247.84        45.55 o                         
   6  13  -6        105.79        100.42        38.51 o                         
   7  13  -6         14.47        -10.39        24.38 o                         
   8  13  -6       2625.83       2811.71       100.09 o                         
   9  13  -6        548.98        540.46        51.20 o                         
  10  13  -6        130.27        163.00        38.83 o                         
  11  13  -6        433.42        383.71        56.47 o                         
  12  13  -6        132.07        -16.04        70.62 o                         
   0  14  -6        334.66        381.39        46.48 o                         
   1  14  -6       1203.14       1143.62        80.21 o                         
   2  14  -6        148.08        127.94        19.58 o                         
   3  14  -6       1265.92       1223.35        44.76 o                         
   4  14  -6       1395.19       1502.75        51.56 o                         
   5  14  -6        653.33        630.22        38.57 o                         
   6  14  -6       1957.67       2224.60        76.18 o                         
   7  14  -6        807.17        774.92        80.05 o                         
   8  14  -6         12.98         35.62        38.83 o                         
   9  14  -6        100.26         91.03        43.46 o                         
  10  14  -6        102.87        105.47        48.00 o                         
  11  14  -6        539.09        288.71        86.39 o                         
   1  15  -6        247.77        230.67        34.09 o                         
   2  15  -6        742.37        659.25        57.95 o                         
   3  15  -6        144.94         75.74        28.26 o                         
   4  15  -6        218.16        199.18        27.62 o                         
   5  15  -6        832.53        952.09        69.93 o                         
   6  15  -6         26.16         23.13        32.37 o                         
   7  15  -6       1137.09       1330.96        94.25 o                         
   8  15  -6       1290.69       1385.13        77.88 o                         
   9  15  -6        303.27        329.54        65.34 o                         
  10  15  -6         27.05         15.31        78.73 o                         
   0  16  -6        294.43        210.96        48.64 o                         
   1  16  -6        257.55        173.06        36.64 o                         
   2  16  -6         69.84         26.82        30.89 o                         
   3  16  -6        118.29        150.48        63.25 o                         
   4  16  -6        402.22        266.79        56.80 o                         
   5  16  -6        275.08        250.07        48.54 o                         
   6  16  -6        710.62        672.96        68.48 o                         
   7  16  -6        340.61        370.54        62.66 o                         
   8  16  -6         21.07         54.55        70.36 o                         
   1  17  -6        575.63        592.74        77.59 o                         
   2  17  -6        588.72        531.55        76.31 o                         
   3  17  -6        174.14        169.44        61.07 o                         
   4  17  -6        860.83        857.50        67.72 o                         
   5  17  -6        366.64        323.19        73.07 o                         
   6  17  -6         21.29         73.00        70.82 o                         
   7  17  -6        522.46        300.47        87.56 o                         
   2  18  -6        152.16        162.93       100.60 o                         
   3  18  -6         21.69         -3.28       101.69 o                         
   4  18  -6         23.87         78.73       110.44 o                         
   5  18  -6        100.16        -63.42       113.72 o                         
   2   0  -5      46116.97      48192.07       799.06 o                         
   4   0  -5      15739.82      15410.66       220.47 o                         
   6   0  -5      10747.25      10342.47       164.82 o                         
   8   0  -5       1988.35       1960.54        60.54 o                         
  10   0  -5        216.90        264.95        33.63 o                         
  12   0  -5      10016.64      10384.34       311.33 o                         
  14   0  -5       2497.82       2579.32       123.19 o                         
  16   0  -5        327.42        223.16        62.58 o                         
   0   1  -5       6059.76       6181.71       105.31 o                         
   1   1  -5       2449.69       2506.40        33.76 o                         
   2   1  -5       3460.95       3640.12        65.33 o                         
   3   1  -5       3454.55       3773.42        45.42 o                         
   4   1  -5      15097.54      14890.56       163.27 o                         
   5   1  -5       1323.46       1161.18        18.43 o                         
   6   1  -5      35513.45      35331.20       399.23 o                         
   7   1  -5       5223.33       5058.48        86.73 o                         
   8   1  -5       1609.90       1517.24        36.28 o                         
   9   1  -5        999.20        990.53        35.73 o                         
  10   1  -5       6670.44       6559.89       143.37 o                         
  11   1  -5         97.75         87.30        21.90 o                         
  12   1  -5        214.09        149.90        27.51 o                         
  13   1  -5         39.71         24.94        26.26 o                         
  14   1  -5        226.41        191.74        34.88 o                         
  15   1  -5        119.51        231.98        47.98 o                         
  16   1  -5       1313.33       1263.75        81.84 o                         
   1   2  -5        764.08        881.21        27.23 o                         
   2   2  -5       2594.78       2271.20        38.05 o                         
   3   2  -5       1696.73       1740.39        26.02 o                         
   4   2  -5       4855.85       5064.91        60.13 o                         
   5   2  -5       2565.85       2707.89        34.76 o                         
   6   2  -5        513.17        514.71        13.63 o                         
   7   2  -5       1091.18       1076.43        26.03 o                         
   8   2  -5        133.84        112.82        13.97 o                         
   9   2  -5       1891.74       2006.76        51.34 o                         
  10   2  -5       4435.58       4455.88       105.06 o                         
  11   2  -5       1651.76       1699.30        70.98 o                         
  12   2  -5       6798.51       6846.79       161.88 o                         
  13   2  -5        173.11        170.89        38.51 o                         
  14   2  -5       2871.04       2858.70        92.75 o                         
  15   2  -5        194.78        200.05        39.41 o                         
  16   2  -5        330.43        312.73        48.16 o                         
   0   3  -5       6078.09       6487.01        93.98 o                         
   1   3  -5       4415.49       4663.83        55.12 o                         
   2   3  -5      15567.69      16317.90       184.93 o                         
   3   3  -5       1499.70       1582.95        22.56 o                         
   4   3  -5       1578.53       1559.93        23.59 o                         
   5   3  -5       4107.58       4355.90        52.08 o                         
   6   3  -5       3243.39       3148.26        42.35 o                         
   7   3  -5       1188.42       1258.95        26.30 o                         
   8   3  -5       1611.01       1680.01        39.13 o                         
   9   3  -5       7335.14       7197.66       123.11 o                         
  10   3  -5       2072.40       1975.97        52.85 o                         
  11   3  -5       1994.37       2088.07        68.86 o                         
  12   3  -5        154.13        118.51        29.31 o                         
  13   3  -5        613.33        605.18        53.94 o                         
  14   3  -5         91.73         42.90        32.21 o                         
  15   3  -5        309.55        250.49        41.03 o                         
  16   3  -5       1493.57       1391.84        87.01 o                         
   1   4  -5      17965.04      17260.88       195.24 o                         
   2   4  -5       6669.33       6467.12        77.74 o                         
   3   4  -5       5071.13       5236.82        60.20 o                         
   4   4  -5      16205.93      16894.06       212.38 o                         
   5   4  -5       3440.23       3614.91        44.97 o                         
   6   4  -5       6793.59       7076.41        96.41 o                         
   7   4  -5       3811.91       3726.68        65.80 o                         
   8   4  -5       4654.30       4741.45        84.45 o                         
   9   4  -5       4558.74       4578.83        84.35 o                         
  10   4  -5        924.16        942.93        45.27 o                         
  11   4  -5       2500.63       2521.69        65.53 o                         
  12   4  -5       1799.93       1771.24        60.28 o                         
  13   4  -5       1832.80       1948.20        73.75 o                         
  14   4  -5        550.28        508.29        43.15 o                         
  15   4  -5        394.98        277.44        43.25 o                         
  16   4  -5        236.17        209.90        69.13 o                         
   0   5  -5       9496.79       9133.26       156.17 o                         
   1   5  -5      19861.55      19646.31       265.45 o                         
   2   5  -5        297.60        434.83         9.42 o                         
   3   5  -5       1600.45       1582.30        23.68 o                         
   4   5  -5         22.69         18.68         4.76 o                         
   5   5  -5       2429.14       2381.60        31.79 o                         
   6   5  -5       6317.33       6467.06       108.88 o                         
   7   5  -5       1935.22       2000.24        43.34 o                         
   8   5  -5        116.27         94.60        13.20 o                         
   9   5  -5       2555.09       2702.38        57.41 o                         
  10   5  -5        542.69        557.52        32.62 o                         
  11   5  -5       2131.41       2074.21        87.86 o                         
  12   5  -5        545.78        561.68        37.79 o                         
  13   5  -5       2724.40       2853.30        78.21 o                         
  14   5  -5        717.06        637.72        47.31 o                         
  15   5  -5        289.10        264.01        43.72 o                         
  16   5  -5        467.16        327.99       122.48 o                         
   1   6  -5       6557.83       6176.84        70.14 o                         
   2   6  -5      17154.58      17742.62       224.83 o                         
   3   6  -5       6230.65       6422.79        73.88 o                         
   4   6  -5       1503.97       1610.26        23.86 o                         
   5   6  -5       2586.44       2641.37        37.54 o                         
   6   6  -5       1409.23       1441.43        28.09 o                         
   7   6  -5       3002.78       3088.22        51.57 o                         
   8   6  -5       1741.35       1781.64        42.68 o                         
   9   6  -5       5745.63       6027.98       107.02 o                         
  10   6  -5        592.72        671.73        35.79 o                         
  11   6  -5       1405.89       1445.89        59.84 o                         
  12   6  -5       1080.77       1094.01        51.78 o                         
  13   6  -5        336.74        308.82        31.06 o                         
  14   6  -5         52.05         33.70        29.45 o                         
  15   6  -5        829.37        705.76        47.47 o                         
  16   6  -5        316.81        320.41       102.79 o                         
   0   7  -5       9827.04       9332.91       161.29 o                         
   1   7  -5      12235.94      12178.00       136.72 o                         
   2   7  -5       5627.03       5568.51        74.32 o                         
   3   7  -5       7396.38       7422.35        87.41 o                         
   4   7  -5       1536.54       1623.73        25.54 o                         
   5   7  -5       5388.92       5615.54        72.06 o                         
   6   7  -5        139.50        153.94        10.61 o                         
   7   7  -5       3499.64       3480.61        65.07 o                         
   8   7  -5        298.94        298.18        20.13 o                         
   9   7  -5       3277.58       3324.92        68.58 o                         
  10   7  -5        328.86        333.97        27.36 o                         
  11   7  -5       1476.20       1475.05        53.11 o                         
  12   7  -5        578.29        568.14        36.65 o                         
  13   7  -5        360.04        391.78        42.39 o                         
  14   7  -5       2160.82       2326.56        70.94 o                         
  15   7  -5        458.52        347.34        43.43 o                         
  16   7  -5        176.89        169.49       100.60 o                         
   1   8  -5        292.35        309.41        16.77 o                         
   2   8  -5       2716.41       2518.93        43.87 o                         
   3   8  -5       1648.56       1736.26        26.44 o                         
   4   8  -5        159.65        169.20        12.28 o                         
   5   8  -5        841.82        867.98        18.46 o                         
   6   8  -5        356.76        316.90        14.21 o                         
   7   8  -5       4795.93       4962.64        77.21 o                         
   8   8  -5       5020.40       5255.04        93.70 o                         
   9   8  -5       1150.14       1230.30        42.34 o                         
  10   8  -5       1128.83       1125.61        67.28 o                         
  11   8  -5        503.96        487.64        30.63 o                         
  12   8  -5         24.04          1.71        27.70 o                         
  13   8  -5        282.04        262.73        29.74 o                         
  14   8  -5        771.04        753.30        44.18 o                         
  15   8  -5        112.89         39.06        55.17 o                         
  16   8  -5         86.72         27.34       110.44 o                         
   0   9  -5       1495.92       1451.07        42.35 o                         
   1   9  -5       1552.29       1483.03        35.18 o                         
   2   9  -5       9267.77       9724.12       170.85 o                         
   3   9  -5         44.47         57.65         9.96 o                         
   4   9  -5       1751.32       1873.90        33.52 o                         
   5   9  -5         16.05         32.50         8.40 o                         
   6   9  -5       3692.17       3657.47        54.51 o                         
   7   9  -5       1132.96       1090.73        32.71 o                         
   8   9  -5         59.32         44.33        16.09 o                         
   9   9  -5       1314.97       1345.33        46.13 o                         
  10   9  -5        968.36       1040.14        44.65 o                         
  11   9  -5        438.30        465.55        63.05 o                         
  12   9  -5        942.29        949.41        61.03 o                         
  13   9  -5        188.04        188.69        32.66 o                         
  14   9  -5        571.63        472.41        44.94 o                         
  15   9  -5         73.18         13.12       109.35 o                         
   1  10  -5        586.42        531.21        26.98 o                         
   2  10  -5       1461.62       1473.54        37.46 o                         
   3  10  -5        360.26        347.81        19.52 o                         
   4  10  -5        354.35        344.83        14.91 o                         
   5  10  -5         76.84         69.68        10.62 o                         
   6  10  -5         38.87         43.57        11.14 o                         
   7  10  -5        319.20        323.10        19.85 o                         
   8  10  -5       5153.26       5608.39       111.28 o                         
   9  10  -5       1154.88       1220.99        45.33 o                         
  10  10  -5        852.52        821.72        64.78 o                         
  11  10  -5         99.85        127.10        25.76 o                         
  12  10  -5        179.51        180.95        30.92 o                         
  13  10  -5        380.34        311.53        38.53 o                         
  14  10  -5       1467.91       1248.44       152.59 o                         
   0  11  -5        685.62        619.41        29.67 o                         
   1  11  -5        419.58        376.45        22.73 o                         
   2  11  -5       1808.60       1785.22        47.75 o                         
   3  11  -5         88.64         71.95        15.04 o                         
   4  11  -5       1657.35       1658.60        33.90 o                         
   5  11  -5       1288.50       1296.44        32.58 o                         
   6  11  -5       2328.31       2461.51        69.73 o                         
   7  11  -5         95.96         78.56        18.40 o                         
   8  11  -5        366.16        349.99        24.61 o                         
   9  11  -5        831.25        874.22        42.99 o                         
  10  11  -5        976.91       1010.21        53.75 o                         
  11  11  -5         75.08         37.12        30.93 o                         
  12  11  -5        924.48        886.19        58.24 o                         
  13  11  -5         20.05        -19.87        38.71 o                         
  14  11  -5        662.91        293.09       115.92 o                         
   1  12  -5        296.82        290.09        19.78 o                         
   2  12  -5       5094.52       5113.78        99.26 o                         
   3  12  -5       1948.23       1994.79        57.75 o                         
   4  12  -5        272.82        258.72        24.12 o                         
   5  12  -5       1507.90       1520.14        44.87 o                         
   6  12  -5        693.06        698.83        39.12 o                         
   7  12  -5        246.95        216.91        21.53 o                         
   8  12  -5       2317.59       2410.49        74.52 o                         
   9  12  -5        103.86        127.03        36.65 o                         
  10  12  -5        459.24        465.00        41.79 o                         
  11  12  -5        330.08        287.30        38.30 o                         
  12  12  -5        641.96        674.38        87.65 o                         
  13  12  -5         42.12         31.10        73.26 o                         
  14  12  -5       1340.04       1069.74       219.85 o                         
   0  13  -5        239.83        250.40        25.29 o                         
   1  13  -5        478.82        466.60        36.09 o                         
   2  13  -5       1437.54       1517.96        45.23 o                         
   3  13  -5        668.35        652.28        33.52 o                         
   4  13  -5       1460.73       1485.43        48.47 o                         
   5  13  -5         41.87         13.77        17.98 o                         
   6  13  -5       1275.27       1310.83        66.22 o                         
   7  13  -5        436.85        438.55        29.88 o                         
   8  13  -5         47.97         48.82        22.51 o                         
   9  13  -5        227.90        217.31        31.28 o                         
  10  13  -5         61.19        -12.08        49.98 o                         
  11  13  -5        273.27        220.00        39.70 o                         
  12  13  -5        567.79        411.22        56.96 o                         
   1  14  -5       1578.12       1473.43        45.56 o                         
   2  14  -5       1304.38       1323.64        44.41 o                         
   3  14  -5        466.15        464.63        29.97 o                         
   4  14  -5       1123.92       1018.78        50.70 o                         
   5  14  -5        654.02        556.41        39.51 o                         
   6  14  -5        248.84        214.43        30.64 o                         
   7  14  -5        479.17        487.39        38.96 o                         
   8  14  -5       1174.97       1270.34        67.59 o                         
   9  14  -5         99.74        102.28        41.67 o                         
  10  14  -5        160.40        156.90        47.72 o                         
  11  14  -5        504.94        523.83        91.86 o                         
   0  15  -5         10.82         23.30        34.38 o                         
   1  15  -5        600.29        574.24        44.51 o                         
   2  15  -5       1367.77       1470.77        65.07 o                         
   3  15  -5       1254.11       1343.22        48.90 o                         
   4  15  -5        821.48        816.88        43.27 o                         
   5  15  -5        590.01        543.61        42.29 o                         
   6  15  -5       1055.12       1163.37        66.94 o                         
   7  15  -5         97.09         44.26        35.05 o                         
   8  15  -5         13.25        -36.37        36.37 o                         
   9  15  -5        305.71        286.00        59.66 o                         
  10  15  -5        126.85        154.18        77.64 o                         
   1  16  -5        102.60        106.57        30.66 o                         
   2  16  -5        127.83         31.37        35.20 o                         
   3  16  -5          6.79          2.99        30.73 o                         
   4  16  -5        155.37        174.33        35.94 o                         
   5  16  -5        382.57        455.79        82.43 o                         
   6  16  -5        118.41         95.80        42.70 o                         
   7  16  -5        348.20        374.18        44.58 o                         
   8  16  -5        122.45        106.04        62.33 o                         
   9  16  -5        316.38        265.73        80.92 o                         
   0  17  -5        540.02        572.66        81.47 o                         
   1  17  -5        385.56        347.09        40.44 o                         
   2  17  -5        103.62         86.13        36.56 o                         
   3  17  -5        587.32        576.98        63.26 o                         
   4  17  -5        308.76        172.58        52.14 o                         
   5  17  -5        837.29        701.73        65.49 o                         
   6  17  -5        418.43        325.12        74.22 o                         
   7  17  -5         75.32         -9.42        73.47 o                         
   1  18  -5        601.20        558.30        83.62 o                         
   2  18  -5        367.80        351.70        81.32 o                         
   3  18  -5        123.33        125.75        97.32 o                         
   4  18  -5        341.29        507.41       115.92 o                         
   5  18  -5        146.01          9.84       110.44 o                         
   3  19  -5         42.25        -12.03       110.44 o                         
   0   0  -4      90387.81      90082.15      3471.08 o                         
   2   0  -4      22112.81      21438.04       357.68 o                         
   4   0  -4        957.26        989.13        36.88 o                         
   6   0  -4      28363.10      28377.28       435.34 o                         
   8   0  -4       1077.67       1125.89        43.99 o                         
  10   0  -4      12080.07      12163.46       347.45 o                         
  12   0  -4        735.61        713.10       119.21 o                         
  14   0  -4         97.78         31.23        41.36 o                         
  16   0  -4        183.30        255.81        85.84 o                         
   1   1  -4      18761.74      18651.13       200.74 o                         
   2   1  -4      37894.12      37715.50       442.06 o                         
   3   1  -4       4469.16       4957.04        57.87 o                         
   4   1  -4       9990.07      10249.81       124.11 o                         
   5   1  -4       7506.15       7427.68        84.31 o                         
   6   1  -4       7855.10       7710.16        88.24 o                         
   7   1  -4        932.74        913.43        20.57 o                         
   8   1  -4        873.11        843.45        26.87 o                         
   9   1  -4        715.24        690.02        30.91 o                         
  10   1  -4       3309.21       3385.30        85.13 o                         
  11   1  -4        427.92        421.07        29.54 o                         
  12   1  -4        184.33        104.86        48.84 o                         
  13   1  -4        263.91        242.33        31.07 o                         
  14   1  -4       6155.51       6482.20       162.36 o                         
  15   1  -4        460.01        397.74        41.26 o                         
  16   1  -4        173.43        121.47        42.90 o                         
   0   2  -4        610.91        631.04        12.47 o                         
   1   2  -4       2423.63       2363.15        31.46 o                         
   2   2  -4       8677.69       9649.14       105.44 o                         
   3   2  -4       5941.89       6234.11        72.61 o                         
   4   2  -4        105.76        104.99         5.51 o                         
   5   2  -4        189.23        199.45         7.72 o                         
   6   2  -4      27577.20      27215.27       295.31 o                         
   7   2  -4       4294.65       4060.19        55.52 o                         
   8   2  -4       2030.70       2012.23        43.39 o                         
   9   2  -4       2618.13       2522.31        53.08 o                         
  10   2  -4       4058.37       3999.80        84.66 o                         
  11   2  -4       1732.66       1676.83        57.94 o                         
  12   2  -4        371.29        408.26        38.87 o                         
  13   2  -4        592.50        567.75        38.61 o                         
  14   2  -4        683.55        781.59        53.12 o                         
  15   2  -4        123.89         72.88        35.85 o                         
  16   2  -4        289.40        336.89        46.19 o                         
   1   3  -4       5681.55       5874.80        71.37 o                         
   2   3  -4       4630.49       4841.18        54.62 o                         
   3   3  -4       7718.19       7975.77        92.40 o                         
   4   3  -4       1489.84       1342.04        22.36 o                         
   5   3  -4       2752.90       2581.79        38.02 o                         
   6   3  -4       1494.63       1396.10        21.82 o                         
   7   3  -4       3617.43       3717.47        54.28 o                         
   8   3  -4       2098.15       1940.87        42.77 o                         
   9   3  -4       3312.35       3160.50        62.86 o                         
  10   3  -4        916.36        839.70        34.72 o                         
  11   3  -4       2582.27       2662.08        66.08 o                         
  12   3  -4        254.18        260.85        25.25 o                         
  13   3  -4       1277.03       1183.82        59.62 o                         
  14   3  -4       3327.47       3574.50       104.39 o                         
  15   3  -4        138.90        106.72        37.10 o                         
  16   3  -4         20.38         36.49        42.70 o                         
   0   4  -4       9773.61       9540.82       181.31 o                         
   1   4  -4       7196.32       6879.58        83.72 o                         
   2   4  -4       8543.35       9345.20        98.52 o                         
   3   4  -4       9806.24       9687.59       102.57 o                         
   4   4  -4        680.86        731.70        12.80 o                         
   5   4  -4       1983.96       1791.32        23.14 o                         
   6   4  -4      21029.10      21686.23       247.36 o                         
   7   4  -4       4317.03       4201.14        64.23 o                         
   8   4  -4        332.59        317.48        17.64 o                         
   9   4  -4       6384.02       6230.26       108.89 o                         
  10   4  -4       1629.84       1504.41        45.09 o                         
  11   4  -4        795.62        758.76        37.35 o                         
  12   4  -4        281.56        254.34        24.93 o                         
  13   4  -4        161.53        157.94        26.00 o                         
  14   4  -4        891.82        858.56        55.36 o                         
  15   4  -4         80.57         38.69        38.23 o                         
  16   4  -4        652.34        518.66        55.09 o                         
   1   5  -4       8306.56       8341.56       102.27 o                         
   2   5  -4       2221.62       2260.78        30.91 o                         
   3   5  -4      14566.87      15119.33       164.57 o                         
   4   5  -4       3959.78       3948.36        48.39 o                         
   5   5  -4       5973.56       6147.60        78.87 o                         
   6   5  -4       1995.22       1891.52        32.42 o                         
   7   5  -4       4457.63       4451.92        67.81 o                         
   8   5  -4       2584.14       2571.05        52.68 o                         
   9   5  -4        150.74        130.04        15.58 o                         
  10   5  -4        501.25        435.87        43.48 o                         
  11   5  -4       3810.78       3737.86        87.95 o                         
  12   5  -4        124.08        162.91        23.39 o                         
  13   5  -4        492.94        452.09        32.12 o                         
  14   5  -4        189.54        186.32        30.31 o                         
  15   5  -4        731.12        670.60        47.09 o                         
  16   5  -4        108.54         77.06        99.87 o                         
   0   6  -4      12977.92      12651.24       214.76 o                         
   1   6  -4        528.29        509.67        14.66 o                         
   2   6  -4      20731.10      20853.50       236.03 o                         
   3   6  -4       4453.40       4437.66        49.61 o                         
   4   6  -4        479.22        472.10        11.12 o                         
   5   6  -4       1188.64       1112.27        19.20 o                         
   6   6  -4        545.89        556.67        15.29 o                         
   7   6  -4       2908.59       3108.97        50.94 o                         
   8   6  -4       1400.25       1373.87        36.73 o                         
   9   6  -4       8441.00       8743.09       161.80 o                         
  10   6  -4        714.82        783.85        36.16 o                         
  11   6  -4       2917.73       2920.94        85.90 o                         
  12   6  -4        193.88        175.44        24.86 o                         
  13   6  -4        234.29        196.45        28.30 o                         
  14   6  -4        544.90        492.37        33.51 o                         
  15   6  -4        115.85        106.11        30.77 o                         
  16   6  -4         83.44         21.29        69.27 o                         
   1   7  -4      12576.38      12472.72       159.14 o                         
   2   7  -4       8314.57       8479.70       104.27 o                         
   3   7  -4       5817.62       6064.34        75.60 o                         
   4   7  -4        402.35        400.89        13.38 o                         
   5   7  -4       1716.84       1698.53        24.94 o                         
   6   7  -4        104.91         94.28         8.74 o                         
   7   7  -4       1594.28       1523.20        34.24 o                         
   8   7  -4       3136.58       3231.67        64.23 o                         
   9   7  -4       2857.57       2980.14        68.73 o                         
  10   7  -4        267.48        258.59        31.44 o                         
  11   7  -4       1445.64       1560.17        51.50 o                         
  12   7  -4        278.08        229.55        35.70 o                         
  13   7  -4       1241.46       1344.08        52.20 o                         
  14   7  -4        347.09        334.42        39.18 o                         
  15   7  -4        153.91        106.08        32.62 o                         
  16   7  -4         92.66         67.80       101.69 o                         
   0   8  -4       5292.89       5414.78       108.78 o                         
   1   8  -4       6741.71       6645.32       100.86 o                         
   2   8  -4       4218.54       4185.47        66.62 o                         
   3   8  -4       2412.83       2417.82        36.22 o                         
   4   8  -4        595.09        566.08        15.42 o                         
   5   8  -4        703.01        786.11        18.02 o                         
   6   8  -4        334.40        315.11        15.65 o                         
   7   8  -4       1374.06       1390.02        30.98 o                         
   8   8  -4       1014.54       1035.64        36.13 o                         
   9   8  -4       4096.71       4443.85        91.87 o                         
  10   8  -4       1632.47       1618.11        52.63 o                         
  11   8  -4        765.11        818.60        42.89 o                         
  12   8  -4         57.47         52.59        22.73 o                         
  13   8  -4        105.20        111.55        26.75 o                         
  14   8  -4       2500.34       2686.32        77.01 o                         
  15   8  -4         50.03         48.67        52.29 o                         
  16   8  -4        348.54        199.03       107.17 o                         
   1   9  -4        316.08        303.56        16.69 o                         
   2   9  -4      13590.16      13505.13       260.96 o                         
   3   9  -4       1522.80       1490.39        30.47 o                         
   4   9  -4       2170.63       2091.40        36.05 o                         
   5   9  -4        196.72        197.03        10.68 o                         
   6   9  -4       1169.91       1108.75        24.90 o                         
   7   9  -4       1142.48       1218.21        36.85 o                         
   8   9  -4        827.90        856.77        63.69 o                         
   9   9  -4        128.98        119.70        23.04 o                         
  10   9  -4        259.10        272.40        24.30 o                         
  11   9  -4        912.23        807.24        43.04 o                         
  12   9  -4        750.48        740.09        43.06 o                         
  13   9  -4        216.17        209.13        31.76 o                         
  14   9  -4       2061.72       2182.83       129.12 o                         
  15   9  -4         29.42         57.16        70.72 o                         
   0  10  -4       3079.82       2947.75        75.48 o                         
   1  10  -4       1912.83       1780.03        36.46 o                         
   2  10  -4       5573.68       5357.54       112.57 o                         
   3  10  -4        890.04        785.59        24.42 o                         
   4  10  -4        825.37        827.57        22.48 o                         
   5  10  -4        154.52        132.58        10.64 o                         
   6  10  -4       2431.70       2458.07        46.13 o                         
   7  10  -4        738.95        707.61        28.84 o                         
   8  10  -4        394.30        385.25        30.65 o                         
   9  10  -4        855.27        848.31        48.96 o                         
  10  10  -4        841.88        956.51        53.13 o                         
  11  10  -4        171.84        182.11        29.82 o                         
  12  10  -4        637.13        625.33        43.88 o                         
  13  10  -4        532.76        626.81        42.56 o                         
  14  10  -4       1669.63       1677.20       129.63 o                         
   1  11  -4        188.54        195.74        12.64 o                         
   2  11  -4       6405.59       6572.60       136.67 o                         
   3  11  -4        753.73        805.21        27.64 o                         
   4  11  -4       2541.49       2609.72        57.78 o                         
   5  11  -4         52.91         28.57        11.28 o                         
   6  11  -4        502.97        537.58        25.63 o                         
   7  11  -4       1022.40       1054.15        39.78 o                         
   8  11  -4       1032.56       1040.57        41.06 o                         
   9  11  -4        162.29        113.95        21.96 o                         
  10  11  -4         67.04         29.95        23.38 o                         
  11  11  -4         87.98        107.87        31.00 o                         
  12  11  -4        467.36        461.26        41.12 o                         
  13  11  -4         82.83         79.19        38.71 o                         
  14  11  -4       1892.24       1627.80       196.91 o                         
   0  12  -4       1898.92       1884.00        58.06 o                         
   1  12  -4       2420.41       2428.13        60.41 o                         
   2  12  -4       2558.76       2563.40        66.00 o                         
   3  12  -4       1041.09       1047.22        54.91 o                         
   4  12  -4        351.52        331.87        22.84 o                         
   5  12  -4         23.37         44.06        16.94 o                         
   6  12  -4       2893.21       3056.21       103.48 o                         
   7  12  -4         71.45         52.29        17.84 o                         
   8  12  -4        146.70         76.43        27.79 o                         
   9  12  -4         84.48        124.65        24.42 o                         
  10  12  -4        767.15        770.11        52.10 o                         
  11  12  -4         29.12         75.00        29.30 o                         
  12  12  -4         68.30         40.88        33.62 o                         
  13  12  -4        522.53        436.87        68.95 o                         
  14  12  -4        675.96        387.15       125.77 o                         
   1  13  -4       1356.96       1245.68        36.89 o                         
   2  13  -4       2538.00       2447.97        59.10 o                         
   3  13  -4        353.47        325.59        20.52 o                         
   4  13  -4        749.81        777.66        37.02 o                         
   5  13  -4        373.71        391.74        27.98 o                         
   6  13  -4          0.66          7.08        28.59 o                         
   7  13  -4        118.79        115.58        23.06 o                         
   8  13  -4        499.57        533.32        52.93 o                         
   9  13  -4        150.34        206.69        28.48 o                         
  10  13  -4        468.08        447.82        36.90 o                         
  11  13  -4        146.97        236.40        55.46 o                         
  12  13  -4        473.02        382.60        51.47 o                         
   0  14  -4        637.77        567.20        37.53 o                         
   1  14  -4        177.17        156.08        18.91 o                         
   2  14  -4       1353.27       1297.54        43.41 o                         
   3  14  -4       1366.89       1354.71        55.58 o                         
   4  14  -4       2335.13       2307.70        70.14 o                         
   5  14  -4       1685.45       1866.26        64.66 o                         
   6  14  -4        656.81        656.82        39.31 o                         
   7  14  -4        452.40        460.38        32.46 o                         
   8  14  -4         95.03        120.11        31.38 o                         
   9  14  -4        509.27        572.10        44.63 o                         
  10  14  -4        215.05        213.02        48.11 o                         
  11  14  -4        406.61        367.09        64.29 o                         
   1  15  -4       1179.53       1269.22        48.34 o                         
   2  15  -4       1055.26       1033.12        43.76 o                         
   3  15  -4         96.33         98.37        22.96 o                         
   4  15  -4        827.39        820.72        57.81 o                         
   5  15  -4        400.76        406.44        35.06 o                         
   6  15  -4        499.74        488.12        52.56 o                         
   7  15  -4          7.01         10.92        32.29 o                         
   8  15  -4         47.88         54.17        40.65 o                         
   9  15  -4        340.07        383.73        68.02 o                         
  10  15  -4         17.06        162.93        75.45 o                         
   0  16  -4        142.42        122.50        41.50 o                         
   1  16  -4         20.18         38.52        27.76 o                         
   2  16  -4        647.03        654.80        47.06 o                         
   3  16  -4       1037.68       1072.62        68.73 o                         
   4  16  -4        655.90        668.84        39.23 o                         
   5  16  -4        161.98        182.62        34.43 o                         
   6  16  -4        105.91         70.03        34.70 o                         
   7  16  -4        110.68        107.57        53.50 o                         
   8  16  -4        263.78        198.60        50.23 o                         
   9  16  -4        253.90        255.88        78.73 o                         
   1  17  -4        807.43        688.60       103.53 o                         
   2  17  -4         62.83         33.50        33.65 o                         
   3  17  -4        212.50        191.47        37.21 o                         
   4  17  -4        467.00        358.84        41.94 o                         
   5  17  -4         72.27        -25.61        46.36 o                         
   6  17  -4         79.68        131.32       125.20 o                         
   7  17  -4         42.74         50.20        71.14 o                         
   0  18  -4        449.93        456.26        81.47 o                         
   1  18  -4        332.59        272.17        44.09 o                         
   2  18  -4        350.00        250.51        45.86 o                         
   3  18  -4        422.61        470.75        80.39 o                         
   4  18  -4        488.70        463.68       108.27 o                         
   5  18  -4        803.59        564.33       119.21 o                         
   1  19  -4         68.44        172.77        96.23 o                         
   2  19  -4        229.23        166.21       101.70 o                         
   3  19  -4        140.95        239.48       109.35 o                         
   2   0  -3      78046.95      80088.59      2095.11 o                         
   4   0  -3       3012.90       3149.12        53.26 o                         
   6   0  -3       6505.67       6939.54       113.02 o                         
   8   0  -3      10460.42       9712.02       223.60 o                         
  10   0  -3       7052.64       6873.08       209.60 o                         
  12   0  -3       6942.51       6894.21       218.45 o                         
  14   0  -3       3664.58       3688.35       147.61 o                         
  16   0  -3        119.33        111.95        57.16 o                         
   0   1  -3        416.85        380.70         9.52 o                         
   1   1  -3      20775.66      20531.04       288.33 o                         
   2   1  -3        827.44        987.79        13.33 o                         
   3   1  -3        761.13        795.61        11.27 o                         
   4   1  -3       3090.69       3074.27        38.38 o                         
   5   1  -3       1538.09       1453.51        20.60 o                         
   6   1  -3      39882.79      39316.31       423.76 o                         
   7   1  -3       1590.91       1506.66        25.68 o                         
   8   1  -3       6303.85       6110.98        96.03 o                         
   9   1  -3        206.58        187.40        16.52 o                         
  10   1  -3       8353.58       8388.29       156.09 o                         
  11   1  -3        468.45        399.62        29.06 o                         
  12   1  -3        126.85        101.76        24.59 o                         
  13   1  -3        168.97        163.44        28.33 o                         
  14   1  -3        547.75        512.28        40.88 o                         
  15   1  -3        111.47        119.31        38.83 o                         
  16   1  -3        181.18        165.44        40.93 o                         
   1   2  -3      11375.08      11807.44       133.12 o                         
   2   2  -3       1752.66       1746.34        20.40 o                         
   3   2  -3       7654.45       8051.58        85.17 o                         
   4   2  -3       4428.86       4575.39        52.80 o                         
   5   2  -3        386.61        375.98         9.81 o                         
   6   2  -3      12145.66      11553.37       128.74 o                         
   7   2  -3       3409.96       3318.74        44.39 o                         
   8   2  -3        480.54        447.18        21.19 o                         
   9   2  -3        790.24        717.84        29.71 o                         
  10   2  -3       3910.13       3721.21        79.94 o                         
  11   2  -3        959.04        934.61        50.48 o                         
  12   2  -3       2870.09       2840.68        80.73 o                         
  13   2  -3        464.13        492.46        36.31 o                         
  14   2  -3       2391.41       2364.23        82.37 o                         
  15   2  -3       1624.69       1728.85       108.29 o                         
  16   2  -3       1072.82       1014.45        71.64 o                         
   0   3  -3      23948.39      22567.98       421.36 o                         
   1   3  -3       1948.25       2114.14        29.00 o                         
   2   3  -3       5238.52       5355.22        56.44 o                         
   3   3  -3      14956.61      15788.10       169.80 o                         
   4   3  -3       4220.71       4488.25        51.81 o                         
   5   3  -3      12156.85      11728.59       129.77 o                         
   6   3  -3      14578.32      14436.62       159.48 o                         
   7   3  -3       6373.45       6519.45        79.71 o                         
   8   3  -3        524.71        529.73        24.37 o                         
   9   3  -3       3516.38       3652.12        76.82 o                         
  10   3  -3       5922.94       5852.32       114.83 o                         
  11   3  -3       1637.56       1665.70        56.07 o                         
  12   3  -3         64.50         96.45        20.93 o                         
  13   3  -3        706.79        726.43        41.66 o                         
  14   3  -3       1246.50       1344.38        56.90 o                         
  15   3  -3         65.55         40.48        34.85 o                         
  16   3  -3        276.24        193.39        44.45 o                         
   1   4  -3      12242.36      11962.07       150.29 o                         
   2   4  -3       1799.67       1902.64        22.39 o                         
   3   4  -3       4065.97       4333.96        47.84 o                         
   4   4  -3       6569.47       6441.35        70.10 o                         
   5   4  -3       2214.17       2120.12        26.95 o                         
   6   4  -3       7491.94       7539.02        82.95 o                         
   7   4  -3       5920.34       5867.26        76.31 o                         
   8   4  -3        374.46        295.50        17.02 o                         
   9   4  -3        680.23        599.89        28.67 o                         
  10   4  -3       2450.15       2516.48        60.54 o                         
  11   4  -3       1368.15       1306.67        44.61 o                         
  12   4  -3       1281.39       1274.95        52.53 o                         
  13   4  -3       1259.88       1354.21        65.20 o                         
  14   4  -3        340.30        336.85        31.26 o                         
  15   4  -3        757.75        733.97        74.58 o                         
  16   4  -3        708.51        562.64        46.04 o                         
   0   5  -3       8319.60       8565.95       146.34 o                         
   1   5  -3        907.03        962.23        14.56 o                         
   2   5  -3       5345.62       5418.76        63.79 o                         
   3   5  -3       4134.87       4286.48        49.44 o                         
   4   5  -3       4931.65       5156.68        61.93 o                         
   5   5  -3       1113.08       1113.72        18.24 o                         
   6   5  -3       2125.43       2134.81        30.91 o                         
   7   5  -3      13460.44      13256.19       171.14 o                         
   8   5  -3       1104.49       1097.80        31.63 o                         
   9   5  -3       6461.07       6344.87       121.70 o                         
  10   5  -3       2459.24       2454.65        60.46 o                         
  11   5  -3        660.24        664.80        42.53 o                         
  12   5  -3        204.08        197.48        23.32 o                         
  13   5  -3        307.85        306.29        28.69 o                         
  14   5  -3        493.99        491.11        32.52 o                         
  15   5  -3         29.71         34.37        28.43 o                         
  16   5  -3        144.52        118.46        41.63 o                         
   1   6  -3       2729.99       2615.66        37.28 o                         
   2   6  -3        250.54        338.11         9.70 o                         
   3   6  -3       4101.20       4020.42        47.25 o                         
   4   6  -3        152.30        175.15         7.22 o                         
   5   6  -3       6607.49       6540.69        82.03 o                         
   6   6  -3       3300.10       3208.37        40.98 o                         
   7   6  -3        818.06        781.58        20.38 o                         
   8   6  -3       3624.38       3816.30        71.83 o                         
   9   6  -3       1346.58       1322.47        41.80 o                         
  10   6  -3       1538.24       1439.40        54.51 o                         
  11   6  -3        926.85        948.85        43.17 o                         
  12   6  -3       1040.94       1042.95        42.42 o                         
  13   6  -3       2407.63       2487.53        65.48 o                         
  14   6  -3        933.16        966.30        48.04 o                         
  15   6  -3        637.45        626.86        39.14 o                         
  16   6  -3         53.17        100.72       135.04 o                         
   0   7  -3        670.11        547.43        22.80 o                         
   1   7  -3      11788.58      11491.85       155.37 o                         
   2   7  -3       9308.70       9237.75       119.58 o                         
   3   7  -3       1200.80       1150.51        18.73 o                         
   4   7  -3        216.81        226.89        12.06 o                         
   5   7  -3       5076.83       5043.49        59.50 o                         
   6   7  -3       3415.31       3376.32        42.90 o                         
   7   7  -3       3946.72       3897.98        57.19 o                         
   8   7  -3        394.05        358.92        20.62 o                         
   9   7  -3       5087.61       5217.24        95.12 o                         
  10   7  -3       1052.96       1150.54        38.44 o                         
  11   7  -3       2515.03       2429.04        62.20 o                         
  12   7  -3         98.08         75.54        20.73 o                         
  13   7  -3        363.25        358.72        28.99 o                         
  14   7  -3        866.45        818.28        60.90 o                         
  15   7  -3        198.96        163.08        32.89 o                         
  16   7  -3         91.24         52.88        71.80 o                         
   1   8  -3       9157.71       8807.38       121.38 o                         
   2   8  -3       7784.42       7411.10       120.26 o                         
   3   8  -3      10183.08      10238.93       131.80 o                         
   4   8  -3       1128.51       1086.50        22.91 o                         
   5   8  -3       2762.18       2753.50        37.44 o                         
   6   8  -3       1978.47       1983.96        30.41 o                         
   7   8  -3        762.24        757.57        22.76 o                         
   8   8  -3       1507.20       1433.45        40.93 o                         
   9   8  -3       2564.16       2632.78        62.47 o                         
  10   8  -3       1040.85       1148.10        69.47 o                         
  11   8  -3        280.14        236.76        24.39 o                         
  12   8  -3         34.30         30.78        21.51 o                         
  13   8  -3       2068.08       2068.93        62.97 o                         
  14   8  -3       1766.96       1796.83        64.78 o                         
  15   8  -3        911.86        802.74        48.95 o                         
  16   8  -3         24.42          8.75       100.60 o                         
   0   9  -3       6794.22       6550.66       130.78 o                         
   1   9  -3       4705.45       4448.81        76.54 o                         
   2   9  -3       5179.85       4987.93        84.02 o                         
   3   9  -3        334.95        287.02        12.75 o                         
   4   9  -3       2385.52       2349.45        35.27 o                         
   5   9  -3        234.66        271.47        12.28 o                         
   6   9  -3       1298.37       1355.29        41.77 o                         
   7   9  -3       1209.27       1152.15        29.72 o                         
   8   9  -3       1612.81       1624.20        41.59 o                         
   9   9  -3        830.53        770.94        35.80 o                         
  10   9  -3        829.12        830.09        40.72 o                         
  11   9  -3        546.14        516.24        32.38 o                         
  12   9  -3        736.16        667.31        40.53 o                         
  13   9  -3        105.24         53.43        28.84 o                         
  14   9  -3        844.58        838.71        74.36 o                         
  15   9  -3         23.34        -41.62       186.98 o                         
   1  10  -3        801.29        743.19        23.78 o                         
   2  10  -3       9362.17       9107.84       160.92 o                         
   3  10  -3       2096.06       2161.78        44.05 o                         
   4  10  -3        663.10        590.13        21.94 o                         
   5  10  -3        257.03        246.06        13.13 o                         
   6  10  -3        470.34        399.79        22.07 o                         
   7  10  -3       1303.43       1364.07        36.08 o                         
   8  10  -3        688.91        677.06        34.18 o                         
   9  10  -3        488.16        489.00        30.71 o                         
  10  10  -3       1018.51       1031.15        53.71 o                         
  11  10  -3        509.63        534.87        32.65 o                         
  12  10  -3         98.80         58.22        27.42 o                         
  13  10  -3        209.99        203.92        33.75 o                         
  14  10  -3       2606.66       2706.49       105.82 o                         
   0  11  -3         93.09         93.43        15.04 o                         
   1  11  -3       1615.63       1547.01        38.36 o                         
   2  11  -3       9476.45       9351.73       166.43 o                         
   3  11  -3       1461.49       1554.17        53.33 o                         
   4  11  -3        901.30        874.30        30.52 o                         
   5  11  -3        317.03        306.30        23.85 o                         
   6  11  -3       4586.05       4829.21        87.56 o                         
   7  11  -3        791.38        823.03        50.79 o                         
   8  11  -3        119.33        141.11        20.23 o                         
   9  11  -3        459.31        465.17        45.75 o                         
  10  11  -3       1294.00       1254.56        51.01 o                         
  11  11  -3        543.00        574.75        39.92 o                         
  12  11  -3          7.06         36.56        32.69 o                         
  13  11  -3        190.95        153.45        40.07 o                         
  14  11  -3       1485.11       1473.41       192.52 o                         
   1  12  -3        524.15        551.71        23.33 o                         
   2  12  -3       7031.45       6978.87       136.18 o                         
   3  12  -3        736.89        800.18        29.70 o                         
   4  12  -3       1236.66       1310.46        38.92 o                         
   5  12  -3        155.75        148.02        17.27 o                         
   6  12  -3         20.92         -5.06        14.94 o                         
   7  12  -3        576.21        538.57        29.02 o                         
   8  12  -3        800.25        760.45        39.60 o                         
   9  12  -3        104.02         88.91        26.53 o                         
  10  12  -3        537.28        532.00        48.72 o                         
  11  12  -3        389.85        418.97        35.79 o                         
  12  12  -3        145.59        146.48        34.19 o                         
  13  12  -3         15.31         91.54        43.00 o                         
  14  12  -3       1926.68       1782.05       224.26 o                         
   0  13  -3        793.68        713.11        38.35 o                         
   1  13  -3         25.13          9.40        12.25 o                         
   2  13  -3       3207.14       3167.39        87.48 o                         
   3  13  -3       1311.01       1396.59        41.07 o                         
   4  13  -3        557.82        530.80        31.85 o                         
   5  13  -3       1197.43       1236.16        46.93 o                         
   6  13  -3       1338.81       1545.89        49.70 o                         
   7  13  -3        250.10        255.78        24.39 o                         
   8  13  -3         13.39         11.15        22.55 o                         
   9  13  -3         13.30          6.45        24.74 o                         
  10  13  -3        760.33        836.55        73.28 o                         
  11  13  -3        293.89        298.52        37.86 o                         
  12  13  -3        180.52        131.15        44.22 o                         
   1  14  -3       2708.15       2666.93        56.50 o                         
   2  14  -3       2423.77       2412.58        65.12 o                         
   3  14  -3        432.49        401.53        25.49 o                         
   4  14  -3        545.49        566.33        36.07 o                         
   5  14  -3       1131.68       1277.41        53.58 o                         
   6  14  -3        494.40        469.57        30.48 o                         
   7  14  -3        466.16        448.95        41.61 o                         
   8  14  -3        290.56        262.12        32.53 o                         
   9  14  -3         40.46         42.43        31.29 o                         
  10  14  -3         85.75         99.69        35.41 o                         
  11  14  -3         82.83        110.95        57.46 o                         
  12  14  -3        479.46        351.04        91.86 o                         
   0  15  -3        916.71        797.70        49.30 o                         
   1  15  -3        255.61        230.54        26.26 o                         
   2  15  -3        966.64        998.12        42.89 o                         
   3  15  -3        464.62        542.68        38.56 o                         
   4  15  -3        692.64        781.09        85.08 o                         
   5  15  -3        959.04        962.91        54.60 o                         
   6  15  -3        711.70        675.01        44.31 o                         
   7  15  -3        335.27        319.73        38.51 o                         
   8  15  -3        102.80         82.85        39.13 o                         
   9  15  -3        171.18        217.25        46.88 o                         
  10  15  -3        128.50        176.10        54.24 o                         
   1  16  -3       1138.76       1138.97        58.05 o                         
   2  16  -3        211.11        193.21        32.51 o                         
   3  16  -3        176.85        182.64        26.18 o                         
   4  16  -3       1301.71       1237.19        61.94 o                         
   5  16  -3        132.15        180.69        36.07 o                         
   6  16  -3        390.22        352.07        38.33 o                         
   7  16  -3         15.46        -12.24        35.27 o                         
   8  16  -3        167.64         90.64        60.28 o                         
   9  16  -3        283.21        267.92        75.45 o                         
  10  16  -3         92.71         -5.47       117.00 o                         
   0  17  -3        549.49        547.77        61.73 o                         
   1  17  -3        465.46        534.23        41.03 o                         
   2  17  -3        274.26        149.21        35.20 o                         
   3  17  -3        182.63        149.97        35.65 o                         
   4  17  -3        152.96        144.05        37.50 o                         
   5  17  -3        331.58        255.84        77.57 o                         
   6  17  -3        274.28        233.02        96.16 o                         
   7  17  -3         10.34        -34.48        46.80 o                         
   8  17  -3          7.39        -68.89        68.89 o                         
   9  17  -3        138.37        229.63       101.69 o                         
   1  18  -3        899.32        791.53        91.88 o                         
   2  18  -3        189.19        202.23        57.14 o                         
   3  18  -3        203.46         98.33        51.27 o                         
   4  18  -3        360.22        438.85       135.60 o                         
   5  18  -3         16.64         77.64        96.22 o                         
   0  19  -3        139.84        190.27        84.20 o                         
   1  19  -3        103.71         95.28        65.06 o                         
   2  19  -3        245.41         73.52        77.60 o                         
   3  19  -3        233.54        205.58       131.22 o                         
   2   0  -2      22005.81      22040.38       366.10 o                         
   4   0  -2       3421.91       3664.69        60.41 o                         
   6   0  -2      20627.53      19976.98       308.17 o                         
   8   0  -2        559.10        618.58        27.49 o                         
  10   0  -2      10902.09      11026.34       256.18 o                         
  12   0  -2        153.43        140.43        34.38 o                         
  14   0  -2        333.20        309.26        49.47 o                         
  16   0  -2       3412.26       3820.75       166.73 o                         
   1   1  -2       9030.99       8901.44        95.95 o                         
   2   1  -2       6271.65       6248.32        71.73 o                         
   3   1  -2       3040.46       3312.99        54.38 o                         
   4   1  -2      37809.12      37822.83       406.02 o                         
   5   1  -2       1807.71       1737.63        23.63 o                         
   6   1  -2      22722.39      22083.05       240.42 o                         
   7   1  -2       2132.42       2010.56        28.66 o                         
   8   1  -2       2248.65       2039.44        39.92 o                         
   9   1  -2       5614.00       5664.05       108.92 o                         
  10   1  -2       7431.80       7348.68       138.50 o                         
  11   1  -2        127.94        130.96        17.66 o                         
  12   1  -2       6244.06       6190.46       166.45 o                         
  13   1  -2         57.22         80.80        25.73 o                         
  14   1  -2        288.29        250.31        33.19 o                         
  15   1  -2        196.63        149.60        36.99 o                         
  16   1  -2        588.42        577.63        78.35 o                         
  17   1  -2         99.04        195.23        74.47 o                         
   0   2  -2      11451.29      10555.84       210.38 o                         
   1   2  -2       4634.74       4873.30        65.21 o                         
   2   2  -2         13.70          8.03         2.04 o                         
   3   2  -2       3920.21       3839.91        41.97 o                         
   4   2  -2       2154.96       2037.07        27.07 o                         
   5   2  -2       5937.48       5446.21        65.48 o                         
   6   2  -2       1044.37       1002.33        16.94 o                         
   7   2  -2      10525.88      10621.61       119.84 o                         
   8   2  -2       1389.09       1423.76        34.52 o                         
   9   2  -2       1648.38       1522.62        41.40 o                         
  10   2  -2      10366.51      10769.75       195.10 o                         
  11   2  -2        168.39        148.81        18.15 o                         
  12   2  -2         17.80         35.57        18.09 o                         
  13   2  -2        531.12        456.79        45.57 o                         
  14   2  -2        223.59        176.81        26.76 o                         
  15   2  -2        170.87        176.60        36.06 o                         
  16   2  -2       2085.89       2034.85        90.00 o                         
  17   2  -2        436.10        369.63       107.17 o                         
   1   3  -2       3318.30       3343.46        41.43 o                         
   2   3  -2      19505.19      19056.38       196.86 o                         
   3   3  -2       7194.93       7227.74        80.03 o                         
   4   3  -2      10335.57      10499.25       111.03 o                         
   5   3  -2       9242.54       8867.19       103.58 o                         
   6   3  -2       7045.44       7276.53        83.23 o                         
   7   3  -2       7716.19       7663.15        88.58 o                         
   8   3  -2       1859.97       1892.26        41.61 o                         
   9   3  -2       1874.54       1911.38        48.36 o                         
  10   3  -2      16654.50      16529.05       289.70 o                         
  11   3  -2        355.96        393.33        26.06 o                         
  12   3  -2       4114.51       4115.90       105.16 o                         
  13   3  -2       1109.20       1089.65        47.56 o                         
  14   3  -2         29.96         10.72        30.16 o                         
  15   3  -2       1085.27       1174.91        60.02 o                         
  16   3  -2        338.53        377.65        39.10 o                         
  17   3  -2          5.13         68.89       101.69 o                         
   0   4  -2       2434.14       2437.90        51.14 o                         
   1   4  -2       8394.42       8270.95       111.06 o                         
   2   4  -2       4759.77       4960.23        57.99 o                         
   3   4  -2        690.11        693.70        10.69 o                         
   4   4  -2       3081.19       3155.98        36.40 o                         
   5   4  -2       2441.90       2444.42        30.07 o                         
   6   4  -2       3100.96       3128.89        38.00 o                         
   7   4  -2       6764.88       6588.09        80.59 o                         
   8   4  -2        805.91        756.38        25.92 o                         
   9   4  -2        461.93        446.72        25.35 o                         
  10   4  -2       1489.24       1485.97        44.13 o                         
  11   4  -2       1087.16       1038.28        43.99 o                         
  12   4  -2        156.32        116.25        21.40 o                         
  13   4  -2       1358.04       1394.83        75.38 o                         
  14   4  -2        337.71        404.22        29.34 o                         
  15   4  -2        450.51        466.49        42.55 o                         
  16   4  -2        749.29        720.05        50.31 o                         
   1   5  -2       8963.00       8628.75       116.38 o                         
   2   5  -2       9034.77      10045.33       114.67 o                         
   3   5  -2       8308.98       8191.89        87.34 o                         
   4   5  -2       4260.13       4193.49        47.15 o                         
   5   5  -2       3148.66       3233.51        38.30 o                         
   6   5  -2       4119.41       4096.91        49.98 o                         
   7   5  -2       3183.70       3218.91        45.73 o                         
   8   5  -2       1481.00       1378.54        35.48 o                         
   9   5  -2       3522.58       3562.11        75.79 o                         
  10   5  -2       2097.13       2036.29        53.32 o                         
  11   5  -2       1067.84       1070.42        41.36 o                         
  12   5  -2       1943.99       1977.99        53.07 o                         
  13   5  -2       3457.20       3545.99        78.73 o                         
  14   5  -2       1029.97       1162.90        49.83 o                         
  15   5  -2       2308.70       2317.22        69.77 o                         
  16   5  -2         73.93         68.11        44.25 o                         
   0   6  -2        965.87       1038.76        26.42 o                         
   1   6  -2       2813.15       2657.05        37.45 o                         
   2   6  -2       1439.87       1505.69        21.66 o                         
   3   6  -2       2751.73       2488.07        30.80 o                         
   4   6  -2        982.49        912.01        13.95 o                         
   5   6  -2       8502.64       8506.57        92.03 o                         
   6   6  -2       1255.08       1149.20        19.52 o                         
   7   6  -2       7132.35       7215.69        87.88 o                         
   8   6  -2        127.04        138.36        13.59 o                         
   9   6  -2       1539.03       1603.38        41.11 o                         
  10   6  -2        420.93        468.83        32.69 o                         
  11   6  -2       1465.56       1483.94        53.44 o                         
  12   6  -2        788.04        842.10        40.34 o                         
  13   6  -2       2152.47       2215.46        61.01 o                         
  14   6  -2        649.99        678.76        37.51 o                         
  15   6  -2        422.23        369.77        39.31 o                         
  16   6  -2        392.11        403.74        61.40 o                         
   1   7  -2       4156.42       3974.69        54.48 o                         
   2   7  -2      11030.17      10101.12       137.35 o                         
   3   7  -2      11471.11      11503.89       126.83 o                         
   4   7  -2        826.99        725.79        18.61 o                         
   5   7  -2       1617.97       1562.60        26.12 o                         
   6   7  -2       5226.10       4976.02        59.51 o                         
   7   7  -2       4803.26       4808.65        68.25 o                         
   8   7  -2       8530.84       8501.46       131.34 o                         
   9   7  -2       3244.11       3292.55        66.07 o                         
  10   7  -2        765.32        743.51        36.52 o                         
  11   7  -2         26.57         44.26        19.21 o                         
  12   7  -2        347.12        347.90        26.14 o                         
  13   7  -2       2325.88       2313.19        63.99 o                         
  14   7  -2       1444.56       1375.16        56.47 o                         
  15   7  -2        588.71        545.95        46.91 o                         
  16   7  -2         22.61         20.44        67.62 o                         
   0   8  -2        112.67        138.65        12.05 o                         
   1   8  -2       4526.06       4560.46        66.08 o                         
   2   8  -2      14337.98      14113.27       203.85 o                         
   3   8  -2        810.63        837.02        18.07 o                         
   4   8  -2       4476.75       4448.09        58.10 o                         
   5   8  -2      11746.61      11555.43       141.13 o                         
   6   8  -2       6623.12       6592.70        76.96 o                         
   7   8  -2       2767.13       2955.58        51.67 o                         
   8   8  -2       1132.13       1120.54        38.52 o                         
   9   8  -2       1987.12       2084.48        53.84 o                         
  10   8  -2        597.70        649.73        40.23 o                         
  11   8  -2        974.72       1008.44        44.33 o                         
  12   8  -2        741.14        723.21        37.01 o                         
  13   8  -2        250.80        269.53        27.93 o                         
  14   8  -2        276.55        257.29        31.87 o                         
  15   8  -2        475.19        361.55        39.12 o                         
  16   8  -2         40.69        -27.30        75.15 o                         
   1   9  -2        156.83        133.57        11.82 o                         
   2   9  -2       4269.84       4528.07        70.34 o                         
   3   9  -2        999.07        996.86        21.69 o                         
   4   9  -2       1580.16       1711.43        32.99 o                         
   5   9  -2        116.98        116.82         8.68 o                         
   6   9  -2        198.75        183.11        12.20 o                         
   7   9  -2         88.52         75.45        11.15 o                         
   8   9  -2       5520.44       5623.59        90.53 o                         
   9   9  -2       1131.61       1048.95        52.17 o                         
  10   9  -2       1039.98       1171.07        44.49 o                         
  11   9  -2         35.51         51.78        22.19 o                         
  12   9  -2       1402.34       1518.32        57.17 o                         
  13   9  -2       1896.99       2011.92        68.70 o                         
  14   9  -2       1280.77       1372.90        69.36 o                         
  15   9  -2        154.77         53.28        67.15 o                         
   0  10  -2       1609.92       1569.81       111.08 o                         
   1  10  -2        696.82        718.44        22.37 o                         
   2  10  -2       5533.42       5621.43        86.67 o                         
   3  10  -2       3069.47       3014.42        56.35 o                         
   4  10  -2       2224.02       2267.32        39.00 o                         
   5  10  -2        365.61        369.93        17.50 o                         
   6  10  -2       5287.30       5315.54        75.19 o                         
   7  10  -2        767.76        785.19        26.34 o                         
   8  10  -2        810.19        796.57        37.29 o                         
   9  10  -2        125.16        211.55        35.66 o                         
  10  10  -2       1712.98       1818.66        64.57 o                         
  11  10  -2        505.10        481.39        31.30 o                         
  12  10  -2       1231.97       1293.61        57.30 o                         
  13  10  -2        153.16        116.59        31.80 o                         
  14  10  -2        249.38        239.80        43.25 o                         
  15  10  -2         29.86        107.16       129.03 o                         
   1  11  -2        670.51        653.93        25.18 o                         
   2  11  -2       7180.38       7229.35       130.73 o                         
   3  11  -2       5220.58       5053.11        94.53 o                         
   4  11  -2       1324.73       1342.45        39.79 o                         
   5  11  -2       1358.95       1380.31        36.02 o                         
   6  11  -2        177.99        162.83        15.86 o                         
   7  11  -2        338.64        352.79        22.01 o                         
   8  11  -2       3910.97       4150.95        98.57 o                         
   9  11  -2        478.96        504.80        26.48 o                         
  10  11  -2        110.84        109.23        21.75 o                         
  11  11  -2        357.09        300.24        29.84 o                         
  12  11  -2         66.87         63.97        29.39 o                         
  13  11  -2        455.35        425.04        39.81 o                         
  14  11  -2        908.04        673.54        79.82 o                         
   0  12  -2       3151.66       3127.78        88.40 o                         
   1  12  -2        860.26        790.89        29.20 o                         
   2  12  -2        955.92        942.53        27.95 o                         
   3  12  -2        448.69        411.57        21.46 o                         
   4  12  -2       5047.48       5346.64       103.66 o                         
   5  12  -2        502.52        504.26        27.56 o                         
   6  12  -2        337.84        349.31        29.51 o                         
   7  12  -2        184.32        132.90        18.98 o                         
   8  12  -2        111.62         85.95        21.17 o                         
   9  12  -2        758.85        728.37        39.20 o                         
  10  12  -2       1201.20       1273.63        76.08 o                         
  11  12  -2        104.34         86.95        29.07 o                         
  12  12  -2        920.43        901.29        51.39 o                         
  13  12  -2         98.98         68.99        41.21 o                         
  14  12  -2       1083.88        730.75       123.05 o                         
   1  13  -2       3468.55       3546.96        59.88 o                         
   2  13  -2       4412.11       4333.53        78.33 o                         
   3  13  -2         38.20         40.04        13.66 o                         
   4  13  -2        230.15        224.96        19.11 o                         
   5  13  -2       1068.28       1032.57        41.09 o                         
   6  13  -2         95.76         79.40        20.30 o                         
   7  13  -2        252.98        241.12        21.99 o                         
   8  13  -2       2452.10       2665.28        70.05 o                         
   9  13  -2        339.50        289.70        44.92 o                         
  10  13  -2         61.64         80.15        37.54 o                         
  11  13  -2        286.05        220.56        53.37 o                         
  12  13  -2        121.97        197.69        45.49 o                         
  13  13  -2        149.22        120.28        91.85 o                         
   0  14  -2       1626.63       1685.76        48.26 o                         
   1  14  -2        605.04        559.06        21.69 o                         
   2  14  -2       2168.08       2068.15        47.55 o                         
   3  14  -2        923.48        906.61        35.51 o                         
   4  14  -2        663.61        654.32        34.83 o                         
   5  14  -2        242.28        230.13        23.02 o                         
   6  14  -2       1500.46       1566.98        60.78 o                         
   7  14  -2        438.23        493.93        32.42 o                         
   8  14  -2        366.43        389.16        57.26 o                         
   9  14  -2        240.55        269.01        42.46 o                         
  10  14  -2        232.24        193.82        48.77 o                         
  11  14  -2        135.68         89.51        41.13 o                         
  12  14  -2        332.38        325.13        70.67 o                         
   1  15  -2       1357.80       1346.68        42.58 o                         
   2  15  -2        162.36        142.53        31.99 o                         
   3  15  -2        267.61        183.76        25.47 o                         
   4  15  -2         87.78        112.83        25.90 o                         
   5  15  -2        412.81        368.74        43.54 o                         
   6  15  -2        269.33        212.12        32.87 o                         
   7  15  -2        292.07        258.79        35.68 o                         
   8  15  -2       1528.52       1683.70        85.37 o                         
   9  15  -2        308.22        365.51        49.37 o                         
  10  15  -2        142.36        140.13        52.36 o                         
   0  16  -2       1826.29       1810.53        95.29 o                         
   1  16  -2        247.24        225.95        25.66 o                         
   2  16  -2        595.65        541.40        34.44 o                         
   3  16  -2        175.68        143.42        28.70 o                         
   4  16  -2        254.69        224.91        41.52 o                         
   5  16  -2       1391.77       1483.33        67.07 o                         
   6  16  -2        725.20        734.62        60.93 o                         
   7  16  -2        491.48        472.31        65.16 o                         
   8  16  -2         28.39         30.04        57.34 o                         
   9  16  -2         96.72        127.41        57.62 o                         
   1  17  -2        607.39        634.34        46.80 o                         
   2  17  -2        129.59         74.59        51.86 o                         
   3  17  -2         32.31         32.95        32.07 o                         
   4  17  -2        256.65        226.01        40.75 o                         
   5  17  -2        109.78        123.11        37.17 o                         
   6  17  -2        379.78        336.68        41.42 o                         
   7  17  -2        323.70        266.14        50.55 o                         
   8  17  -2        344.25        369.62        79.83 o                         
   9  17  -2        195.43        380.54       141.06 o                         
   0  18  -2        441.75        395.56        62.00 o                         
   1  18  -2        553.39        496.08        44.81 o                         
   2  18  -2         15.60          7.37        36.47 o                         
   3  18  -2         19.39         35.73        38.24 o                         
   4  18  -2         69.75         91.20        48.35 o                         
   5  18  -2        686.30        582.91       111.55 o                         
   1  19  -2        732.46        603.24       114.83 o                         
   2  19  -2         27.58        119.66        59.58 o                         
   3  19  -2        102.50        -12.03        75.45 o                         
   2   0  -1      37958.34      37237.69      1372.73 o                         
   4   0  -1      49916.91      49091.21       742.92 o                         
   6   0  -1       7962.15       8056.28       128.93 o                         
   8   0  -1      17246.87      16862.70       324.39 o                         
  10   0  -1      15795.78      15610.78       353.01 o                         
  12   0  -1       3112.66       3117.88        97.23 o                         
  14   0  -1        474.78        562.62        82.57 o                         
  16   0  -1          9.39         92.62        54.96 o                         
   1   1  -1       3803.00       3971.44        55.51 o                         
   2   1  -1        504.04        543.36         7.77 o                         
   3   1  -1       6373.05       6663.89        84.19 o                         
   4   1  -1       5387.76       5194.16        58.84 o                         
   5   1  -1       1484.86       1440.65        25.70 o                         
   6   1  -1       1474.78       1435.60        21.15 o                         
   7   1  -1       4119.21       4180.02        53.21 o                         
   8   1  -1       2237.32       2102.04        40.29 o                         
   9   1  -1        539.80        416.87        20.69 o                         
  10   1  -1       5698.04       5639.94       110.35 o                         
  11   1  -1        797.58        722.48        33.97 o                         
  12   1  -1        680.04        795.44        45.10 o                         
  13   1  -1        391.12        340.83        27.79 o                         
  14   1  -1        215.80        172.39        30.75 o                         
  15   1  -1        294.07        234.77        38.93 o                         
  16   1  -1       6210.38       6684.23       166.83 o                         
  17   1  -1         85.52          3.57        46.99 o                         
   1   2  -1      29317.20      28676.04       362.70 o                         
   2   2  -1       7654.54       8114.77        79.01 o                         
   3   2  -1      15188.87      15246.69       164.84 o                         
   4   2  -1      15537.42      15784.97       171.56 o                         
   5   2  -1       4707.35       4521.89        55.06 o                         
   6   2  -1       1448.42       1467.60        21.70 o                         
   7   2  -1       7239.88       7165.41        82.93 o                         
   8   2  -1       2878.48       2895.36        51.95 o                         
   9   2  -1       2033.36       2154.37        51.29 o                         
  10   2  -1       7505.38       7551.12       141.74 o                         
  11   2  -1       2036.70       1962.37        52.64 o                         
  12   2  -1       3398.51       3471.43        81.31 o                         
  13   2  -1        512.45        513.74        38.58 o                         
  14   2  -1        146.36        179.68        26.38 o                         
  15   2  -1        587.66        487.64        36.20 o                         
  16   2  -1         90.09         64.78        37.45 o                         
  17   2  -1        268.71        271.07        57.16 o                         
   1   3  -1       3203.26       3251.54        40.56 o                         
   2   3  -1       9787.17       9644.55       104.70 o                         
   3   3  -1      14010.24      13886.59       139.43 o                         
   4   3  -1       2036.57       2161.02        25.82 o                         
   5   3  -1       1935.70       2001.74        25.27 o                         
   6   3  -1       2256.07       2167.69        27.88 o                         
   7   3  -1       1291.64       1204.94        20.45 o                         
   8   3  -1       1759.50       1773.29        37.03 o                         
   9   3  -1        221.04        218.50        16.89 o                         
  10   3  -1       2331.90       2235.49        55.51 o                         
  11   3  -1       1731.82       1732.86        49.46 o                         
  12   3  -1        314.40        311.89        29.99 o                         
  13   3  -1        773.09        840.25        43.84 o                         
  14   3  -1        424.03        438.19        29.31 o                         
  15   3  -1       1655.40       1669.05        58.38 o                         
  16   3  -1       4376.83       4528.75       102.76 o                         
  17   3  -1        265.41         33.90        94.04 o                         
   1   4  -1        262.74        239.72         8.79 o                         
   2   4  -1       2952.72       3129.30        37.59 o                         
   3   4  -1      11081.61      11152.09       121.76 o                         
   4   4  -1      10303.17      10701.51       113.08 o                         
   5   4  -1       6503.60       6451.41        70.72 o                         
   6   4  -1      20068.27      19576.58       205.63 o                         
   7   4  -1       2351.46       2252.65        31.46 o                         
   8   4  -1        615.32        500.19        21.01 o                         
   9   4  -1       3951.82       3896.44        80.37 o                         
  10   4  -1       1228.95       1196.42        39.34 o                         
  11   4  -1       2956.67       3018.04        70.63 o                         
  12   4  -1       1277.69       1152.94        45.39 o                         
  13   4  -1        544.71        528.18        40.42 o                         
  14   4  -1        788.61        680.82        37.41 o                         
  15   4  -1        969.28       1026.41        67.10 o                         
  16   4  -1        169.01        143.99        32.68 o                         
  17   4  -1        483.41        243.87       106.08 o                         
   0   5  -1      24918.02      25683.75       479.18 o                         
   1   5  -1      15411.79      15259.16       202.77 o                         
   2   5  -1         11.51         14.78         2.90 o                         
   3   5  -1      11024.02      10854.98       130.29 o                         
   4   5  -1       5310.90       5385.77        61.54 o                         
   5   5  -1       8267.78       7875.27        82.27 o                         
   6   5  -1       2259.97       2210.93        28.82 o                         
   7   5  -1       3335.36       3452.16        44.28 o                         
   8   5  -1        496.32        480.02        20.66 o                         
   9   5  -1       1350.37       1376.39        36.69 o                         
  10   5  -1       2150.82       2139.08        49.62 o                         
  11   5  -1       1108.16       1211.59        54.14 o                         
  12   5  -1        400.22        380.33        25.97 o                         
  13   5  -1       2297.37       2374.12        61.72 o                         
  14   5  -1        144.19        172.49        25.74 o                         
  15   5  -1       1368.05       1464.15        58.76 o                         
  16   5  -1       1589.01       1643.15        76.70 o                         
  17   5  -1        984.59        658.42       135.62 o                         
   1   6  -1       2305.61       2106.29        32.54 o                         
   2   6  -1       2092.17       2193.28        33.37 o                         
   3   6  -1       6237.35       6102.20        68.95 o                         
   4   6  -1        527.32        554.36        12.31 o                         
   5   6  -1       6710.71       6446.51        70.86 o                         
   6   6  -1       1797.63       1889.87        26.87 o                         
   7   6  -1       6136.88       6181.65        76.34 o                         
   8   6  -1       1194.25       1103.64        27.05 o                         
   9   6  -1       3887.18       3992.67        75.68 o                         
  10   6  -1       1660.59       1740.90        44.71 o                         
  11   6  -1       1455.88       1480.51        54.55 o                         
  12   6  -1        963.44        999.59        40.60 o                         
  13   6  -1       3109.73       3380.70        77.10 o                         
  14   6  -1       1369.44       1451.24        54.82 o                         
  15   6  -1        320.74        302.18        32.21 o                         
  16   6  -1         93.11         73.46        47.63 o                         
   0   7  -1        760.14        815.91        31.38 o                         
   1   7  -1       8763.43       8794.87       113.60 o                         
   2   7  -1        537.76        568.51        12.92 o                         
   3   7  -1       8115.34       8282.97        89.19 o                         
   4   7  -1      11454.62      11457.27       132.46 o                         
   5   7  -1       5785.25       5836.62        74.20 o                         
   6   7  -1       1695.91       1654.99        25.78 o                         
   7   7  -1       1803.22       1792.29        33.15 o                         
   8   7  -1        247.80        322.29        37.15 o                         
   9   7  -1       1221.43       1140.75        36.20 o                         
  10   7  -1        664.16        672.78        37.01 o                         
  11   7  -1        128.91        186.18        20.55 o                         
  12   7  -1       1721.12       1680.86        52.43 o                         
  13   7  -1       1619.26       1620.05        54.33 o                         
  14   7  -1        126.71        105.02        27.55 o                         
  15   7  -1        645.96        598.90        38.99 o                         
  16   7  -1        185.64        250.38        90.76 o                         
   1   8  -1        507.13        471.59        13.92 o                         
   2   8  -1       2961.48       3029.88        53.80 o                         
   3   8  -1       6754.77       6537.42        88.50 o                         
   4   8  -1       2649.71       2605.15        54.29 o                         
   5   8  -1       1648.64       1696.77        41.28 o                         
   6   8  -1        882.28        915.73        33.00 o                         
   7   8  -1       4036.67       4194.94        63.89 o                         
   8   8  -1       8162.05       8307.28       127.03 o                         
   9   8  -1       1498.34       1565.56        45.49 o                         
  10   8  -1        198.74        177.29        22.14 o                         
  11   8  -1        116.96        100.11        19.53 o                         
  12   8  -1        651.36        641.24        38.28 o                         
  13   8  -1       3307.51       3464.41        80.87 o                         
  14   8  -1       1082.26       1086.98        53.73 o                         
  15   8  -1        639.70        598.97        41.01 o                         
  16   8  -1         78.36         92.84       107.71 o                         
   0   9  -1        999.53        892.83        47.40 o                         
   1   9  -1        301.09        304.12        11.75 o                         
   2   9  -1         55.11         34.93         9.51 o                         
   3   9  -1        272.82        255.67        15.90 o                         
   4   9  -1       5750.99       5866.02        75.97 o                         
   5   9  -1       2010.55       2014.31        34.60 o                         
   6   9  -1        528.34        546.62        16.94 o                         
   7   9  -1        973.50       1022.56        29.13 o                         
   8   9  -1        691.44        770.17        53.95 o                         
   9   9  -1         11.66         -2.99        16.87 o                         
  10   9  -1        524.76        540.09        32.52 o                         
  11   9  -1         90.83         86.52        23.87 o                         
  12   9  -1       2308.09       2371.75        69.22 o                         
  13   9  -1        252.76        289.27        45.00 o                         
  14   9  -1        312.47        302.17        43.23 o                         
  15   9  -1        321.65        258.12        69.59 o                         
   1  10  -1       1021.44        972.26        21.19 o                         
   2  10  -1       7356.82       7135.68       107.87 o                         
   3  10  -1       1033.51       1126.36        28.42 o                         
   4  10  -1       2142.30       2196.19        53.43 o                         
   5  10  -1        362.15        365.81        15.53 o                         
   6  10  -1        977.28        880.93        25.31 o                         
   7  10  -1        521.79        543.02        31.34 o                         
   8  10  -1       9764.65      10117.01       167.14 o                         
   9  10  -1        567.69        583.27        32.10 o                         
  10  10  -1        171.71        181.51        26.90 o                         
  11  10  -1        311.12        287.15        27.88 o                         
  12  10  -1        720.35        701.17        54.15 o                         
  13  10  -1        642.87        668.14        51.63 o                         
  14  10  -1        409.76        332.70        39.49 o                         
  15  10  -1        101.58        -45.93       113.72 o                         
   0  11  -1       2300.13       2409.49        63.35 o                         
   1  11  -1        859.60        789.85        23.34 o                         
   2  11  -1       4225.80       4186.49        68.00 o                         
   3  11  -1        785.09        783.76        29.25 o                         
   4  11  -1       5207.31       5281.61        84.51 o                         
   5  11  -1       1725.20       1722.60        36.90 o                         
   6  11  -1       1939.16       2027.55        43.18 o                         
   7  11  -1       2341.41       2481.61        59.95 o                         
   8  11  -1       1105.21       1146.59        42.93 o                         
   9  11  -1        923.49        921.01        38.39 o                         
  10  11  -1        401.83        369.28        30.24 o                         
  11  11  -1        289.27        213.40        29.10 o                         
  12  11  -1       3537.18       3723.16       107.79 o                         
  13  11  -1        289.69        219.86        36.40 o                         
  14  11  -1        129.51         10.59       107.16 o                         
   1  12  -1        290.33        340.28        16.11 o                         
   2  12  -1         74.92         61.21        12.63 o                         
   3  12  -1        909.89        866.84        28.00 o                         
   4  12  -1        151.90        169.45        18.01 o                         
   5  12  -1        899.10        906.28        31.76 o                         
   6  12  -1        108.46        100.48        17.91 o                         
   7  12  -1         36.19         36.97        18.11 o                         
   8  12  -1       5660.46       6027.24       126.44 o                         
   9  12  -1        190.20        107.82        28.79 o                         
  10  12  -1        815.59        840.49        49.71 o                         
  11  12  -1        557.96        571.19        37.73 o                         
  12  12  -1        899.75        922.94        89.01 o                         
  13  12  -1        166.02         94.71        43.09 o                         
  14  12  -1        289.14        153.23        74.34 o                         
   0  13  -1       2916.47       2808.88        66.38 o                         
   1  13  -1       1097.92       1109.52        30.03 o                         
   2  13  -1       1168.29       1243.96        41.01 o                         
   3  13  -1       2592.91       2600.45        54.14 o                         
   4  13  -1       3741.00       3809.85        86.24 o                         
   5  13  -1        926.12        972.96        34.93 o                         
   6  13  -1        414.94        423.95        26.41 o                         
   7  13  -1       1109.62       1075.50        46.08 o                         
   8  13  -1        343.35        318.99        27.68 o                         
   9  13  -1        879.62        915.99        81.93 o                         
  10  13  -1        567.91        598.91        78.37 o                         
  11  13  -1        140.79        106.79        32.74 o                         
  12  13  -1       2073.71       2115.34        95.41 o                         
  13  13  -1          6.54        182.61        98.41 o                         
   1  14  -1        284.10        282.41        16.37 o                         
   2  14  -1        519.98        533.89        40.19 o                         
   3  14  -1        295.01        282.92        19.67 o                         
   4  14  -1        367.54        329.66        21.34 o                         
   5  14  -1        642.11        676.16        38.91 o                         
   6  14  -1        656.83        689.30        36.61 o                         
   7  14  -1        312.34        324.75        27.71 o                         
   8  14  -1       3337.74       3535.93       127.95 o                         
   9  14  -1        210.84        207.13        33.99 o                         
  10  14  -1        161.72        119.76        38.20 o                         
  11  14  -1        775.37        756.22        76.39 o                         
  12  14  -1          9.47         -5.81        60.37 o                         
   0  15  -1       1611.41       1575.90        50.61 o                         
   1  15  -1        412.04        332.50        17.03 o                         
   2  15  -1        143.32        131.68        15.45 o                         
   3  15  -1        291.83        289.87        20.09 o                         
   4  15  -1        849.40        895.96        42.19 o                         
   5  15  -1       1020.18       1072.71        46.70 o                         
   6  15  -1        190.45        230.69        26.79 o                         
   7  15  -1        392.42        360.67        49.09 o                         
   8  15  -1         12.68         22.95        31.74 o                         
   9  15  -1        692.83        766.87        95.19 o                         
  10  15  -1        332.05        265.21        45.86 o                         
  11  15  -1        332.14        307.93        95.69 o                         
   1  16  -1        655.83        644.42        37.34 o                         
   2  16  -1        458.87        463.01        38.79 o                         
   3  16  -1        227.68        175.78        29.40 o                         
   4  16  -1        112.61         62.64        28.26 o                         
   5  16  -1       1169.69       1179.58        62.71 o                         
   6  16  -1        208.66        161.33        33.88 o                         
   7  16  -1        341.59        301.55        58.96 o                         
   8  16  -1        749.56        679.54       131.56 o                         
   9  16  -1        281.73        263.81        59.63 o                         
   0  17  -1        846.40        771.69        73.46 o                         
   1  17  -1        433.28        434.56        36.85 o                         
   2  17  -1         69.32         38.62        28.92 o                         
   3  17  -1         60.08         21.29        31.49 o                         
   4  17  -1        185.81        187.05        36.21 o                         
   5  17  -1        359.70        316.63        39.64 o                         
   6  17  -1        100.84         78.62        39.30 o                         
   7  17  -1         56.59         88.51        46.64 o                         
   8  17  -1         46.64         85.29        69.98 o                         
   1  18  -1        700.84        656.20        67.88 o                         
   2  18  -1        204.36        163.98        38.74 o                         
   3  18  -1        552.73        478.48        53.98 o                         
   4  18  -1        477.57        283.64        89.02 o                         
   5  18  -1        330.04        294.16        99.51 o                         
   0  19  -1        681.95        436.36        89.68 o                         
   1  19  -1        162.08         98.21        55.18 o                         
   2  19  -1        123.41         66.62        54.80 o                         
   3  19  -1         22.18        -34.99        71.08 o                         
   4  19  -1         34.80        114.81        74.36 o                         
   2   0   0       1482.83       1615.09        26.85 o                         
   4   0   0      26050.95      26908.90       409.68 o                         
   6   0   0       2180.35       2176.44        40.69 o                         
   8   0   0        801.47        779.02        31.77 o                         
  10   0   0       2989.11       2981.76        85.13 o                         
  12   0   0       1497.80       1649.46        64.19 o                         
  14   0   0          3.06         14.21        37.11 o                         
  16   0   0       6667.68       7119.99       195.53 o                         
   1   1   0       3276.77       2588.48        35.28 o                         
   2   1   0         91.23        105.56         3.35 o                         
   3   1   0      10877.71      10800.64       117.49 o                         
   4   1   0      24320.93      24828.53       267.67 o                         
   5   1   0        184.55        220.53         7.62 o                         
   6   1   0        122.35        123.49         6.11 o                         
   7   1   0       4510.51       4363.71        53.09 o                         
   8   1   0       8901.41       8872.80       134.05 o                         
   9   1   0        564.24        571.75        23.06 o                         
  10   1   0          0.30         12.98        11.25 o                         
  11   1   0       1275.87       1272.52        36.95 o                         
  12   1   0       3056.04       2906.26        80.85 o                         
  13   1   0         95.44         96.09        22.44 o                         
  14   1   0         35.52         39.87        23.09 o                         
  15   1   0        669.65        836.87        55.47 o                         
  16   1   0        853.17        880.25        53.98 o                         
  17   1   0        135.75        116.81        40.10 o                         
   0   2   0      42852.20      44510.23      1191.31 o                         
   1   2   0      37296.05      36880.24       820.22 o                         
   2   2   0        921.55        989.79        11.22 o                         
   3   2   0      14214.95      13928.39       150.86 o                         
   4   2   0      11533.34      12308.87       134.48 o                         
   5   2   0       2516.78       2724.91        33.72 o                         
   6   2   0         94.95         91.30         6.08 o                         
   7   2   0       4301.58       3945.22        51.01 o                         
   8   2   0        747.44        676.81        23.93 o                         
   9   2   0       1585.51       1461.74        40.21 o                         
  10   2   0        133.15        168.68        16.93 o                         
  11   2   0       1981.92       1963.20        52.48 o                         
  12   2   0       1719.48       1749.07        54.83 o                         
  13   2   0        296.17        219.30        25.15 o                         
  14   2   0        144.69        142.00        25.27 o                         
  15   2   0       1580.20       1633.37        56.76 o                         
  16   2   0       7449.92       8028.07       152.06 o                         
  17   2   0         67.52        102.42        42.79 o                         
   1   3   0       3999.36       4092.78        55.73 o                         
   2   3   0         50.10         64.81         2.45 o                         
   3   3   0        863.89        897.50        11.87 o                         
   4   3   0       3051.62       2604.59        30.28 o                         
   5   3   0       1730.01       1729.08        22.43 o                         
   6   3   0        148.55        115.48         6.04 o                         
   7   3   0      12433.67      12640.90       135.43 o                         
   8   3   0       7874.61       7484.90       107.42 o                         
   9   3   0        300.88        275.04        17.93 o                         
  10   3   0        401.88        410.39        32.51 o                         
  11   3   0       3562.05       3429.37        76.60 o                         
  12   3   0        305.64        323.55        22.63 o                         
  13   3   0       1456.98       1378.31        48.18 o                         
  14   3   0        915.17       1009.14        45.12 o                         
  15   3   0         29.77         43.31        24.69 o                         
  16   3   0         53.55         17.75        34.80 o                         
  17   3   0        500.68        381.10       109.36 o                         
   0   4   0      17061.60      16744.13       361.74 o                         
   1   4   0       3104.49       2973.09        41.69 o                         
   2   4   0         26.11         21.35         2.31 o                         
   3   4   0      19907.05      19856.12       214.29 o                         
   4   4   0        420.17        602.72        10.39 o                         
   5   4   0       1917.86       1727.70        21.71 o                         
   6   4   0         22.63         30.57         5.97 o                         
   7   4   0        219.98        215.38         8.64 o                         
   8   4   0       5272.93       5038.74        71.25 o                         
   9   4   0        864.34        942.73        29.85 o                         
  10   4   0        443.39        479.38        25.06 o                         
  11   4   0        501.02        548.05        33.18 o                         
  12   4   0        420.99        370.42        27.56 o                         
  13   4   0       1999.34       2017.29        60.55 o                         
  14   4   0          1.97          9.56        21.78 o                         
  15   4   0       2357.90       2514.00        70.56 o                         
  16   4   0       4322.44       4583.79       104.17 o                         
  17   4   0        378.97        247.14       106.08 o                         
   1   5   0         94.98        101.44         5.60 o                         
   2   5   0        745.88        673.07        11.76 o                         
   3   5   0        986.48        940.38        24.32 o                         
   4   5   0       3318.97       3261.82        36.24 o                         
   5   5   0       8949.63       8428.24        87.65 o                         
   6   5   0       2434.21       2331.57        29.88 o                         
   7   5   0       7428.79       7321.11        84.86 o                         
   8   5   0         59.03         63.86         9.36 o                         
   9   5   0       2086.09       2192.92        48.23 o                         
  10   5   0        309.64        314.69        28.41 o                         
  11   5   0       3015.97       3007.28        64.43 o                         
  12   5   0        756.49        728.56        35.68 o                         
  13   5   0       1745.47       1956.28        55.68 o                         
  14   5   0        220.03        313.21        33.39 o                         
  15   5   0        773.03        830.49        49.62 o                         
  16   5   0        861.64        775.23        51.63 o                         
  17   5   0        586.02        367.45       114.83 o                         
   0   6   0          0.99         57.93         6.76 o                         
   1   6   0      11186.32      11593.75       155.59 o                         
   2   6   0          8.11         19.89         4.00 o                         
   3   6   0      15172.34      14803.23       168.88 o                         
   4   6   0      16402.15      17450.87       190.00 o                         
   5   6   0       9971.23      10049.46       107.65 o                         
   6   6   0       1449.42       1439.57        21.35 o                         
   7   6   0         31.96         54.16        10.82 o                         
   8   6   0        519.87        562.49        19.22 o                         
   9   6   0        195.96        242.19        18.36 o                         
  10   6   0        949.56       1046.95        34.99 o                         
  11   6   0         26.44         -0.37        19.50 o                         
  12   6   0        417.31        413.87        27.06 o                         
  13   6   0        899.93        948.64        44.11 o                         
  14   6   0          0.58         13.15        23.40 o                         
  15   6   0       1308.85       1374.78        59.71 o                         
  16   6   0        962.38        858.47        56.53 o                         
  17   6   0        514.43        466.96       131.23 o                         
   1   7   0        310.41        336.06        10.57 o                         
   2   7   0       2601.05       2375.63        34.65 o                         
   3   7   0       6531.78       6715.45        79.74 o                         
   4   7   0         96.85         90.90         7.95 o                         
   5   7   0       5650.11       5670.91        72.20 o                         
   6   7   0        125.08        126.17        12.34 o                         
   7   7   0        331.04        339.48        23.15 o                         
   8   7   0       8715.24       8689.52       116.54 o                         
   9   7   0       1581.04       1558.01        40.66 o                         
  10   7   0         90.64         94.13        16.28 o                         
  11   7   0       2960.48       2899.10        64.57 o                         
  12   7   0        415.17        407.46        26.66 o                         
  13   7   0       2309.90       2299.34        63.12 o                         
  14   7   0        309.37        216.31        28.61 o                         
  15   7   0         56.66         41.82        30.03 o                         
  16   7   0          1.40        -28.29        67.21 o                         
   0   8   0         24.01         14.03         6.52 o                         
   1   8   0       5901.04       5721.21        80.66 o                         
   2   8   0       1994.04       2177.11        34.83 o                         
   3   8   0      12236.44      11638.22       170.07 o                         
   4   8   0      11889.34      11530.58       141.12 o                         
   5   8   0       3970.41       4157.22        58.86 o                         
   6   8   0       2557.90       2566.16        39.57 o                         
   7   8   0       4936.02       4973.16        73.89 o                         
   8   8   0        183.58        218.11        19.46 o                         
   9   8   0         61.18         70.59        14.73 o                         
  10   8   0         25.75         52.14        25.57 o                         
  11   8   0        675.63        696.57        38.38 o                         
  12   8   0       3691.70       3911.03        84.51 o                         
  13   8   0       1106.11       1089.55        59.62 o                         
  14   8   0        524.73        483.25        43.43 o                         
  15   8   0        416.12        328.49        37.01 o                         
  16   8   0         56.41        -61.93        71.12 o                         
   1   9   0        217.18        204.38        10.55 o                         
   2   9   0        533.98        559.44        16.11 o                         
   3   9   0       3477.72       3434.82        56.19 o                         
   4   9   0       3396.55       3146.40        50.52 o                         
   5   9   0        550.69        556.64        18.60 o                         
   6   9   0         98.35         96.05         9.96 o                         
   7   9   0        652.30        695.38        19.87 o                         
   8   9   0       4796.03       4659.83        68.13 o                         
   9   9   0        124.48         98.51        17.26 o                         
  10   9   0         93.55         91.19        19.77 o                         
  11   9   0        168.84        151.57        26.17 o                         
  12   9   0        470.17        506.31        33.44 o                         
  13   9   0        703.99        675.30        41.86 o                         
  14   9   0       2400.80       2829.83        86.04 o                         
  15   9   0        373.54        346.90        79.26 o                         
   0  10   0       2016.57       1970.29        46.84 o                         
   1  10   0       1968.90       1816.92        37.77 o                         
   2  10   0       1287.98       1433.28        41.61 o                         
   3  10   0         64.66         66.82         9.11 o                         
   4  10   0       9054.37       9039.86       135.68 o                         
   5  10   0        907.83        907.40        23.56 o                         
   6  10   0          6.74          5.79         9.35 o                         
   7  10   0        376.57        378.12        20.60 o                         
   8  10   0        352.96        394.48        35.89 o                         
   9  10   0        681.97        701.70        32.74 o                         
  10  10   0        596.43        654.81        33.52 o                         
  11  10   0        473.90        410.59        37.98 o                         
  12  10   0       6242.64       6759.16       126.78 o                         
  13  10   0        270.72        315.17        36.22 o                         
  14  10   0         40.44         11.75        34.52 o                         
  15  10   0        104.77        101.69       122.47 o                         
   1  11   0          3.80         42.67         8.00 o                         
   2  11   0       1487.30       1527.88        42.08 o                         
   3  11   0       2884.44       3042.86        53.07 o                         
   4  11   0       5673.34       5825.74        92.05 o                         
   5  11   0        340.10        304.05        16.15 o                         
   6  11   0       1534.22       1543.35        39.76 o                         
   7  11   0        596.58        553.28        29.47 o                         
   8  11   0       9900.31      10448.30       214.21 o                         
   9  11   0         46.07         70.09        21.06 o                         
  10  11   0        796.25        868.87        55.75 o                         
  11  11   0        150.92        196.14        28.18 o                         
  12  11   0          9.04        -11.67        28.83 o                         
  13  11   0        974.55        903.53        52.67 o                         
  14  11   0        175.86         48.20       108.26 o                         
   0  12   0         94.29         79.40        24.33 o                         
   1  12   0        262.85        228.78        13.56 o                         
   2  12   0       1698.51       1689.81        35.67 o                         
   3  12   0          4.71         22.58        15.41 o                         
   4  12   0       2900.60       2950.71        54.01 o                         
   5  12   0        408.38        459.36        22.62 o                         
   6  12   0        184.34        216.17        19.68 o                         
   7  12   0        913.87        949.50        40.08 o                         
   8  12   0         93.83         69.11        22.67 o                         
   9  12   0        518.66        461.44        30.29 o                         
  10  12   0         18.58         17.11        24.01 o                         
  11  12   0          1.50         -7.74        27.51 o                         
  12  12   0       1711.70       1697.89        70.18 o                         
  13  12   0        270.01        235.31        50.60 o                         
  14  12   0         83.62        110.44       118.10 o                         
   1  13   0       1780.54       1827.86        37.45 o                         
   2  13   0        581.96        610.07        23.32 o                         
   3  13   0          2.87        -12.92        12.92 o                         
   4  13   0       1873.19       2077.46        70.77 o                         
   5  13   0       2237.06       2363.26        58.28 o                         
   6  13   0       1105.32       1122.11        38.86 o                         
   7  13   0        271.93        272.92        27.00 o                         
   8  13   0       5441.65       5806.39       119.67 o                         
   9  13   0        268.72        257.77        31.47 o                         
  10  13   0        870.69        871.91        56.02 o                         
  11  13   0        350.72        294.30        49.22 o                         
  12  13   0         13.64         38.70        45.61 o                         
  13  13   0         67.36        301.80        99.51 o                         
   0  14   0        659.64        640.49        32.11 o                         
   1  14   0        337.86        315.89        17.36 o                         
   2  14   0        705.35        795.42        30.82 o                         
   3  14   0        444.99        396.36        26.50 o                         
   4  14   0       1580.48       1569.84        44.08 o                         
   5  14   0        524.01        533.98        29.48 o                         
   6  14   0         86.58         45.43        19.90 o                         
   7  14   0       1690.63       1940.90        74.84 o                         
   8  14   0         37.02          5.52        26.70 o                         
   9  14   0        622.75        622.47        40.97 o                         
  10  14   0        601.52        626.92        55.09 o                         
  11  14   0         29.91          1.54        38.02 o                         
  12  14   0       1069.02        888.68       140.00 o                         
   1  15   0          1.86          3.95        13.32 o                         
   2  15   0        137.34         78.58        15.13 o                         
   3  15   0        185.75        169.66        17.32 o                         
   4  15   0        529.68        532.14        30.75 o                         
   5  15   0       1298.84       1341.20        68.13 o                         
   6  15   0        302.02        244.42        27.76 o                         
   7  15   0        481.01        464.31        41.67 o                         
   8  15   0       1299.44       1261.20        64.85 o                         
   9  15   0        573.62        576.99        86.69 o                         
  10  15   0        725.33        731.15        55.05 o                         
  11  15   0       1200.49       1162.84       243.36 o                         
   0  16   0        135.36        179.61        38.85 o                         
   1  16   0        206.41        193.70        22.39 o                         
   2  16   0        647.61        616.74        48.30 o                         
   3  16   0        477.18        500.74        45.57 o                         
   4  16   0        651.14        646.99        61.28 o                         
   5  16   0        478.74        414.09        36.31 o                         
   6  16   0        120.48        146.73        33.22 o                         
   7  16   0          2.86         -7.33        36.60 o                         
   8  16   0         86.84        110.88        43.61 o                         
   9  16   0        825.37        666.02       111.01 o                         
   1  17   0         22.39         72.64        28.26 o                         
   2  17   0        321.49        293.60        35.44 o                         
   3  17   0         42.09         40.46        31.88 o                         
   4  17   0        202.45        140.71        34.96 o                         
   5  17   0        377.83        329.48        40.16 o                         
   6  17   0        412.91        476.24        44.65 o                         
   7  17   0         58.47        -45.51        45.51 o                         
   8  17   0        113.17         71.08        67.80 o                         
   0  18   0       1522.10       1451.98       104.54 o                         
   1  18   0        143.97         94.02        35.71 o                         
   2  18   0        189.91        134.08        36.84 o                         
   3  18   0         69.54         63.88        44.20 o                         
   4  18   0          1.25        -58.02        58.02 o                         
   5  18   0       1042.44        870.11        85.57 o                         
   6  18   0        127.77         92.95        71.08 o                         
   7  18   0          4.73          2.19        73.26 o                         
   1  19   0        262.12        124.40        55.09 o                         
   2  19   0        596.63        460.41        83.11 o                         
   3  19   0        777.48        514.02        85.31 o                         
   2   0   1      37635.69      36652.46       606.23 o                         
   4   0   1      49965.70      48527.96       735.03 o                         
   6   0   1       7929.84       7981.67       140.60 o                         
   8   0   1      17909.81      17851.40       395.42 o                         
  10   0   1      15809.91      15396.76       348.15 o                         
  12   0   1       3282.30       3238.72        96.28 o                         
  14   0   1        332.70        369.98        39.10 o                         
  16   0   1         10.92          9.31        39.50 o                         
   1   1   1       3601.26       3808.03        40.53 o                         
   2   1   1        477.93        510.89         6.89 o                         
   3   1   1       6668.29       6861.45        79.07 o                         
   4   1   1       5397.97       5170.63        58.60 o                         
   5   1   1       1395.00       1329.48        19.02 o                         
   6   1   1       1817.94       1701.48        23.95 o                         
   7   1   1       4273.54       4248.75        51.92 o                         
   8   1   1       2224.94       2115.76        47.40 o                         
   9   1   1        571.74        435.15        21.13 o                         
  10   1   1       5658.92       5725.89       100.93 o                         
  11   1   1        859.45        741.78        35.22 o                         
  12   1   1        871.84        851.83        65.82 o                         
  13   1   1        357.56        287.77        28.24 o                         
  14   1   1        224.08        217.81        26.36 o                         
  15   1   1        283.55        367.92        37.27 o                         
  16   1   1       6007.23       6768.93       133.03 o                         
  17   1   1         63.17         15.60        42.51 o                         
   1   2   1      29115.48      27970.03       311.97 o                         
   2   2   1       7522.85       7905.07        79.65 o                         
   3   2   1      15078.31      15086.45       167.40 o                         
   4   2   1      15757.24      15899.10       159.88 o                         
   5   2   1       4862.63       4584.01        53.48 o                         
   6   2   1       1686.33       1659.45        23.50 o                         
   7   2   1       7106.78       7066.29        81.73 o                         
   8   2   1       2383.12       2485.59        45.07 o                         
   9   2   1       2246.40       2291.51        47.94 o                         
  10   2   1       7495.09       7835.93       163.14 o                         
  11   2   1       2024.66       1929.62        52.15 o                         
  12   2   1       3223.26       3154.57        68.98 o                         
  13   2   1        512.03        509.64        29.08 o                         
  14   2   1        190.57        180.23        23.71 o                         
  15   2   1        545.57        529.66        33.91 o                         
  16   2   1         81.50        119.83        27.00 o                         
  17   2   1        326.58        355.48        44.65 o                         
   0   3   1     115018.27     124114.05      4674.13 o                         
   1   3   1       3112.36       3147.09        43.30 o                         
   2   3   1       9875.78       9557.02        93.00 o                         
   3   3   1      14911.14      14728.12       153.32 o                         
   4   3   1       2317.24       2393.32        28.20 o                         
   5   3   1       2056.09       2148.19        25.62 o                         
   6   3   1       2163.79       2056.98        25.73 o                         
   7   3   1       1191.99       1098.94        18.38 o                         
   8   3   1       1755.06       1814.90        31.83 o                         
   9   3   1        234.27        240.55        14.33 o                         
  10   3   1       2247.51       2221.51        49.62 o                         
  11   3   1       1708.43       1691.92        43.71 o                         
  12   3   1        355.34        313.45        24.46 o                         
  13   3   1        645.59        678.21        34.44 o                         
  14   3   1        406.28        405.01        31.87 o                         
  15   3   1       1721.88       1736.71        59.27 o                         
  16   3   1       4456.64       4699.39       105.01 o                         
  17   3   1        255.94        227.67        52.91 o                         
   1   4   1        349.26        306.51         7.72 o                         
   2   4   1       3072.40       3254.82        39.31 o                         
   3   4   1      10875.96      10820.35       109.46 o                         
   4   4   1      10353.27      10593.99       112.14 o                         
   5   4   1       7072.17       6944.57        72.84 o                         
   6   4   1      20062.19      19528.80       197.62 o                         
   7   4   1       1846.52       1722.94        24.86 o                         
   8   4   1        457.54        394.99        15.89 o                         
   9   4   1       3370.16       3331.17        59.32 o                         
  10   4   1       1239.70       1151.83        34.63 o                         
  11   4   1       2863.13       2969.52        63.32 o                         
  12   4   1       1267.38       1169.88        46.76 o                         
  13   4   1        567.98        543.37        29.30 o                         
  14   4   1        706.29        663.88        37.62 o                         
  15   4   1        973.08       1158.56        54.83 o                         
  16   4   1        167.10        132.98        42.55 o                         
  17   4   1        578.55        510.56        67.79 o                         
   0   5   1      24485.78      25640.22       476.93 o                         
   1   5   1      14665.03      14619.87       194.25 o                         
   2   5   1         18.21         28.11         3.75 o                         
   3   5   1      11621.44      11255.64       123.61 o                         
   4   5   1       5453.86       5462.58        59.84 o                         
   5   5   1       8236.67       7776.39        84.35 o                         
   6   5   1       2219.76       2173.28        28.27 o                         
   7   5   1       3076.69       3209.67        45.26 o                         
   8   5   1        493.53        485.30        17.47 o                         
   9   5   1       1388.55       1390.22        34.55 o                         
  10   5   1       2263.82       2281.44        52.91 o                         
  11   5   1       1068.50       1140.02        38.03 o                         
  12   5   1        425.93        459.95        27.08 o                         
  13   5   1       2376.11       2398.02        62.69 o                         
  14   5   1        135.81        109.64        24.41 o                         
  15   5   1       1504.53       1605.64        60.69 o                         
  16   5   1       1526.01       1441.80        72.48 o                         
  17   5   1       1070.23        937.33       130.15 o                         
   1   6   1       2387.04       2214.96        33.46 o                         
   2   6   1       1938.85       2045.56        31.83 o                         
   3   6   1       6113.91       5950.94        70.88 o                         
   4   6   1        494.99        537.58        10.85 o                         
   5   6   1       6552.36       6313.05        69.68 o                         
   6   6   1       1860.79       1969.68        27.52 o                         
   7   6   1       5752.36       5907.77        76.97 o                         
   8   6   1       1180.26       1091.43        26.20 o                         
   9   6   1       3791.69       3888.66        68.42 o                         
  10   6   1       1726.14       1721.64        45.60 o                         
  11   6   1       1623.18       1613.29        53.86 o                         
  12   6   1        908.72        972.51        40.41 o                         
  13   6   1       3131.82       3337.12        77.60 o                         
  14   6   1       1326.92       1311.89        53.26 o                         
  15   6   1        336.61        279.31        31.88 o                         
  16   6   1         87.27         60.76        40.69 o                         
  17   6   1        377.64        309.48       112.64 o                         
   0   7   1        987.45       1052.53        30.55 o                         
   1   7   1       8043.51       8132.90       111.31 o                         
   2   7   1        595.96        620.81        14.65 o                         
   3   7   1       8435.02       8507.13        99.78 o                         
   4   7   1      11347.78      11326.33       131.67 o                         
   5   7   1       5691.29       5577.58        64.81 o                         
   6   7   1       1614.31       1601.77        27.41 o                         
   7   7   1       1745.48       1790.81        50.68 o                         
   8   7   1        241.54        305.13        22.41 o                         
   9   7   1       1111.73       1065.24        29.10 o                         
  10   7   1        557.94        519.46        26.00 o                         
  11   7   1        163.34        117.64        18.86 o                         
  12   7   1       1815.72       1852.95        53.39 o                         
  13   7   1       1455.58       1485.23        52.43 o                         
  14   7   1        118.36         93.56        26.24 o                         
  15   7   1        660.19        568.65        38.61 o                         
  16   7   1        215.93        285.45        72.27 o                         
   1   8   1        520.06        522.82        25.63 o                         
   2   8   1       3031.59       2992.62        49.93 o                         
   3   8   1       7123.81       7000.66        98.54 o                         
   4   8   1       2400.89       2325.54        61.57 o                         
   5   8   1       1810.39       1791.11        33.09 o                         
   6   8   1        892.63        866.22        22.89 o                         
   7   8   1       3792.48       3906.90        56.75 o                         
   8   8   1       8364.40       8421.00       113.04 o                         
   9   8   1       1688.73       1759.27        44.28 o                         
  10   8   1        167.41        169.92        25.59 o                         
  11   8   1        148.95        109.96        21.43 o                         
  12   8   1        526.32        510.13        30.28 o                         
  13   8   1       3417.05       3587.70        82.61 o                         
  14   8   1       1069.93       1000.87        50.42 o                         
  15   8   1        597.51        525.98        42.22 o                         
  16   8   1         67.81        101.69        73.45 o                         
   0   9   1       1476.21       1381.09        54.10 o                         
   1   9   1        432.67        422.69        15.29 o                         
   2   9   1         37.28         57.06         7.40 o                         
   3   9   1        287.77        271.73        17.34 o                         
   4   9   1       5553.59       5740.54        88.81 o                         
   5   9   1       2329.61       2386.24        38.31 o                         
   6   9   1        712.97        740.22        22.51 o                         
   7   9   1       1000.08       1085.24        26.89 o                         
   8   9   1        669.37        702.86        37.00 o                         
   9   9   1         15.11         18.28        14.78 o                         
  10   9   1        558.64        576.86        41.40 o                         
  11   9   1         36.93          9.18        19.99 o                         
  12   9   1       2204.95       2287.38        62.17 o                         
  13   9   1        227.72        232.67        28.12 o                         
  14   9   1        311.71        258.35        40.51 o                         
  15   9   1        270.25        228.28       115.37 o                         
   1  10   1        893.98        897.33        29.72 o                         
   2  10   1       7182.73       6944.05       105.34 o                         
   3  10   1       1246.77       1327.10        28.74 o                         
   4  10   1       2101.89       2277.12        42.35 o                         
   5  10   1        368.92        369.22        16.37 o                         
   6  10   1        925.50        854.31        26.52 o                         
   7  10   1        623.02        596.46        25.21 o                         
   8  10   1      10191.65      10863.05       178.66 o                         
   9  10   1        467.23        455.33        25.10 o                         
  10  10   1        134.81        139.85        20.83 o                         
  11  10   1        310.54        284.70        26.37 o                         
  12  10   1        517.95        509.34        31.93 o                         
  13  10   1        591.74        564.74        37.87 o                         
  14  10   1        437.09        331.22        44.97 o                         
  15  10   1        132.18         53.58       131.22 o                         
   0  11   1       2388.41       2541.38        58.92 o                         
   1  11   1        797.08        713.39        20.76 o                         
   2  11   1       4173.07       4111.30        67.44 o                         
   3  11   1        722.95        738.05        22.98 o                         
   4  11   1       4803.17       4992.31        80.63 o                         
   5  11   1       1870.87       1904.44        39.25 o                         
   6  11   1       1987.37       1961.19        37.84 o                         
   7  11   1       2415.99       2558.84        61.94 o                         
   8  11   1       1097.73       1287.27        46.55 o                         
   9  11   1        896.44        892.70        48.80 o                         
  10  11   1        374.26        361.53        34.71 o                         
  11  11   1        288.77        267.56        29.81 o                         
  12  11   1       3525.68       3780.61       101.75 o                         
  13  11   1        263.52        236.46        36.01 o                         
  14  11   1        117.70        169.49       110.44 o                         
   1  12   1        244.76        278.73        14.63 o                         
   2  12   1        100.67        127.19        13.10 o                         
   3  12   1        901.31        881.36        27.32 o                         
   4  12   1        146.38        147.44        13.94 o                         
   5  12   1       1064.11       1075.47        43.58 o                         
   6  12   1        131.25        116.68        18.02 o                         
   7  12   1         21.18         60.52        33.22 o                         
   8  12   1       5846.27       6240.55       171.15 o                         
   9  12   1        220.39        226.19        31.73 o                         
  10  12   1        754.22        782.38        50.02 o                         
  11  12   1        518.83        616.53        38.76 o                         
  12  12   1        695.33        694.15        46.50 o                         
  13  12   1        186.45        124.87        49.15 o                         
  14  12   1        379.00        273.39       127.95 o                         
   0  13   1       3362.23       3404.43        90.09 o                         
   1  13   1       1100.83       1106.37        29.09 o                         
   2  13   1       1170.93       1259.14        31.73 o                         
   3  13   1       2473.38       2568.00        55.45 o                         
   4  13   1       3635.60       3548.26        82.58 o                         
   5  13   1        902.27        954.88        38.32 o                         
   6  13   1        424.75        397.50        24.89 o                         
   7  13   1       1144.82       1139.49        76.10 o                         
   8  13   1        332.09        302.38        30.74 o                         
   9  13   1        870.01        900.44        53.97 o                         
  10  13   1        593.86        509.39        53.35 o                         
  11  13   1        134.34        153.93        33.39 o                         
  12  13   1       2121.95       2162.33       110.22 o                         
   1  14   1        286.92        287.91        17.58 o                         
   2  14   1        570.47        537.82        23.89 o                         
   3  14   1        311.98        290.70        17.69 o                         
   4  14   1        300.96        309.11        25.05 o                         
   5  14   1        689.67        671.24        38.53 o                         
   6  14   1        613.70        604.27        36.99 o                         
   7  14   1        348.02        286.87        39.93 o                         
   8  14   1       3458.94       3741.77        99.41 o                         
   9  14   1        175.15        156.08        33.47 o                         
  10  14   1        142.21        196.11        36.20 o                         
  11  14   1        808.99        822.41        60.31 o                         
  12  14   1         24.35        -26.87        74.87 o                         
   0  15   1       1836.11       1936.41        57.77 o                         
   1  15   1        454.42        395.31        20.71 o                         
   2  15   1        146.60        173.70        16.90 o                         
   3  15   1        399.17        382.75        20.86 o                         
   4  15   1        731.06        623.18        32.19 o                         
   5  15   1       1037.68       1099.63        65.69 o                         
   6  15   1        125.35         77.88        25.08 o                         
   7  15   1        412.30        364.40        34.03 o                         
   8  15   1         12.35         10.20        39.40 o                         
   9  15   1        700.70        778.67        59.51 o                         
  10  15   1        322.78        317.88        70.80 o                         
  11  15   1        328.95        198.13        64.46 o                         
   1  16   1        625.76        577.25        33.31 o                         
   2  16   1        517.32        542.94        28.35 o                         
   3  16   1        224.24        167.96        26.75 o                         
   4  16   1        128.94        129.66        23.89 o                         
   5  16   1       1251.59       1304.71        52.50 o                         
   6  16   1        185.97        155.36        30.83 o                         
   7  16   1        356.54        302.42        39.88 o                         
   8  16   1        727.34        621.92        49.83 o                         
   9  16   1        273.99        173.73        55.42 o                         
  10  16   1        351.69        383.84       125.76 o                         
   0  17   1        867.68        862.77        63.75 o                         
   1  17   1        319.80        301.28        30.35 o                         
   2  17   1         88.28        129.41        31.39 o                         
   3  17   1         82.83         57.36        35.20 o                         
   4  17   1        165.68        170.35        35.57 o                         
   5  17   1        316.97        320.27        39.43 o                         
   6  17   1         85.31        108.11        42.54 o                         
   7  17   1         71.52         -8.16        50.76 o                         
   8  17   1         47.07         63.05        61.73 o                         
   1  18   1        673.81        539.69        54.35 o                         
   2  18   1        190.83        164.03        36.43 o                         
   3  18   1        532.53        467.63        46.32 o                         
   4  18   1        535.18        469.98        52.78 o                         
   5  18   1        342.67        366.34        79.83 o                         
   6  18   1        121.81        144.34        72.17 o                         
   7  18   1        215.50        343.36        85.29 o                         
   0  19   1        653.08        480.10        91.86 o                         
   1  19   1        121.74         82.23        62.18 o                         
   2  19   1        137.90          8.75        69.98 o                         
   3  19   1         22.50        -71.08        71.08 o                         
   0   0   2       4042.73       5288.22       210.64 o                         
   2   0   2      21673.01      21737.48       382.09 o                         
   4   0   2       3636.17       3767.36        61.92 o                         
   6   0   2      20060.80      19306.06       298.51 o                         
   8   0   2        529.54        604.93        34.31 o                         
  10   0   2      11030.75      10956.64       253.71 o                         
  12   0   2        200.24        130.92        24.59 o                         
  14   0   2        328.15        309.44        30.31 o                         
  16   0   2       3627.16       4011.67       132.33 o                         
   1   1   2       9307.90       8989.37        96.80 o                         
   2   1   2       6339.07       6371.22        74.54 o                         
   3   1   2       3137.75       3352.54        36.84 o                         
   4   1   2      37566.01      37046.14       368.06 o                         
   5   1   2       1697.82       1611.28        21.96 o                         
   6   1   2      22581.67      21501.77       244.65 o                         
   7   1   2       2135.58       1979.84        29.19 o                         
   8   1   2       1883.84       1744.84        38.05 o                         
   9   1   2       5399.44       5587.34        97.09 o                         
  10   1   2       7395.36       7328.71       124.90 o                         
  11   1   2        112.91        116.72        13.66 o                         
  12   1   2       6184.89       6168.97       111.72 o                         
  13   1   2         61.07         68.56        18.45 o                         
  14   1   2        194.28        177.15        20.84 o                         
  15   1   2        187.09        169.38        25.71 o                         
  16   1   2        578.55        615.63        35.07 o                         
  17   1   2         95.62         89.14        39.30 o                         
   0   2   2      11501.85      10548.28       227.64 o                         
   1   2   2       5093.73       5426.71        79.73 o                         
   2   2   2         12.16         14.34         1.64 o                         
   3   2   2       3571.74       3401.13        36.24 o                         
   4   2   2       2004.62       1829.02        21.56 o                         
   5   2   2       6095.25       5560.38        66.51 o                         
   6   2   2       1137.81       1044.39        15.96 o                         
   7   2   2      10569.70      10580.01       114.30 o                         
   8   2   2       1443.85       1511.36        27.64 o                         
   9   2   2       1521.80       1360.15        29.10 o                         
  10   2   2      10494.13      10888.92       153.77 o                         
  11   2   2        236.06        225.54        16.11 o                         
  12   2   2         16.67         37.45        15.39 o                         
  13   2   2        639.23        618.83        33.99 o                         
  14   2   2        193.94        161.25        23.43 o                         
  15   2   2        225.80        236.95        25.10 o                         
  16   2   2       1894.88       2003.94        63.79 o                         
  17   2   2        457.49        356.30        45.34 o                         
   1   3   2       3171.77       3200.09        47.74 o                         
   2   3   2      19558.98      18769.16       211.23 o                         
   3   3   2       6956.66       7050.71       103.80 o                         
   4   3   2      10214.36      10222.90       108.26 o                         
   5   3   2       8940.03       8442.08        90.90 o                         
   6   3   2       7157.75       7313.04        83.52 o                         
   7   3   2       7591.95       7508.67        86.56 o                         
   8   3   2       2212.14       2224.14        38.65 o                         
   9   3   2       1882.55       1964.80        40.06 o                         
  10   3   2      16638.81      16523.98       243.52 o                         
  11   3   2        443.25        442.85        23.81 o                         
  12   3   2       4102.28       4254.66       115.21 o                         
  13   3   2       1184.59       1218.49        43.80 o                         
  14   3   2         53.05         74.09        22.55 o                         
  15   3   2       1104.90       1090.16        44.93 o                         
  16   3   2        356.49        278.75        30.08 o                         
  17   3   2         29.59        -18.61        58.40 o                         
   0   4   2       2282.28       2237.48        56.81 o                         
   1   4   2       7834.52       7736.77       131.94 o                         
   2   4   2       4848.49       5036.06        62.26 o                         
   3   4   2        653.53        642.22        10.51 o                         
   4   4   2       3209.66       3177.93        36.65 o                         
   5   4   2       2546.65       2504.66        29.47 o                         
   6   4   2       3337.90       3346.75        38.49 o                         
   7   4   2       6894.52       6793.12        86.47 o                         
   8   4   2        794.55        774.02        19.99 o                         
   9   4   2        453.61        401.85        19.06 o                         
  10   4   2       1459.02       1493.72        40.83 o                         
  11   4   2       1103.09       1051.41        35.82 o                         
  12   4   2        200.86        188.62        20.26 o                         
  13   4   2       1348.17       1391.23        47.32 o                         
  14   4   2        309.85        301.14        28.04 o                         
  15   4   2        389.64        410.34        32.74 o                         
  16   4   2        677.41        655.95        36.58 o                         
  17   4   2        454.05        463.11        95.14 o                         
   1   5   2       9158.30       8832.95       127.40 o                         
   2   5   2       9177.83       9995.92       127.12 o                         
   3   5   2       8306.54       8063.59        89.94 o                         
   4   5   2       4281.89       4152.46        48.73 o                         
   5   5   2       3135.57       3119.12        35.80 o                         
   6   5   2       4111.18       3996.52        46.72 o                         
   7   5   2       2908.86       2924.62        41.96 o                         
   8   5   2       1595.14       1519.46        28.71 o                         
   9   5   2       3495.42       3510.26        62.39 o                         
  10   5   2       2148.59       2100.35        48.74 o                         
  11   5   2        969.26        969.10        36.40 o                         
  12   5   2       1878.48       1907.74        51.70 o                         
  13   5   2       3632.42       3821.53        82.16 o                         
  14   5   2        963.72       1034.78        47.81 o                         
  15   5   2       2421.42       2621.67        73.33 o                         
  16   5   2         72.14         27.87        31.53 o                         
  17   5   2         80.72        251.50       106.07 o                         
   0   6   2        833.89        885.72        29.55 o                         
   1   6   2       2787.98       2639.54        42.08 o                         
   2   6   2       1408.49       1454.16        26.03 o                         
   3   6   2       2737.80       2521.52        36.35 o                         
   4   6   2        858.99        801.74        14.23 o                         
   5   6   2       9207.82       9056.16        94.19 o                         
   6   6   2       1363.90       1246.29        20.24 o                         
   7   6   2       7166.60       7188.91        91.55 o                         
   8   6   2        131.00        133.32        11.43 o                         
   9   6   2       1424.41       1523.80        36.89 o                         
  10   6   2        483.49        499.97        36.19 o                         
  11   6   2       1366.50       1327.78        47.77 o                         
  12   6   2        827.30        866.61        39.70 o                         
  13   6   2       2028.68       2012.44        58.35 o                         
  14   6   2        641.11        610.95        35.98 o                         
  15   6   2        426.65        395.09        34.77 o                         
  16   6   2        347.97        353.14        48.14 o                         
   1   7   2       4283.69       4105.76        74.03 o                         
   2   7   2      10643.29       9780.91       142.46 o                         
   3   7   2      11088.39      11006.18       134.04 o                         
   4   7   2        729.72        677.81        22.86 o                         
   5   7   2       1789.41       1705.23        25.87 o                         
   6   7   2       5352.01       5102.74        63.51 o                         
   7   7   2       4670.99       4610.87        65.09 o                         
   8   7   2       8960.52       8898.74       134.67 o                         
   9   7   2       2904.15       2879.05        64.48 o                         
  10   7   2        836.83        865.07        52.17 o                         
  11   7   2         73.89         69.63        17.74 o                         
  12   7   2        293.25        334.61        25.09 o                         
  13   7   2       2382.42       2406.60        71.38 o                         
  14   7   2       1383.20       1406.31        55.86 o                         
  15   7   2        658.81        579.42        38.89 o                         
  16   7   2         19.69        -67.05        67.05 o                         
   0   8   2        208.97        227.26        14.07 o                         
   1   8   2       4337.57       4491.98        68.94 o                         
   2   8   2      14287.50      14324.10       207.02 o                         
   3   8   2        905.99        965.91        33.11 o                         
   4   8   2       4422.35       4290.94        63.40 o                         
   5   8   2      12072.93      11610.70       159.10 o                         
   6   8   2       6419.76       6392.20        86.97 o                         
   7   8   2       2909.77       3052.16        46.52 o                         
   8   8   2       1085.56       1059.63        37.29 o                         
   9   8   2       1903.72       1942.86        52.81 o                         
  10   8   2        782.11        754.68        37.39 o                         
  11   8   2        851.43        900.97        41.36 o                         
  12   8   2        794.79        728.44        36.25 o                         
  13   8   2        310.85        314.35        32.60 o                         
  14   8   2        292.15        193.11        30.87 o                         
  15   8   2        471.67        412.39        48.80 o                         
  16   8   2         69.41        232.91       107.16 o                         
   1   9   2         93.10         72.70         7.73 o                         
   2   9   2       4172.79       4366.07        74.36 o                         
   3   9   2        937.92        948.07        22.58 o                         
   4   9   2       1498.56       1628.94        36.39 o                         
   5   9   2         92.52         87.35         8.85 o                         
   6   9   2        254.71        217.08        12.09 o                         
   7   9   2         50.63         26.28        10.14 o                         
   8   9   2       5484.22       5623.72        85.44 o                         
   9   9   2       1046.78        956.02        35.93 o                         
  10   9   2       1155.97       1241.37        48.67 o                         
  11   9   2         32.31         57.25        19.78 o                         
  12   9   2       1206.14       1380.25        50.87 o                         
  13   9   2       2005.94       2130.94        71.61 o                         
  14   9   2       1152.83       1101.22        62.24 o                         
  15   9   2        207.21        382.73       113.73 o                         
   0  10   2       2085.98       2021.70        56.30 o                         
   1  10   2        582.70        695.95        19.21 o                         
   2  10   2       5794.06       5984.10        92.42 o                         
   3  10   2       3072.97       3110.98        53.00 o                         
   4  10   2       2123.89       2169.04        40.90 o                         
   5  10   2        344.09        332.27        15.79 o                         
   6  10   2       5346.73       5252.94        84.27 o                         
   7  10   2        777.84        759.74        29.37 o                         
   8  10   2        804.28        852.87        37.31 o                         
   9  10   2        124.58        153.11        38.93 o                         
  10  10   2       1778.94       1873.41        51.67 o                         
  11  10   2        451.85        440.34        28.11 o                         
  12  10   2       1358.65       1467.12        54.23 o                         
  13  10   2        147.13        142.72        31.49 o                         
  14  10   2        253.68        206.93        44.25 o                         
  15  10   2         30.51         40.46       145.43 o                         
   1  11   2        761.24        770.54        21.83 o                         
   2  11   2       6715.02       6843.31        98.18 o                         
   3  11   2       5403.94       5331.38        84.86 o                         
   4  11   2       1086.82       1053.34        41.09 o                         
   5  11   2       1446.17       1418.43        33.05 o                         
   6  11   2        231.60        210.76        26.25 o                         
   7  11   2        338.06        370.65        44.58 o                         
   8  11   2       4025.13       4299.05        91.46 o                         
   9  11   2        491.44        508.34        38.80 o                         
  10  11   2        172.25        152.11        25.79 o                         
  11  11   2        364.80        367.92        34.51 o                         
  12  11   2         74.33         96.42        29.71 o                         
  13  11   2        476.52        391.06        42.16 o                         
  14  11   2        851.42        931.82       138.90 o                         
   0  12   2       3472.31       3628.82        93.41 o                         
   1  12   2        764.01        712.22        24.51 o                         
   2  12   2       1130.78       1087.49        25.97 o                         
   3  12   2        404.86        381.66        26.92 o                         
   4  12   2       4705.07       4889.93       105.66 o                         
   5  12   2        502.59        492.43        25.33 o                         
   6  12   2        164.23        156.57        19.05 o                         
   7  12   2        198.64        188.76        26.42 o                         
   8  12   2        109.07         56.07        26.75 o                         
   9  12   2        783.10        857.97        49.95 o                         
  10  12   2       1224.79       1416.68        61.76 o                         
  11  12   2         94.98         80.57        29.32 o                         
  12  12   2        864.24        928.22        55.18 o                         
  13  12   2        107.36        379.06       120.83 o                         
  14  12   2       1091.84        794.05       145.47 o                         
   1  13   2       3221.03       3348.75        63.81 o                         
   2  13   2       4486.23       4519.37        76.11 o                         
   3  13   2         39.52         37.79        13.07 o                         
   4  13   2        323.94        339.21        23.59 o                         
   5  13   2       1111.90       1098.39        38.44 o                         
   6  13   2        126.34         89.55        19.00 o                         
   7  13   2        237.26        213.61        24.15 o                         
   8  13   2       2550.05       2622.39        77.83 o                         
   9  13   2        392.53        378.41        33.89 o                         
  10  13   2         57.69         70.51        30.37 o                         
  11  13   2        323.39        348.44        39.28 o                         
  12  13   2         83.26         91.69        45.09 o                         
   0  14   2       1831.65       2008.08        64.70 o                         
   1  14   2        623.96        584.40        24.69 o                         
   2  14   2       2249.78       2250.15        46.98 o                         
   3  14   2       1031.64       1057.41        32.65 o                         
   4  14   2        586.69        663.02        34.32 o                         
   5  14   2        231.26        176.32        20.56 o                         
   6  14   2       1352.44       1319.17        52.83 o                         
   7  14   2        530.45        503.70        31.65 o                         
   8  14   2        367.72        342.35        33.49 o                         
   9  14   2        261.16        241.68        34.27 o                         
  10  14   2        220.78        195.93        37.10 o                         
  11  14   2        112.81        140.64        43.97 o                         
  12  14   2        321.26        260.26       153.10 o                         
   1  15   2       1229.72       1180.06        34.89 o                         
   2  15   2        123.32        114.87        16.56 o                         
   3  15   2        304.75        275.08        23.73 o                         
   4  15   2        118.09         93.84        19.69 o                         
   5  15   2        537.47        565.67        36.07 o                         
   6  15   2        242.67        245.30        29.69 o                         
   7  15   2        335.92        317.02        33.96 o                         
   8  15   2       1530.16       1581.52        69.88 o                         
   9  15   2        302.50        255.97        38.73 o                         
  10  15   2        130.39        176.83        43.43 o                         
  11  15   2        288.28        136.24        67.15 o                         
   0  16   2       1901.68       1967.91        66.64 o                         
   1  16   2        237.79        150.30        22.03 o                         
   2  16   2        631.28        618.90        45.99 o                         
   3  16   2        129.26        143.31        19.86 o                         
   4  16   2        210.33        213.53        34.58 o                         
   5  16   2       1450.31       1432.49        50.77 o                         
   6  16   2        698.87        646.33        37.77 o                         
   7  16   2        544.00        577.00        45.13 o                         
   8  16   2         28.92         -7.98        35.72 o                         
   9  16   2        119.47         93.39        42.81 o                         
  10  16   2         15.99         -8.01        63.49 o                         
   1  17   2        549.07        571.46        42.79 o                         
   2  17   2        175.35        168.10        33.03 o                         
   3  17   2         16.93        -19.84        30.38 o                         
   4  17   2        324.61        281.47        36.59 o                         
   5  17   2        106.41         58.06        36.75 o                         
   6  17   2        351.22        289.84        47.86 o                         
   7  17   2        333.76        198.24        67.25 o                         
   8  17   2        290.68        142.27        60.68 o                         
   0  18   2        437.13        421.88        61.40 o                         
   1  18   2        507.21        474.99        43.94 o                         
   2  18   2         11.57         50.67        36.13 o                         
   3  18   2         30.42         66.89        39.07 o                         
   4  18   2         68.69        122.74        44.99 o                         
   5  18   2        720.58        679.15        91.87 o                         
   6  18   2        665.72        608.06        89.68 o                         
   2   0   3      78395.29      78095.13      2891.40 o                         
   4   0   3       3045.82       3178.52        49.38 o                         
   6   0   3       6753.87       6976.20       112.89 o                         
   8   0   3      10695.20      10119.24       199.50 o                         
  10   0   3       6871.39       6824.11       142.99 o                         
  12   0   3       6934.81       6746.90       147.57 o                         
  14   0   3       3864.86       4093.29       104.35 o                         
  16   0   3        130.52        174.34        42.37 o                         
   0   1   3        341.79        273.74         6.98 o                         
   1   1   3      20621.07      19698.08       266.90 o                         
   2   1   3        943.12       1055.88        15.44 o                         
   3   1   3        829.34        829.08        11.22 o                         
   4   1   3       3092.56       3049.45        35.02 o                         
   5   1   3       1458.86       1393.31        18.16 o                         
   6   1   3      39444.79      38126.34       380.67 o                         
   7   1   3       1526.11       1443.69        23.64 o                         
   8   1   3       6296.76       6179.86        96.17 o                         
   9   1   3        255.91        204.40        13.01 o                         
  10   1   3       8330.85       8485.55       122.21 o                         
  11   1   3        449.14        429.69        18.86 o                         
  12   1   3        106.88        109.42        15.08 o                         
  13   1   3        167.33        181.73        18.60 o                         
  14   1   3        506.34        517.44        26.19 o                         
  15   1   3        102.08        136.83        23.49 o                         
  16   1   3        164.80        193.26        27.25 o                         
  17   1   3         29.30        105.07        56.19 o                         
   1   2   3      10775.96      10654.02       151.38 o                         
   2   2   3       2061.27       2015.77        24.84 o                         
   3   2   3       7798.01       8017.79        81.72 o                         
   4   2   3       4636.12       4715.52        50.18 o                         
   5   2   3        386.90        367.34         9.36 o                         
   6   2   3      11959.58      11140.57       119.33 o                         
   7   2   3       3495.83       3332.84        42.37 o                         
   8   2   3        476.17        415.70        15.07 o                         
   9   2   3        767.17        696.97        21.21 o                         
  10   2   3       3925.10       3708.59        60.61 o                         
  11   2   3        884.96        836.23        26.45 o                         
  12   2   3       2782.29       2819.58        56.32 o                         
  13   2   3        472.55        466.08        26.96 o                         
  14   2   3       2241.66       2336.78        56.71 o                         
  15   2   3       1805.61       1990.90        56.22 o                         
  16   2   3       1083.83       1070.92        47.93 o                         
  17   2   3        220.19        199.54        42.02 o                         
   0   3   3      24440.27      22694.68       487.68 o                         
   1   3   3       1792.01       1811.43        30.99 o                         
   2   3   3       5069.97       5067.76        65.81 o                         
   3   3   3      14584.93      15084.74       157.40 o                         
   4   3   3       4009.77       4174.32        44.89 o                         
   5   3   3      12498.59      11949.47       122.40 o                         
   6   3   3      14748.95      14399.74       147.05 o                         
   7   3   3       6244.09       6453.96        82.32 o                         
   8   3   3        529.26        551.04        23.75 o                         
   9   3   3       3494.06       3647.89        58.44 o                         
  10   3   3       6311.32       6180.54        92.82 o                         
  11   3   3       1606.94       1666.77        39.56 o                         
  12   3   3         79.95        116.22        18.16 o                         
  13   3   3        853.08        859.48        35.07 o                         
  14   3   3       1240.87       1231.25        48.76 o                         
  15   3   3         70.83         79.63        23.17 o                         
  16   3   3        295.69        352.13        38.01 o                         
  17   3   3        242.27        259.14        54.38 o                         
   1   4   3      12850.26      12567.72       193.40 o                         
   2   4   3       1803.39       1857.59        27.18 o                         
   3   4   3       4069.79       4306.56        57.65 o                         
   4   4   3       6273.77       6060.88        63.66 o                         
   5   4   3       2006.93       1928.10        23.94 o                         
   6   4   3       7422.00       7383.00        78.33 o                         
   7   4   3       5887.44       5951.25        76.71 o                         
   8   4   3        433.98        346.62        14.76 o                         
   9   4   3        584.75        501.42        19.64 o                         
  10   4   3       2483.28       2597.22        50.90 o                         
  11   4   3       1147.94       1145.08        37.45 o                         
  12   4   3       1233.66       1319.25        43.95 o                         
  13   4   3       1326.81       1378.97        47.44 o                         
  14   4   3        294.51        304.00        24.40 o                         
  15   4   3        701.03        714.45        36.17 o                         
  16   4   3        709.75        667.89        42.43 o                         
  17   4   3       1019.70       1383.56       185.93 o                         
   0   5   3       7943.09       8267.64       183.02 o                         
   1   5   3        820.93        848.94        22.03 o                         
   2   5   3       5338.36       5382.45        80.50 o                         
   3   5   3       3768.03       3869.61        50.23 o                         
   4   5   3       4776.13       4877.37        59.66 o                         
   5   5   3       1295.94       1299.15        23.82 o                         
   6   5   3       2214.72       2209.93        28.87 o                         
   7   5   3      14282.68      14078.09       171.47 o                         
   8   5   3       1110.31       1114.31        24.28 o                         
   9   5   3       6353.99       6165.50        92.17 o                         
  10   5   3       2491.82       2548.87        55.68 o                         
  11   5   3        722.43        756.74        38.01 o                         
  12   5   3        242.63        260.86        22.37 o                         
  13   5   3        386.06        326.19        25.99 o                         
  14   5   3        492.31        527.68        29.63 o                         
  15   5   3         23.99         57.57        24.35 o                         
  16   5   3        168.71        189.50        45.46 o                         
   1   6   3       2995.35       2878.30        61.73 o                         
   2   6   3        237.56        314.44        11.52 o                         
   3   6   3       4490.10       4311.46        53.42 o                         
   4   6   3        136.60        169.42        10.69 o                         
   5   6   3       6417.46       6135.66        71.65 o                         
   6   6   3       3330.14       3233.66        41.00 o                         
   7   6   3        789.03        714.57        17.49 o                         
   8   6   3       3822.51       4004.00        55.77 o                         
   9   6   3       1201.30       1236.60        29.73 o                         
  10   6   3       1585.74       1608.84        43.24 o                         
  11   6   3        925.15        907.08        41.53 o                         
  12   6   3        966.53        977.09        41.00 o                         
  13   6   3       2539.02       2603.62        66.48 o                         
  14   6   3        860.99        926.80        46.34 o                         
  15   6   3        829.81        754.51        44.07 o                         
  16   6   3         50.58        -42.66        55.73 o                         
   0   7   3        679.31        601.43        23.67 o                         
   1   7   3      11657.55      11406.26       178.36 o                         
   2   7   3       9371.24       9181.42       159.86 o                         
   3   7   3       1038.73        959.23        19.68 o                         
   4   7   3        169.44        150.19         9.13 o                         
   5   7   3       5551.04       5495.69        75.33 o                         
   6   7   3       3371.77       3267.52        46.29 o                         
   7   7   3       3769.61       3714.42        51.86 o                         
   8   7   3        399.40        425.08        26.82 o                         
   9   7   3       5165.83       5159.40        74.61 o                         
  10   7   3       1189.12       1201.95        35.42 o                         
  11   7   3       2152.59       2165.49        50.07 o                         
  12   7   3        108.85         96.43        18.85 o                         
  13   7   3        327.83        305.28        26.35 o                         
  14   7   3        871.28        838.17        44.85 o                         
  15   7   3        195.01        131.58        31.97 o                         
  16   7   3         84.34        291.96       107.16 o                         
   1   8   3       9324.40       9199.29       146.04 o                         
   2   8   3       7683.66       7365.71       130.87 o                         
   3   8   3      10391.30      10078.78       148.61 o                         
   4   8   3       1006.45        935.50        23.68 o                         
   5   8   3       2598.52       2540.47        45.60 o                         
   6   8   3       2082.17       2051.36        34.88 o                         
   7   8   3        746.62        740.97        22.58 o                         
   8   8   3       1551.58       1527.73        31.18 o                         
   9   8   3       2607.07       2632.65        55.47 o                         
  10   8   3       1202.40       1294.06        45.66 o                         
  11   8   3        262.54        242.19        23.91 o                         
  12   8   3         36.19         80.68        21.54 o                         
  13   8   3       2229.84       2205.63        63.51 o                         
  14   8   3       1685.85       1672.69        68.81 o                         
  15   8   3       1104.69       1050.34        66.95 o                         
  16   8   3         22.55       -103.88       103.88 o                         
   0   9   3       6891.58       6900.37       158.79 o                         
   1   9   3       4638.80       4579.67        77.69 o                         
   2   9   3       5342.18       5258.30        88.04 o                         
   3   9   3        320.45        301.76        16.18 o                         
   4   9   3       2342.91       2240.60        42.16 o                         
   5   9   3        200.90        230.52        14.68 o                         
   6   9   3        967.17        962.83        29.97 o                         
   7   9   3       1219.30       1113.20        27.69 o                         
   8   9   3       1652.62       1663.34        47.10 o                         
   9   9   3        714.84        696.15        44.63 o                         
  10   9   3        918.99        903.74        41.22 o                         
  11   9   3        441.02        421.26        26.31 o                         
  12   9   3        765.82        776.54        38.69 o                         
  13   9   3        108.15         83.19        29.90 o                         
  14   9   3        844.15        838.15        49.74 o                         
  15   9   3         30.55        205.57       115.91 o                         
   1  10   3        845.76        822.39        23.62 o                         
   2  10   3       9388.45       9361.12       150.87 o                         
   3  10   3       1908.57       1965.21        42.30 o                         
   4  10   3        609.25        570.28        24.78 o                         
   5  10   3        251.29        209.26        15.26 o                         
   6  10   3        537.93        415.70        23.07 o                         
   7  10   3       1118.49       1175.47        44.56 o                         
   8  10   3        718.93        847.35        45.78 o                         
   9  10   3        431.43        359.11        35.93 o                         
  10  10   3       1228.34       1225.06        47.88 o                         
  11  10   3        548.14        488.00        32.55 o
[truncated: 260,497 more chars]
